# Supplementary material for: Radiogenomics Map Reveals the Landscape of m6A Methylation Modification Pattern in Bladder Cancer
Source: Front Immunol. 2021 Oct 18;12:722642. doi: 10.3389/fimmu.2021.722642 (PMC8559436; doi:10.3389/fimmu.2021.722642)
Supplement: Supplementary Figure S1 — The prognostic value of twenty-five m6a regulators were displayed via K-M survival curves. [file DataSheet_1.zip]

Archive with 10 entries (10 files):
- S1(1).tif
- S1(2).tif
- S2.tif
- S3.tif
- S4.tif
- supplementary method.docx
- table S1.xlsx
- table S2.xlsx
- table S3.xlsx
- table S4.xlsx
