# Supplementary material for: Radiogenomics Map Reveals the Landscape of m6A Methylation Modification Pattern in Bladder Cancer
Source: Front Immunol. 2021 Oct 18;12:722642. doi: 10.3389/fimmu.2021.722642 (PMC8559436; doi:10.3389/fimmu.2021.722642)
Supplement: Supplementary Figure S1 — The prognostic value of twenty-five m6a regulators were displayed via K-M survival curves. [file DataSheet_1.zip › table S1.xlsx]

## Sheet: Sheet1
Table S1: 213 m6A prognostic related genes
id	HR	HR.95L	HR.95H	pvalue
IGF2BP2	1.18365	1.08576	1.29036	0.000129166
CORO1C	1.63674	1.36168	1.96737	1.53267e-07
CDK6	1.30033	1.14845	1.47229	3.40936e-05
IGF2BP3	1.25488	1.12746	1.3967	3.2396e-05
FOXA1	0.853794	0.787836	0.925273	0.000116544
NPC1	1.62343	1.3305	1.98085	1.81897e-06
PPP2R3A	1.57618	1.28176	1.93823	1.61063e-05
FMNL2	1.22812	1.04729	1.44017	0.0114556
DCBLD1	1.22377	1.00875	1.48462	0.0405247
FAM3B	0.846625	0.787818	0.909821	5.81647e-06
CDC25B	1.32086	1.16511	1.49743	1.37934e-05
DSC2	1.24392	1.13337	1.36524	4.29225e-06
VSIG2	0.885863	0.836548	0.938084	3.36777e-05
NOD2	1.30187	1.11685	1.51754	0.00074376
ST3GAL6	1.72487	1.39554	2.13193	4.58202e-07
GGT6	0.846933	0.783856	0.915085	2.58598e-05
HPSE	1.29405	1.109	1.50997	0.00106061
CLIC4	1.45372	1.26574	1.66962	1.18623e-07
KATNAL1	1.52925	1.2774	1.83074	3.71658e-06
FN1	1.28009	1.17859	1.39033	4.67695e-09
LIMK1	1.52532	1.16277	2.00093	0.00229616
NUP188	1.71775	1.35994	2.1697	5.63274e-06
SLC44A3	0.765175	0.677472	0.864231	1.63841e-05
BCAS1	0.843544	0.782491	0.909361	9.05313e-06
TM4SF19	1.21929	1.0776	1.37962	0.00165732
IFITM1	1.09792	1.00248	1.20244	0.04407
PSCA	0.917212	0.877766	0.958431	0.00011667
CYP4F22	0.884301	0.826838	0.945758	0.000334791
NUAK2	1.20387	1.04766	1.38337	0.00888025
DENND1A	1.65563	1.28466	2.13371	9.80703e-05
SNCG	0.85441	0.800151	0.912349	2.59846e-06
IDH1	0.792562	0.696985	0.901246	0.000391408
SACS	1.48913	1.2438	1.78286	1.45563e-05
TTYH3	1.38436	1.13602	1.68699	0.00126309
SLC30A4	1.72292	1.3534	2.19334	1.00123e-05
GNA12	1.65793	1.37305	2.00192	1.47362e-07
TRAM2	1.52932	1.28449	1.82082	1.81841e-06
FBP1	0.76951	0.704587	0.840416	5.68071e-09
MYO5A	1.59075	1.33925	1.88948	1.24556e-07
CDA	1.1241	1.0238	1.23422	0.0141578
FER1L4	0.804036	0.744387	0.868465	2.92545e-08
RRBP1	1.65294	1.30568	2.09256	2.95885e-05
CYP4B1	0.917103	0.865814	0.97143	0.00320747
DEPDC7	1.31066	1.12632	1.52516	0.00046837
ZBED2	1.09892	1.00106	1.20635	0.0474609
DPP4	1.18433	1.0651	1.3169	0.00177777
CALU	1.72019	1.42823	2.07182	1.0903e-08
DCBLD2	1.34883	1.20654	1.50791	1.43457e-07
PHF19	1.43804	1.21955	1.69567	1.5559e-05
SLC38A7	1.57665	1.18704	2.09413	0.00166659
SNX31	0.877627	0.825624	0.932905	2.80828e-05
HMGA2	1.26125	1.11705	1.42407	0.000179108
LDLRAD3	1.47696	1.2447	1.75254	7.9079e-06
APCDD1L	1.31735	1.17575	1.47601	2.02895e-06
S100P	0.874269	0.823208	0.928497	1.20772e-05
DUSP14	1.68664	1.39613	2.03759	5.96107e-08
TAF4B	1.30884	1.07478	1.59388	0.00742107
FGD6	1.26262	1.03302	1.54324	0.0227734
LAMA1	1.35339	1.15885	1.58059	0.00013241
EHBP1	1.83431	1.49582	2.2494	5.5798e-09
GJC1	1.32398	1.11203	1.57631	0.00161601
MFAP2	1.30292	1.15872	1.46506	9.79042e-06
TOB1	0.829146	0.716439	0.959583	0.0119569
CARM1	1.73908	1.37411	2.20099	4.13626e-06
BCORL1	1.47669	1.16124	1.87784	0.00147714
HERC5	1.1158	1.00029	1.24464	0.0494039
TMC4	0.774202	0.697373	0.859496	1.59156e-06
MCFD2	1.54128	1.2391	1.91714	0.000102155
HSD17B2	0.825299	0.760797	0.895269	3.75625e-06
BTG2	0.788197	0.704555	0.88177	3.20669e-05
CPA4	1.12979	1.03343	1.23514	0.0072959
SERPINB7	1.17375	1.0744	1.28228	0.000384764
SMOX	1.19618	1.01286	1.41268	0.034812
MYO10	1.242	1.07852	1.43027	0.00261501
MCM8	1.36207	1.0962	1.69241	0.00528667
RALA	1.37941	1.07421	1.77131	0.0117004
GAPVD1	1.41026	1.0686	1.86117	0.0151537
SLC7A6	1.58516	1.29889	1.93452	5.80733e-06
PLEKHG2	1.31312	1.0694	1.61238	0.0093088
RAPGEF1	1.32434	1.062	1.65149	0.0126296
ZNF281	1.29	1.04858	1.587	0.0160116
DIAPH3	1.51932	1.2701	1.81744	4.75225e-06
MGST2	0.664458	0.557173	0.792401	5.3697e-06
CYP26B1	1.36568	1.21979	1.52903	6.42566e-08
DENND2D	0.680659	0.598245	0.774426	5.15482e-09
XPO5	1.60789	1.24686	2.07346	0.000251807
WDR5	1.31696	1.04924	1.65297	0.017571
TMEM26	1.64648	1.28309	2.1128	8.88777e-05
PSMD2	1.72064	1.37469	2.15365	2.15146e-06
TCF7L1	1.28774	1.12323	1.47634	0.000287361
CAD	1.68407	1.32489	2.14063	2.05764e-05
GPR161	1.37012	1.14261	1.64292	0.000676306
SEMA3A	1.30799	1.11763	1.53077	0.000820279
ANLN	1.48151	1.28058	1.71396	1.2513e-07
NEIL3	1.59821	1.31691	1.93959	2.06393e-06
ILDR1	0.793382	0.687073	0.916139	0.00161475
KREMEN2	1.25854	1.10271	1.43639	0.000650237
TMEM104	2.39248	1.79771	3.18401	2.2045e-09
LOXL3	1.53867	1.26957	1.86481	1.11602e-05
NTN1	1.23958	1.08973	1.41003	0.00108645
ELF3	0.876203	0.804694	0.954067	0.00234633
MTHFD2	1.49918	1.28424	1.75011	2.92389e-07
PLK1	1.35607	1.15362	1.59404	0.000222224
QSOX2	1.47037	1.18871	1.81876	0.00038044
PPP1R14C	1.10553	1.01728	1.20143	0.0180985
STIP1	1.81945	1.38612	2.38825	1.61446e-05
GATAD2A	1.63585	1.17824	2.27118	0.00328553
CBL	1.39637	1.0884	1.79147	0.00863114
MAOA	0.843573	0.774622	0.918661	9.23094e-05
GPR37	1.39575	1.22451	1.59094	5.94731e-07
TMEM132A	1.47529	1.25843	1.72953	1.63866e-06
ELOVL4	1.39179	1.22764	1.57789	2.42948e-07
CDCA4	1.68801	1.36	2.09513	2.04167e-06
FBN2	1.20251	1.10958	1.30322	6.99702e-06
GPX2	0.924871	0.879078	0.97305	0.00257483
STXBP1	1.46948	1.23932	1.7424	9.48604e-06
RTTN	1.52746	1.24605	1.87241	4.55407e-05
NDUFA1	0.7033	0.524287	0.943435	0.01885
TTLL11	1.4418	1.02145	2.03512	0.0374633
ODF2	1.59435	1.19448	2.12808	0.00154435
MAPKAP1	1.65857	1.22682	2.24225	0.00100627
FXYD3	0.857769	0.792225	0.928735	0.000155014
FOXD1	1.31226	1.18147	1.45753	3.91594e-07
SLC7A5	1.20597	1.08752	1.33733	0.000384553
CORO6	1.17962	1.03447	1.34514	0.0136673
KLK7	1.10973	1.02763	1.19839	0.00793029
TRIO	1.51713	1.22852	1.87355	0.000108142
SH3GL3	1.31468	1.11962	1.54371	0.000841043
SLC2A12	1.41747	1.19589	1.6801	5.75569e-05
KLC3	1.15953	1.02088	1.31701	0.0227247
FANCB	1.39322	1.05824	1.83423	0.0181092
KRT81	1.07852	1.00248	1.16032	0.0427357
CENPO	1.55102	1.20849	1.99064	0.000566189
FGD1	1.48247	1.23855	1.77442	1.76595e-05
NCAPD2	1.35368	1.11061	1.64995	0.00270936
RECQL	1.38689	1.13848	1.6895	0.00116259
LMNB2	1.48824	1.21664	1.82047	0.000110016
ARHGAP17	1.46703	1.13899	1.88956	0.00300012
KLK8	1.10934	1.01615	1.21109	0.0204595
NT5DC3	1.66481	1.37872	2.01026	1.16907e-07
RTKN	1.4957	1.25935	1.77642	4.48388e-06
PLOD3	1.31829	1.04852	1.65745	0.0180006
FOXM1	1.41593	1.21723	1.64706	6.54099e-06
STARD4	1.32158	1.11967	1.55989	0.000980011
YWHAH	1.62105	1.29659	2.02669	2.24055e-05
DBN1	1.30858	1.15442	1.48332	2.60565e-05
UTP6	1.9112	1.43964	2.53721	7.44234e-06
BIRC5	1.47021	1.24492	1.73627	5.58882e-06
DCLRE1B	1.50935	1.16762	1.95111	0.00167182
CDH2	1.27128	1.14802	1.40777	3.97372e-06
CDK5R1	1.38536	1.18034	1.62599	6.63712e-05
CDCA5	1.38062	1.1921	1.59895	1.6638e-05
KSR1	1.49553	1.19935	1.86485	0.000351178
NUP205	1.425	1.12734	1.80125	0.0030508
SAMD4B	1.32496	1.06114	1.65437	0.0129986
CKAP5	1.42615	1.12315	1.81089	0.00358019
MKI67	1.42001	1.18828	1.69692	0.000114384
RAPGEFL1	0.848103	0.76861	0.935818	0.00103446
MICAL2	1.23738	1.04884	1.45981	0.0115573
PRPF19	1.92536	1.45478	2.54816	4.61701e-06
CNTNAP3	1.52903	1.21736	1.9205	0.000261123
PKMYT1	1.39693	1.16365	1.67698	0.000336068
KIF2C	1.35786	1.15176	1.60083	0.000270291
SNX24	1.50957	1.16137	1.96218	0.00208316
AURKA	1.44799	1.22502	1.71154	1.43265e-05
PSMD11	1.58087	1.22416	2.04151	0.00044781
RACGAP1	1.46385	1.20716	1.77513	0.000107092
NCAPG	1.26821	1.08792	1.47837	0.00238916
E2F7	1.37764	1.17889	1.60989	5.57055e-05
SMC2	1.40071	1.15785	1.6945	0.000523071
TUBB3	1.23612	1.11038	1.37609	0.000107542
POLD1	1.44828	1.15223	1.8204	0.00150131
PSMC1	1.61503	1.22611	2.12732	0.00064937
MCM10	1.38701	1.17976	1.63066	7.4324e-05
S100A6	0.856729	0.754573	0.972715	0.0169863
PSMC3	1.65875	1.26193	2.18035	0.000286058
CENPA	1.34818	1.15042	1.57994	0.000223146
HDAC9	1.32928	1.05565	1.67382	0.0154981
RRM1	1.4408	1.19399	1.73863	0.000139297
FANCC	1.52974	1.21541	1.92536	0.00029202
LHX1	1.21892	1.01375	1.46561	0.0352741
GPSM1	1.32948	1.13088	1.56296	0.000560793
CDCA8	1.26838	1.09561	1.4684	0.00146212
DNAJB11	1.51874	1.16846	1.97403	0.00178558
CDCA7	1.21543	1.06852	1.38254	0.00299548
ABCF1	1.3704	1.04841	1.79128	0.021113
PTK6	0.883613	0.803055	0.972252	0.0111833
ACSL5	0.743722	0.664224	0.832736	2.846e-07
KIF18A	1.22539	1.02091	1.47083	0.0291002
DTL	1.47722	1.2324	1.77068	2.43977e-05
TRIP13	1.22226	1.06612	1.40127	0.00400127
STIL	1.35626	1.13881	1.61522	0.000630996
TK1	1.40715	1.19581	1.65583	3.8939e-05
KPNB1	1.90418	1.41804	2.55697	1.84925e-05
TPX2	1.31111	1.14036	1.50743	0.000141892
MELK	1.25545	1.10009	1.43275	0.000737171
NUP155	1.38039	1.13022	1.68593	0.00157845
CHD4	1.47351	1.06569	2.03739	0.0190385
MYH10	1.39876	1.18614	1.64949	6.62872e-05
KIF4A	1.2794	1.08593	1.50734	0.00322523
CKAP2L	1.22175	1.05695	1.41225	0.00674541
SLC2A14	1.78951	1.36128	2.35246	3.04554e-05
EFNB2	1.1959	1.04431	1.36948	0.00968286
CENPF	1.34318	1.15311	1.56458	0.000150678
PRC1	1.42887	1.21447	1.68112	1.68947e-05
C6orf15	1.22994	1.09977	1.3755	0.000287484
TOP3A	1.50398	1.17415	1.92647	0.00123366
NAV2	1.24137	1.06535	1.44646	0.00558089
KIFC1	1.30266	1.11948	1.51581	0.00062686
CIT	1.41049	1.13123	1.75869	0.00224793
PPP2R5D	1.63579	1.22476	2.18476	0.000858724
ZC3HC1	1.47433	1.06019	2.05023	0.0210335
DEPDC1	1.31635	1.11612	1.55251	0.0010953
