# Supplementary material for: Radiogenomics Map Reveals the Landscape of m6A Methylation Modification Pattern in Bladder Cancer
Source: Front Immunol. 2021 Oct 18;12:722642. doi: 10.3389/fimmu.2021.722642 (PMC8559436; doi:10.3389/fimmu.2021.722642)
Supplement: Supplementary Figure S1 — The prognostic value of twenty-five m6a regulators were displayed via K-M survival curves. [file DataSheet_1.zip › table S2.xlsx]

## Sheet: Sheet1
Table S2: the PCA score of each sample
id	PC1	PC2	m6Ascore		PC3	PC4	PC5	PC6	PC7	PC8	PC9	PC10	PC11	PC12	PC13	PC14	PC15	PC16	PC17	PC18	PC19	PC20	PC21	PC22	PC23	PC24	PC25	PC26	PC27	PC28	PC29	PC30	PC31	PC32	PC33	PC34	PC35	PC36	PC37	PC38	PC39	PC40	PC41	PC42	PC43	PC44	PC45	PC46	PC47
TCGA_TCGA-ZF-A9R7	9.85497	0.8953	10.7503		1.27271	1.44038	0.298931	1.22761	0.876021	2.9708	-2.36258	0.173805	-2.03651	-1.20295	1.32931	2.93012	0.254608	-2.10229	0.240357	0.0250412	-0.00270028	-1.65751	-0.0869725	-0.10855	-0.665907	-0.955943	-1.22249	0.642907	1.03916	-0.707533	0.600942	-1.08077	-0.554589	1.34695	-0.195918	0.169449	0.466592	-0.0112795	1.89841	-1.99387	-0.284723	-0.925734	0.124447	-0.0404481	1.17208	-0.289954	-1.20302	0.444592	0.237038
TCGA_TCGA-FD-A3SO	-12.535	-0.709441	-13.2445		-0.0173351	1.8624	0.4228	1.51976	0.541268	0.63981	0.988591	0.638775	0.17645	1.67641	0.265844	-0.657959	-0.573232	2.93857	-1.763	0.112845	1.58452	-2.13377	-2.35695	-0.674349	-0.519775	-0.403293	1.08191	-1.94261	1.9026	0.975039	1.57507	-0.0949966	1.47844	0.789415	1.39133	1.32006	-0.849815	0.112003	1.01813	0.888657	0.11252	0.126524	-0.674553	0.455687	0.41268	0.563271	-0.0430775	-0.120969	-1.19105
TCGA_TCGA-E7-A97P	-6.93848	1.60365	-5.33483		0.996359	4.06009	0.488169	-1.47564	-0.806157	-1.74813	0.516834	-0.171357	-1.35874	-2.47434	1.66864	-1.61765	-0.151875	-2.31053	0.887086	0.0675663	0.519557	0.0569857	0.584021	0.725277	1.54643	1.16019	-1.12349	-1.24249	0.512906	0.374594	-0.938793	-0.370497	-0.413096	0.522129	0.691631	0.619834	-0.685779	0.746109	0.959905	-0.408723	-0.799542	0.0524857	-0.759252	-0.111659	0.470842	-0.267686	0.231061	-0.193753	-0.764041
TCGA_TCGA-GU-A767	7.34839	-2.02915	5.31924		-0.386871	-2.43838	-3.19638	-1.6482	-0.358475	-0.556686	0.347032	-2.42001	0.0441863	-1.63603	-0.665093	0.400762	0.351085	0.845368	1.22285	1.619	-1.15794	0.399731	0.588408	-0.649814	0.48112	-0.457329	0.346619	-0.172195	0.0786823	-0.401548	-0.798613	-0.762942	-0.290823	1.03341	-0.388132	0.0294984	-1.23762	0.911122	-1.39962	1.07074	0.900635	-0.744747	0.390151	-0.363907	0.116852	-0.32707	0.500638	0.764772	-0.0319679
TCGA_TCGA-4Z-AA81	-4.13777	-2.82215	-6.95992		2.01786	3.99788	-2.36488	-0.830363	1.29966	-1.20409	1.32059	1.95938	0.0792015	3.28628	1.03309	-1.76689	-0.0402334	-0.0450836	0.882029	-0.392548	-0.958389	-0.975977	2.23413	0.958263	-2.08139	1.35912	-0.955407	1.02359	0.19891	0.429913	0.674363	-0.103554	2.20245	-0.737867	-0.599286	0.561724	-0.264494	1.77493	-1.21737	-1.13969	0.269539	0.236605	-1.13042	0.452664	-1.54041	0.0251148	1.34593	1.33738	1.85842
TCGA_TCGA-E7-A85H	1.68983	-6.45405	-4.76422		-0.285514	-1.57893	-0.486719	-0.22453	0.0557721	0.248924	1.12679	-1.95493	2.52345	-1.4202	0.0179514	-0.960921	0.282142	-0.185533	0.0208787	-0.386862	-0.114037	-1.70505	-1.53533	0.584761	0.748357	0.894531	-0.955394	-2.15292	0.23719	0.445856	-0.0290318	-0.706636	-0.338822	0.734886	0.0664828	-0.373375	0.651565	1.34356	-0.917991	-0.0105001	-0.582436	0.182261	0.462901	0.305922	0.525537	0.113739	0.493151	0.955628	-0.937363
TCGA_TCGA-G2-AA3C	-7.56909	5.23969	-2.32941		4.29315	-7.6314	-1.83291	-1.37359	-0.954682	-3.65041	-2.25028	2.50779	2.30201	1.44612	-1.622	-1.38425	0.900744	2.49087	1.29323	-0.0887037	1.65125	-1.45058	-3.11805	-0.136424	0.586208	-0.292556	-1.23742	-0.575369	0.557393	-1.89603	0.623673	-0.306759	-0.0390766	1.57582	-1.4878	1.00045	0.400979	0.782411	-0.974016	-0.0818841	0.341386	0.303705	0.626794	-0.0331397	0.468135	-1.26661	0.00787016	-0.701802	-0.0651709
TCGA_TCGA-E7-A8O8	16.9892	0.925487	17.9147		6.42445	-2.38477	-1.3592	1.37521	0.425372	1.02985	1.04452	1.56925	-1.77027	-0.0671589	-0.730601	0.288407	-0.588281	-0.622453	-0.483414	-0.621348	-1.2186	-0.335308	1.11593	0.394338	0.471031	-0.303409	0.381456	1.27534	-0.939484	0.555233	-0.681513	-0.540783	0.206875	-0.0850159	-0.352035	-0.307104	-0.371012	-0.816864	0.865881	-0.993876	1.13246	-0.120135	-0.730339	0.416319	0.170822	0.517516	-0.187369	0.658325	0.0921101
TCGA_TCGA-XF-A9SM	-13.1374	0.983636	-12.1538		0.86048	0.748406	-1.7332	0.167929	0.871292	-0.960818	-1.02773	0.0670128	-0.355191	0.24257	1.31335	0.534785	0.847876	-0.509197	1.15226	0.255215	-0.934262	-1.42614	-0.336052	-0.835727	0.521184	0.245909	0.519587	0.0270674	-0.904481	0.251333	-0.195376	0.0655303	-1.56892	-0.175374	1.07617	-0.189724	-0.531316	-0.549373	0.165466	0.607759	-0.941069	0.593753	0.244027	0.495243	-0.181575	-1.23421	0.45147	-0.178972	-1.78477
TCGA_TCGA-DK-A3IN	-12.5312	0.902742	-11.6284		-5.04368	0.42311	-1.82826	-0.591271	0.720117	-0.0275301	3.01446	1.00836	0.816794	-0.585486	0.139701	-0.217775	0.341767	-1.50533	-1.01109	-1.04628	0.334999	-1.62897	-0.0118429	-1.1092	1.57308	0.927507	0.507284	-1.81668	1.20368	-0.517356	-0.672592	0.502971	0.649752	-1.27358	-0.272269	-0.467188	-0.0278712	-0.953373	0.907209	1.25115	-0.392061	0.696925	-0.486936	-0.200573	0.173384	-0.295633	0.113986	-0.0290406	1.76489
TCGA_TCGA-2F-A9KR	2.83142	-1.44514	1.38628		-1.8189	1.73588	-0.688464	0.450985	-2.22835	0.155602	0.161543	-1.88283	-0.725395	-1.4778	-0.00215426	-0.0316822	-2.1716	1.27201	0.876876	-1.45254	0.100052	0.379056	0.605979	-1.19538	-0.447862	-0.594575	-1.19926	0.759619	0.537765	-0.913855	-0.184132	0.0930504	2.10059	-0.38589	-0.864475	-0.567737	-1.39657	-1.13197	-0.460596	0.353258	-0.936336	-1.08976	-0.589177	-0.322018	0.059143	-0.53685	-0.735592	-0.60544	-0.327159
TCGA_TCGA-E5-A4U1	9.08857	-3.51876	5.56981		2.58965	-3.23881	-3.44587	1.32953	-0.72865	-0.0773547	0.98464	-1.07065	-1.85495	-0.721426	-0.0118251	3.20937	0.487819	-0.327164	2.13575	0.30309	-0.607523	0.886499	0.365905	-1.46384	-0.865006	0.0209775	-0.163441	-1.76216	-0.900414	-1.77654	-0.538552	-0.9344	0.766354	1.22694	-1.48398	0.194373	-1.14547	-1.17558	0.817251	-0.278705	-0.305904	0.293833	-0.577787	0.614879	-0.163758	0.319008	-0.476466	-0.706016	-0.18168
TCGA_TCGA-E7-A3Y1	18.8593	3.36665	22.2259		2.21066	-0.520702	0.467338	3.50535	0.381196	-0.725305	0.315732	2.00277	0.232931	0.556574	0.217352	-0.789109	-0.907871	0.112783	0.66081	0.220611	0.501072	0.0788074	0.101035	0.668912	0.683604	0.0210568	-0.466807	0.741199	0.651706	-0.843246	0.244444	0.347458	0.855627	0.0128525	1.40474	-0.45036	0.0539616	-1.3108	1.19481	0.346008	0.20808	-0.263766	1.076	0.19018	-0.090882	-0.125819	-0.990239	0.145823	0.0894891
TCGA_TCGA-FD-A6TC	-3.23219	-2.94402	-6.17621		-1.71591	1.07456	0.722942	-1.9424	1.56851	-0.677949	-1.79329	-0.508023	-2.03593	-0.923693	-2.77614	0.845529	0.349099	-0.39203	-1.50285	1.11581	-0.481405	-0.726808	0.808868	0.876805	1.67663	-0.812266	1.45414	-0.00519577	-0.108971	-1.0601	0.665314	-0.500953	-0.538376	1.31728	-2.75227	-0.0862557	2.46447	-0.750421	-0.0937961	0.930981	-0.668406	0.0344341	-0.517375	0.731722	0.288336	-0.423986	0.0876703	-0.0982334	0.112894
TCGA_TCGA-FD-A5BV	2.31303	0.0762438	2.38927		0.623976	0.430263	0.393673	0.831834	0.600637	1.39743	1.10004	0.98536	0.228386	-1.39663	0.403499	-1.73801	1.18107	-2.0722	0.914964	-2.56204	1.1637	0.24678	2.80739	0.139414	0.407516	-0.487503	1.03344	0.279413	-0.143602	-1.1095	-0.859149	0.9357	-0.978073	0.714002	-0.0826691	0.500093	-0.393634	-0.914489	-0.0461155	-0.318711	-0.676697	1.1918	-0.297166	-0.882567	-0.729315	0.552341	1.91106	-0.34688	0.236773
TCGA_TCGA-DK-A2I4	-8.07611	1.60866	-6.46745		-1.49344	0.493251	1.11878	-3.78862	1.01621	-1.617	-0.190429	0.648022	-1.59994	3.39791	2.36654	1.82218	-0.0583408	-0.045932	-0.63775	-0.727239	0.0920844	-0.535858	0.378361	-0.295798	0.833262	-0.217965	1.9701	-0.432044	-1.38511	0.438076	1.66034	-0.0332842	0.162267	1.29767	1.2944	-0.365496	-2.01842	-0.156584	0.183079	-0.970842	-2.38254	-0.964827	0.320486	0.1653	-0.69473	0.357937	-0.303285	-0.746591	-0.142861
TCGA_TCGA-UY-A78M	6.06604	-2.19182	3.87422		1.8543	-2.73464	-3.31057	-2.57846	1.10251	-0.248766	1.31581	0.00291959	0.785445	-1.67041	-0.64843	-0.604711	-0.553826	0.0443278	0.143515	0.132828	1.28398	-1.75124	-1.46221	0.665102	0.43039	0.817991	0.963093	-0.448619	0.604041	0.00870904	0.396888	-2.02202	0.71415	-0.14425	-0.862874	-0.510595	1.06193	-0.509802	-0.0457975	0.524274	0.240404	0.0617164	-0.430969	0.0942396	-0.59285	0.786243	-0.207714	0.0547641	0.254337
TCGA_TCGA-4Z-AA7R	-3.49925	-3.81207	-7.31132		-2.05364	-3.52337	-1.08363	-0.349832	-3.90062	-0.0800037	1.95084	-2.59948	-1.51279	0.854769	2.82997	-0.401756	0.464579	0.543801	0.353997	-1.16639	-2.09213	-0.422808	-0.142787	0.262281	1.9	-0.678677	-2.26711	0.602896	0.051348	1.58394	0.375533	-1.45032	-0.787772	-0.832995	-0.600386	-0.439625	0.633708	1.56597	0.784662	-0.0319756	-0.828021	-0.135981	0.725876	0.1907	0.97411	-0.0343416	-0.0758873	-0.0698604	-0.514282
TCGA_TCGA-HQ-A5NE	-11.1388	-1.67902	-12.8178		-2.31422	6.919	-1.29298	-1.70784	2.86887	-0.175597	0.939778	0.481893	-0.911867	-0.127282	-0.17828	2.23235	0.382836	-0.342459	1.75392	-0.971162	-0.893322	-1.02311	2.21081	-1.2077	-0.0671416	-0.119375	0.430898	-0.899439	0.940832	-0.0205197	-1.08836	1.36559	-1.38295	-0.493342	-0.102181	-0.000686474	0.2021	-0.0266905	-0.76414	-0.355718	0.597713	-1.47975	-1.39887	0.406128	-0.352771	-0.276247	0.915381	0.454495	-0.812744
TCGA_TCGA-XF-AAMT	-9.80768	4.37145	-5.43623		-2.87496	0.524474	-1.60594	-0.0346737	-1.39193	-0.806766	-0.688143	0.213449	0.802856	-0.431476	-0.0328066	-0.52253	1.68383	-1.02425	0.0204895	-0.127989	-0.140167	-0.539404	0.137998	0.111943	1.01934	-1.94028	2.11262	0.601248	-1.17028	0.0907555	0.322204	-0.406059	-0.837158	0.104511	1.6862	-1.13574	-0.984172	-1.21998	-0.080619	0.138722	-0.201596	0.376855	-0.597881	-0.691468	-0.257828	-0.917258	-0.218988	-0.373015	-1.39401
TCGA_TCGA-XF-A9SU	5.65044	0.730689	6.38113		1.353	-2.0091	-3.28106	-3.05226	0.526464	-0.800366	0.720216	-0.495806	0.448469	-1.76804	-1.03472	-0.449531	0.24074	-0.430378	-0.436299	0.00357412	0.816974	-0.572194	-0.26292	0.104448	-0.498838	-0.494863	0.40147	-1.01212	-0.247547	-0.344255	0.861906	-0.122168	0.0610833	-0.0963129	-0.493187	-0.29946	0.0978865	1.19545	-0.817776	0.13441	-0.295009	0.312833	0.175358	-0.0546829	-0.793754	0.773416	-0.304417	0.476188	-0.146995
TCGA_TCGA-CF-A47S	20.9781	4.86476	25.8428		0.0553938	0.673592	-1.85898	1.57309	0.326527	-1.03255	0.236273	0.554125	1.00497	1.19609	1.56653	1.20014	-0.414482	0.00665964	-0.253207	0.626263	1.44316	0.767806	-0.116167	-0.0480286	-0.37251	0.503794	0.307947	0.0114317	-0.210903	-0.498261	-0.697121	0.381167	-1.03675	-0.494397	-0.306134	-0.91705	-0.0206926	0.588293	-0.102826	-0.355631	-0.424968	0.22372	0.135384	0.329663	0.101399	0.349647	-0.293143	0.810016	-0.511166
TCGA_TCGA-FD-A6TK	-13.5973	3.64058	-9.95673		-0.403644	2.17339	-2.19973	-3.37496	3.47522	-1.55	1.21552	0.591542	0.527122	1.93486	-0.660312	0.888092	0.890618	-0.695606	0.431473	-1.98926	0.0536764	-1.79	0.613784	1.69839	0.198862	0.11627	0.0445222	-1.40566	2.19364	-0.265093	2.13977	0.294558	-0.474752	0.553324	0.587458	-0.280203	-1.53365	-0.979207	-0.21418	-1.82326	-2.2145	0.230186	-0.27172	1.91129	-0.866479	-0.507904	-0.713526	-0.853272	0.535263
TCGA_TCGA-E7-A5KF	10.7484	-5.57787	5.17057		-1.7049	1.85136	0.815676	0.141739	-2.37872	-1.42276	0.0644345	1.87864	0.651443	1.33813	0.790184	1.46806	-2.42387	0.129346	0.275444	1.19537	0.587065	1.0241	0.403643	-0.313153	-0.00486307	-0.586328	-0.361572	-1.39335	0.949798	-1.22821	0.29094	0.910565	0.569348	-0.0572315	1.5178	-0.409858	0.486977	0.188423	-0.188045	0.56087	-0.132703	-0.065068	0.0236479	-0.616252	-0.407972	-1.12446	-0.568325	1.43874	-0.349107
TCGA_TCGA-UY-A78L	-7.46722	1.02343	-6.44379		4.70118	1.46052	-1.45029	-1.91102	3.15629	1.12338	0.0155559	-1.72179	-0.0176457	4.46394	0.929132	-0.21215	-3.45255	5.52644	0.271119	-1.29455	1.54237	-2.3931	1.87676	0.742363	-0.298782	-0.608035	2.66442	-1.11848	0.694159	-1.41937	-0.329384	0.830198	-1.03954	-0.112882	0.585043	2.32687	0.301611	-0.697163	1.38398	2.28725	0.984783	1.33884	-0.368511	1.26432	1.28124	-0.918672	-0.389973	-0.329704	-0.582652
TCGA_TCGA-S5-A6DX	12.4776	2.50733	14.985		6.52445	-0.855319	-3.10582	-2.13325	1.69607	0.0324291	-1.0226	-0.647777	0.563821	-1.14739	-0.22347	0.17397	-0.730219	0.00474528	2.32708	1.53339	1.66673	1.6123	-2.01609	-1.02258	0.273531	0.0540673	0.629831	-1.18187	-1.01181	-0.681116	-0.365542	1.49026	-0.731265	0.269645	-1.27651	-0.785923	-0.46432	0.531481	0.150884	0.0543251	0.854445	-0.144374	-1.77742	-0.311634	0.119786	-0.464052	0.627877	-0.928994	-1.13922
TCGA_TCGA-XF-A8HI	9.83226	-1.59836	8.2339		-1.68243	0.955115	0.778669	-0.263544	-2.70903	-0.981318	0.561035	1.28206	-0.727982	1.1875	0.782595	-0.215572	-1.42753	0.0671536	0.735689	-0.250945	-0.558923	0.569278	-0.310833	0.384685	-0.0843328	-0.24619	0.00373375	-0.263121	1.2654	-0.264061	0.972597	0.106365	0.695032	-0.305002	1.02991	0.34311	0.0800848	-0.666658	-0.00509516	0.588195	-0.298733	-0.13399	0.555405	-0.0538143	-0.392763	-0.634066	-0.351026	0.853806	-0.599529
TCGA_TCGA-XF-A9T5	-3.00572	-0.211453	-3.21717		5.3917	-2.76065	-0.479536	1.63216	-1.54013	-1.39497	-3.61128	0.39409	2.94224	-1.68087	1.17894	0.841168	-1.62632	0.796602	-0.979653	-1.45974	0.6886	-2.33674	-0.405547	0.19358	-0.163057	-0.297198	-0.835344	-1.06784	0.964434	0.0517475	0.114774	0.3729	0.412434	-2.14425	0.504457	-2.40779	1.10723	-0.510688	-0.311071	0.680051	-0.28465	0.534861	-0.625969	-0.216467	0.602979	-1.85686	0.4831	-0.227107	-0.14055
TCGA_TCGA-XF-A9SX	-4.87385	4.57987	-0.293981		-0.327183	-1.77364	-2.49489	-0.510299	2.22839	-2.89304	-0.37015	-2.8143	-0.116087	0.679747	0.843305	0.662556	1.03816	-0.482854	-0.0623881	-0.388598	-0.124279	0.0863594	0.0841963	-0.308899	-1.02199	0.628206	-0.569206	-0.249979	-0.661298	0.211386	1.9627	-0.649611	0.798631	0.149725	-0.674016	-0.681072	-1.2918	0.617537	-0.76331	-0.418089	-0.374892	-0.337105	1.99512	-0.168664	-1.86148	-0.00328613	0.0818538	-0.78234	0.338872
TCGA_TCGA-G2-A2EK	14.5999	2.47659	17.0765		-1.01184	1.41524	1.78757	0.504162	-0.209916	0.835502	-0.122633	-0.0523545	-1.16286	1.5252	-1.09019	0.18693	-0.669422	-0.193502	-1.01641	0.575189	-1.1562	-0.746584	-1.25491	-0.576438	-1.08737	1.05416	0.644918	0.117151	0.0358649	-1.03922	-0.734117	0.00736586	0.441447	-0.735324	-0.741146	-0.114665	0.347006	0.309056	0.299605	0.513983	0.433454	-0.351278	0.778341	-0.259342	-0.022108	0.568075	0.175826	-0.251251	-0.0640557
TCGA_TCGA-ZF-A9RE	-3.04156	-3.15647	-6.19803		0.541297	3.86034	0.975605	2.85435	-3.75038	1.33951	-2.22233	-1.84727	-0.478394	-0.902316	0.596655	-0.877196	-0.850504	0.0325363	-0.881786	-0.168662	1.79196	0.181748	-1.44468	0.371178	-0.362882	0.818663	0.37135	-0.186696	0.597017	-0.499229	0.28308	-1.68082	-0.0606073	-0.339055	-0.474215	-0.180875	-0.535448	0.442017	0.290655	-0.624307	0.114221	0.265314	0.164794	-0.43553	-0.223813	-1.53177	0.909874	-0.167918	-0.850221
TCGA_TCGA-E7-A7DV	-6.52349	3.38295	-3.14055		3.20093	-4.12275	-1.42918	-5.9491	0.0899042	-2.36218	-1.64536	2.04343	3.52393	3.34463	1.28964	-1.28011	-0.0529887	2.55482	0.587139	-1.04994	-0.30136	-0.40809	-0.989133	0.780791	1.19193	-0.0232223	-1.57282	-0.597915	0.709692	-1.26889	-0.305573	1.33468	-0.950786	0.684599	-1.48402	0.80489	1.10387	-1.28618	2.59243	-0.0807424	-2.09803	0.43868	-0.728867	-1.85071	-0.135598	-0.251718	-0.976902	-0.65186	-0.601831
TCGA_TCGA-HQ-A2OF	-7.79625	-4.14498	-11.9412		-4.64897	1.05426	1.59523	0.0267792	-3.09545	-0.476408	-1.58869	2.34546	-0.816508	-0.552899	2.7915	0.0965435	-1.15831	-0.942169	-1.03084	-2.11265	-0.500145	-0.776357	-0.578616	0.151023	0.678919	2.43931	2.05935	0.262435	1.79699	2.25058	-1.08625	-1.95706	1.08945	0.570788	-1.43521	3.14348	2.04012	-1.65019	0.335274	1.18539	-0.462274	2.05153	0.11606	-0.629138	1.46841	-1.1699	0.442827	-2.1824	0.822815
TCGA_TCGA-XF-AAN1	7.65012	-2.27649	5.37363		-0.124794	-0.855737	-1.53883	-0.706083	-2.16122	-1.8338	-0.0466933	-0.608393	-1.06369	0.277015	1.06945	1.80685	0.0686276	-0.231712	-0.429955	0.000537332	-1.00847	-0.00204934	-0.526398	-0.320437	-0.536492	-1.12188	-0.517796	-0.674512	0.302241	-0.416001	0.108957	-0.17601	-0.138275	0.0975535	0.204525	0.450318	-0.896524	-0.279146	0.962373	0.0676748	0.875398	-0.113355	-0.0899275	0.309221	0.229283	-0.803349	-0.06814	0.852545	-0.335728
TCGA_TCGA-DK-AA6P	5.10559	-3.59181	1.51378		-2.98514	-0.371013	1.21018	-0.630216	-1.66658	0.213022	0.9386	0.518954	0.526635	-1.15621	1.24385	2.34938	-0.908338	1.47836	-0.0829689	-1.72101	-0.919962	-0.91399	0.765513	0.582702	-1.00632	1.07796	0.0395442	0.267616	-0.494632	-0.843862	0.198344	0.162203	0.743511	0.000382349	0.564516	-0.356756	-0.793602	0.483106	-0.897759	0.778364	0.168691	-0.189555	0.53002	-0.289324	-0.626841	0.570141	0.644543	-1.15996	-0.23721
TCGA_TCGA-CF-A47Y	24.6105	6.96343	31.5739		4.30227	-1.36722	0.162752	3.41892	0.407798	0.836996	2.06219	1.50069	-0.942365	0.856938	0.845583	-0.54263	-0.437484	0.227069	-0.011791	-1.18244	0.460339	-0.481343	0.505928	-0.139206	-0.360196	0.311308	-0.11079	0.783136	0.355518	-0.151555	-0.355899	0.930923	0.0248229	0.160589	0.692876	-0.490757	0.896162	-0.0313786	0.0987911	-0.174864	-0.219578	-0.404533	0.771816	-0.172477	0.120842	0.663205	-0.328205	0.785772	0.0151905
TCGA_TCGA-CF-A3MI	23.7171	5.70551	29.4226		8.3953	-1.9929	0.42574	1.00692	0.399407	2.65154	1.74516	2.31845	-1.05374	-0.328354	0.446856	-1.16095	-0.759777	0.561265	0.595614	0.358839	1.09174	1.00351	0.700718	1.07825	0.0924685	0.435186	0.450248	1.48406	0.11212	1.19606	0.0790226	0.722924	-0.253148	0.377132	1.2944	-0.883444	0.42917	0.0503866	0.509276	0.257909	0.0226863	-1.21431	0.0645865	-0.78513	-0.246088	0.316932	-0.334986	-0.767336	-0.384502
TCGA_TCGA-G2-A2EL	-14.8304	-3.39351	-18.2239		1.49703	-5.18716	4.49086	6.37354	-3.90184	-1.02222	0.184653	-1.78553	-2.08657	1.63556	-1.25272	0.277722	0.412338	-1.22043	3.86113	1.57752	-2.97421	0.98445	-0.0331333	2.82496	-0.863703	-0.522474	-0.427543	0.802134	1.87434	1.99516	0.432566	0.61811	-2.56326	0.413374	0.913414	-1.45388	0.06891	0.517671	0.81189	-0.843085	-0.619652	-2.06105	1.32983	2.06448	-0.150926	-1.64397	-1.62622	1.53799	0.0490173
TCGA_TCGA-XF-AAMZ	1.59326	-7.8445	-6.25124		0.127622	-1.67901	-1.22907	-1.48899	-1.32825	-0.273736	1.40932	0.850973	-0.589563	-0.934208	-0.520685	1.84692	-0.0412178	1.34533	0.809516	0.398971	-1.13571	0.273907	-0.579472	-0.248538	-1.23888	-0.338384	0.448946	-1.66879	-0.338988	0.368238	-0.49934	0.107017	0.991517	0.848382	1.00423	-0.14683	-0.158536	1.29169	-1.19287	-0.200988	0.500304	0.193405	0.413448	-0.0562321	0.166711	-1.39921	0.648529	0.54145	-0.291642
TCGA_TCGA-DK-AA6L	-1.85541	-3.57258	-5.42799		-3.2492	1.79455	-1.61177	-0.401	1.29245	-1.64378	-3.99818	-0.485728	-0.193831	-0.0946597	-1.1078	0.849265	0.674506	-0.978464	-1.42769	-0.813823	0.698565	-1.94525	-1.11789	-2.15744	-1.29872	-0.43484	0.517441	2.20069	0.111187	-2.2088	1.02307	-0.687185	-0.79331	-1.17012	-1.65431	0.0222932	0.128646	-0.231498	-0.0329183	-1.04172	0.507175	0.228882	0.972794	0.557972	2.64425	0.143922	0.288743	-1.65082	-0.245022
TCGA_TCGA-XF-A9T4	-10.3997	3.27597	-7.12377		-5.0371	5.18027	-1.17221	-2.8891	-1.40322	-2.78357	3.74472	2.53944	-3.63077	-2.41307	-0.159144	-1.39887	2.42563	-1.21458	0.653458	1.10318	1.15134	0.00858577	0.562188	1.60569	0.67403	-0.173486	-0.583633	0.00561446	0.369791	-1.77142	-0.8868	-0.011393	0.16403	-0.971621	0.145558	0.684494	0.546329	1.00824	-0.40988	0.00920255	0.428454	-0.264404	-0.805982	-0.230373	0.870485	-0.574103	-0.384239	-0.473826	-0.238142
TCGA_TCGA-K4-A6MB	-3.75857	-3.66862	-7.42719		-2.2153	1.34458	-1.15892	-1.54339	0.450162	3.09776	1.63452	-1.99083	-0.484646	-1.95067	-1.30332	-0.593426	-1.53239	0.978215	1.86051	-0.0160831	0.283343	-0.29443	-1.38892	-0.397948	-0.275353	0.0404761	-0.461934	0.587527	-1.07668	-0.692245	0.120876	-0.757647	0.269985	0.275087	-0.471053	-0.163441	-0.47704	-1.21578	-0.230305	-0.246715	0.58785	0.503583	0.485941	-0.575185	-0.15763	-0.242678	-1.07508	0.287367	-0.980139
TCGA_TCGA-UY-A8OB	-11.518	0.176959	-11.341		3.23431	1.18125	-2.8067	0.390731	2.53216	-0.120648	-1.95978	-0.529789	0.644431	1.67466	-1.39846	1.09858	2.00421	0.502418	-1.75585	-0.730385	-0.159388	1.4505	-2.3921	-1.64328	-1.48831	0.350976	-1.68721	0.442571	1.44374	1.02413	0.450821	-0.352315	0.247405	0.209371	-1.38468	0.341491	-2.41756	-0.95092	-1.36359	-0.349062	-1.93353	-1.01079	2.19718	0.640735	-0.145858	-0.43774	0.509955	1.41839	-0.514265
TCGA_TCGA-DK-A1A5	-4.83254	-3.03589	-7.86843		-1.64395	2.30797	1.65949	-2.96639	-0.461726	-0.555431	-0.59421	0.0596503	-2.09147	0.243559	-1.56309	0.595578	0.159288	0.269028	-1.37805	2.40833	-0.8114	-1.41826	0.471186	1.40885	2.51164	-0.369387	-0.389456	-0.68479	-1.02008	-0.471066	-0.0881382	-0.890793	-0.207308	1.96624	-2.02011	1.40988	1.12827	-0.220553	-0.169275	0.777522	-1.14206	-0.410992	-1.07803	1.20001	0.336019	-0.235458	-0.36692	-0.0323965	0.0594073
TCGA_TCGA-2F-A9KQ	10.0559	-2.35492	7.70094		0.339663	1.31138	0.597527	-2.10099	-0.798153	-0.746967	0.364894	1.00961	-1.31307	1.589	-0.420031	0.441039	-0.655532	1.42011	-1.28265	-0.212275	-0.825442	1.70519	-0.00351524	1.42907	1.35659	-0.101989	1.30214	0.325957	-0.702195	0.981564	0.29623	0.586204	-0.979897	-1.09274	-0.399373	-0.223757	-0.582223	-0.437904	-1.04565	0.358807	-0.38345	0.416148	-0.271193	0.502551	-0.41071	-0.556119	-0.763594	-0.0128678	-0.0636976
TCGA_TCGA-SY-A9G0	3.01487	6.76794	9.78281		-6.30948	-1.24614	2.564	-0.701752	0.085302	1.11225	1.20493	-0.333362	0.393413	-1.32635	-1.44059	-0.623545	0.23041	-0.99157	-0.998026	0.0944851	-0.860278	0.200311	-0.216058	-0.177241	-1.35718	-0.683239	-0.0240826	-0.646326	0.614198	0.769416	-0.673218	0.289809	-0.317913	0.0192475	-0.667928	-0.563805	-0.741875	0.503079	0.397877	1.31052	0.532067	-0.248622	-0.338452	-0.365866	-0.0699254	0.106791	0.0606039	-0.0841548	0.0132847
TCGA_TCGA-GV-A40G	1.55833	-5.76787	-4.20954		0.290993	-0.435012	-0.528374	-1.47521	1.04776	0.10345	-2.13877	-1.08562	-1.2504	2.11137	-0.432883	1.10198	0.325972	1.80732	1.29479	-0.0965329	1.55213	0.807231	1.01402	0.685333	-0.508475	1.01809	0.394543	1.1019	-0.238002	-1.24223	0.299972	-0.232264	0.838843	-0.451992	0.100854	-0.948002	0.111967	-1.2692	-0.27723	1.32091	0.38013	-0.224258	-0.794625	-0.5	0.468016	-0.0527037	0.105658	-0.803785	0.136142
TCGA_TCGA-FD-A5BX	-0.686212	9.58431	8.89809		1.38103	-5.76264	-0.392885	-2.17984	-1.95944	-3.56003	-0.982064	0.7055	1.44699	-1.74557	-0.00388762	-2.1013	-1.61246	1.02199	2.24413	-0.20749	0.586255	0.552268	0.589807	0.828157	1.34382	2.77431	1.47668	0.0866722	0.334417	-0.245507	-0.17016	-1.57838	-2.39218	-0.408743	-2.79721	-0.509981	0.897657	-1.65615	-0.221242	-1.28049	0.89833	1.56326	-2.30628	0.302448	0.577387	-1.07519	-0.895343	-0.0822962	-0.425469
TCGA_TCGA-BL-A13J	-2.69204	0.554702	-2.13734		-1.71056	3.32902	4.84336	0.575086	-0.797956	4.18044	2.04912	1.62175	-2.36092	1.36705	-0.887571	-1.15575	0.859721	0.275721	-0.670174	-0.806267	-1.23026	-1.31478	0.56451	0.237965	0.149347	0.216077	0.371471	-0.835997	-1.6619	-0.399148	0.429526	-0.818835	0.503715	1.29471	-0.97374	1.62801	0.901325	1.08215	2.52259	-1.26531	-0.751928	0.166524	-0.614536	0.950443	-0.125977	-0.363277	-0.0645612	0.627415	-0.259829
TCGA_TCGA-ZF-AA54	-18.2863	2.48618	-15.8001		-1.23548	-5.11939	1.48485	-2.19123	-5.5148	-3.61413	-2.15558	4.40626	1.61436	3.06747	-1.02783	-1.32541	-0.969329	1.65807	1.83352	0.200186	1.21407	-2.20206	-2.10815	0.475922	-1.04833	2.43463	-0.0532457	0.863888	-0.35176	0.000815459	-0.231709	-1.60792	0.204643	0.442251	0.227003	1.38765	-0.513942	-0.374995	-0.523993	-0.199053	-1.46959	-0.842765	-0.264981	0.186519	0.675051	-2.18836	-0.46278	0.435218	0.703831
TCGA_TCGA-GU-A766	-9.67583	4.83789	-4.83793		2.99084	1.07479	-2.67629	-0.772372	1.32664	-0.567152	-1.08559	1.60871	1.16669	-0.170778	2.35528	2.09235	1.59982	-0.073293	0.798495	1.81371	0.220763	2.11121	-0.165454	-0.890495	0.262858	0.840782	-0.278363	0.13606	-1.56215	-0.363139	-1.29545	-0.618173	-0.157184	0.119272	1.10703	-0.291368	-0.600365	0.582712	0.253742	-0.402105	-1.78543	-0.959548	-0.0812803	-1.73146	-0.845344	1.24095	-0.306314	-0.568515	0.669499
TCGA_TCGA-LT-A8JT	14.1443	-0.137031	14.0073		-2.50413	0.414446	-0.316324	0.119265	-1.84214	0.330898	0.115747	1.47432	1.10804	1.3913	-0.0765186	0.036117	-1.27028	-0.723582	-0.757238	1.23844	-0.274806	-0.103508	0.229539	-0.163431	-2.01966	-0.182521	0.397038	-0.3412	-0.0123584	-0.791221	-0.561338	-0.288432	-0.246881	-0.331302	-0.236766	-0.355515	-0.0347028	0.0754881	-0.609837	0.368328	0.112015	-0.0394795	-0.260904	0.845505	0.1682	0.590675	0.30839	0.543295	0.36452
TCGA_TCGA-FJ-A3Z9	9.82367	-1.68906	8.13461		2.38616	0.494068	-2.07131	0.00822122	0.991778	2.15829	4.48283	3.5082	0.325238	-1.25552	0.573086	0.0140341	-1.48962	-0.280148	-0.878201	-0.504198	-0.920776	0.558223	-0.293337	-0.702121	1.15197	0.513933	-1.32001	-0.589015	1.06242	0.769105	-0.829037	0.4151	-0.242494	0.259009	-0.356535	0.619187	0.757335	1.31517	-0.198578	-0.497688	-0.503466	-0.324794	0.840492	0.38452	0.152582	-1.12842	0.260454	0.526413	-0.952149
TCGA_TCGA-DK-A1AC	-6.86126	-4.10745	-10.9687		-0.854719	-3.93904	3.95338	1.87855	-0.242063	2.29474	0.513479	0.319917	2.25817	1.7818	2.09604	-0.731855	2.39016	0.249465	0.872615	0.830983	-0.412611	0.204137	-0.0641377	1.64722	1.551	-0.199069	0.339919	-1.472	-0.545168	-1.20444	1.50738	-0.51893	-2.15003	0.65531	0.415236	0.671422	0.00770342	0.234795	-1.55653	1.30683	-1.52784	-0.513845	0.861346	1.16337	0.893682	0.90212	-0.926139	-0.80306	-0.652807
TCGA_TCGA-C4-A0F1	-3.47891	4.61105	1.13215		4.94884	2.52078	-0.221643	3.80841	-3.73948	-0.356237	0.590488	-1.64113	-0.540201	1.23464	0.676218	-3.82704	0.523363	2.33102	-1.01142	1.82958	-2.06755	-0.231523	-0.421993	1.00395	1.46093	1.38162	0.653106	-1.38726	0.631538	0.584378	0.384279	0.0105046	3.60116	0.358582	-0.401563	0.383478	0.453399	0.267816	0.710026	-0.247704	0.829045	-0.461791	0.266273	0.315572	-0.195733	-0.311856	-0.229843	0.702311	0.196507
TCGA_TCGA-G2-A2ES	-5.00807	0.314532	-4.69354		4.3793	3.01783	1.46339	2.29725	-1.77539	0.562402	-1.19798	1.62004	0.289467	-1.89483	2.76194	-1.28622	1.1129	-1.44747	0.486109	1.66537	-0.354179	0.882636	0.158658	1.44839	-0.607344	0.943528	0.646139	-2.39662	-0.10159	0.749413	-0.429153	-1.8806	0.55265	0.381743	0.857376	-0.953674	0.487621	0.991969	-0.0558494	-1.11944	-0.623234	0.438773	-1.66896	0.183608	0.410947	-0.962797	-0.56891	-1.16168	2.00756
TCGA_TCGA-XF-AAN4	-4.62543	10.539	5.91356		-2.09291	-2.36191	4.26805	1.32644	0.197464	-1.49653	-0.922183	1.03769	0.688732	-0.198538	-2.04513	-0.716624	2.16669	1.12607	-1.21208	0.878146	-1.29361	0.0866958	1.38106	0.854098	-0.955548	-1.10527	-0.815551	-0.635559	0.5421	0.596514	-1.43021	0.136457	0.468246	-0.829231	0.571511	-0.323047	-1.7633	1.31676	-0.97366	-0.0836226	0.301628	-0.175296	0.770625	-0.754178	-0.0756844	-0.147011	0.308081	-0.334268	-0.357297
TCGA_TCGA-4Z-AA83	11.6	4.09309	15.6931		-1.62485	-0.128828	-1.31974	-1.38941	-1.48038	0.00768931	-0.874146	0.82141	-0.934207	1.08538	1.3096	0.742706	-0.820592	0.58597	0.117082	0.814291	0.773164	1.48482	-0.883953	0.553195	-1.23929	0.268885	0.0523439	0.323384	3.22414	-0.0590624	0.496049	-0.113	-0.733373	-1.21066	-0.616641	-0.920479	0.167752	1.23878	-0.502726	-0.187525	-0.694453	-0.042694	0.914613	-0.0435099	-0.0811078	-0.157739	-0.89582	-0.848371	0.0369133
TCGA_TCGA-4Z-AA7N	4.66146	5.03614	9.69761		-4.67184	0.209903	2.41369	0.232066	0.737037	3.1274	-0.0114327	0.918875	0.307404	-1.73632	1.23457	0.805518	-1.14984	0.121829	1.11828	-0.118502	-1.38106	0.755077	0.0950446	-0.569898	-2.31847	-0.278532	0.844642	0.440093	0.33946	0.606989	0.0879632	-0.917292	-0.213046	0.961514	0.567759	-0.575083	-0.162062	1.01051	0.749855	0.051362	0.503718	0.180564	-0.643051	-0.422225	-0.249963	0.237516	0.571758	0.372099	0.560529
TCGA_TCGA-HQ-A2OE	-3.58893	-7.60447	-11.1934		-2.68104	1.51579	2.14884	0.866316	-2.57014	2.30815	-2.71851	-0.911922	0.055243	2.79554	-1.16493	3.54962	-0.749534	0.62037	-2.30731	1.69238	0.507933	0.0988678	0.993646	1.96171	2.1479	0.405521	1.76302	-1.04023	-1.29388	0.211522	-0.234285	1.00194	1.03694	-0.446851	-1.61892	-0.198541	0.388881	0.405915	-0.616734	1.32702	1.04637	-1.7346	-2.10633	-0.959986	-0.758774	-0.294428	0.271565	2.21436	2.45254
TCGA_TCGA-UY-A8OC	-5.45887	5.37011	-0.0887605		0.300284	-0.27208	-1.89	-2.02942	-2.6769	-3.00045	2.38315	0.452951	-1.4553	-1.50517	-1.67173	-2.58166	2.07897	-1.81162	1.16288	-0.363886	1.18501	1.14768	0.787093	1.93133	0.583069	1.13959	-0.270243	0.61595	1.07739	0.14521	-0.818228	-1.23995	0.28763	-1.40865	0.424042	1.18981	-0.957264	0.808688	-0.649134	-2.52486	1.00008	0.846264	-1.75377	0.245621	-0.302301	-0.362257	-0.221162	-0.587364	-1.04065
TCGA_TCGA-GV-A3JV	5.24813	-1.52407	3.72406		-0.35383	0.503615	0.467106	-1.53549	-0.076382	1.17909	1.68071	2.32071	-1.86214	-0.379509	0.945265	2.18368	-0.727858	1.3286	-1.30079	0.356125	0.512419	3.10321	0.297851	-0.0504487	-0.726387	0.263669	0.915502	-0.544942	1.63421	1.30857	-0.127975	1.50831	0.793701	-0.794372	-0.311345	-1.53706	-1.21691	0.191758	0.0195319	-0.877225	0.00938187	0.338398	-0.460435	0.397275	0.672652	0.378562	-0.35886	-0.595351	-0.138961
TCGA_TCGA-XF-A9T8	-3.80363	1.16177	-2.64186		3.29881	2.23915	0.697232	1.24179	-1.68041	-1.3444	-1.92827	-0.851195	-0.184437	-1.73645	1.24657	-2.61634	-1.98111	1.55209	-1.77375	0.407251	0.410129	0.06381	-0.343775	0.33347	0.995904	-0.0723597	-1.93668	0.71386	-0.628146	-0.607228	1.96719	-2.63519	1.18257	0.627913	-0.678319	2.09313	-0.522962	-0.215513	-1.23056	-0.739988	-0.482423	0.729642	-1.33149	0.729396	-0.427695	-0.501143	1.5892	-0.504154	0.67593
TCGA_TCGA-KQ-A41S	1.85224	-1.1528	0.69944		-0.802505	-0.168316	2.30253	-2.30459	1.94356	-0.811106	0.30681	-0.911354	-1.50448	0.717194	1.34832	-0.44702	-1.99983	-1.46892	-1.61941	-0.842138	1.55073	-0.201271	0.898599	0.329917	0.668652	0.437673	-0.46337	-0.589898	1.86139	0.334791	-0.23764	-0.552224	-0.0967151	0.0353861	-0.453118	-0.69314	0.87495	-0.190318	0.531268	1.21171	0.0918112	0.0730299	-0.0531083	-1.40719	0.147479	0.321705	0.465026	-0.337538	-1.56751
TCGA_TCGA-CU-A3YL	9.04494	-0.764203	8.28073		0.050145	0.139772	-1.35313	0.133755	1.16211	0.205672	-0.461178	0.768986	-0.774923	-0.853417	-0.376508	0.353011	-0.544676	2.23817	1.57058	0.440999	1.98914	1.53751	-0.0329575	0.314528	-0.171021	-0.167766	-0.93463	3.2899	0.422763	-0.376574	0.408417	-0.0586193	0.730462	1.02589	0.817631	-1.77523	-1.10327	-0.301204	0.423263	-0.389308	1.80795	-0.504309	-0.94867	0.0933026	0.292881	-0.0706009	-0.794052	0.281806	1.45705
TCGA_TCGA-E7-A7XN	-3.0309	-0.970557	-4.00146		3.25879	2.88177	0.547608	3.13222	0.104514	-1.36512	-2.71806	1.11998	0.596753	-2.63999	3.10816	-1.95994	-1.04086	-0.51912	-2.31078	0.385928	0.161641	-0.067089	-0.256438	1.03571	-0.113874	-0.113044	-0.92138	-0.981631	-0.267529	1.00471	-0.143315	-0.705627	0.0634875	1.72524	1.21958	-0.399545	0.176706	-0.0904478	-0.231251	-0.663082	-0.434104	1.33171	-0.702544	0.816	1.14944	0.459527	-0.735848	-1.08354	-0.284289
TCGA_TCGA-DK-A2HX	-1.55671	3.34868	1.79197		-4.66377	1.70363	2.4008	-2.36539	3.02188	-1.3645	0.145631	-1.26577	-1.79822	-0.238091	-1.50778	-2.25196	-0.906846	-1.00226	0.286812	-0.88852	1.70754	1.26517	0.545896	1.50165	-0.0697272	0.423222	0.196123	-0.313688	0.446915	1.90461	0.000823498	-0.387643	0.303617	0.0830508	-0.0440331	-2.86786	-0.557037	0.404332	-0.0568514	-0.246677	0.503886	-0.150598	1.04795	-0.429972	-0.283128	0.463802	-0.153284	-0.887622	0.654962
TCGA_TCGA-CF-A8HY	15.5535	0.927324	16.4808		5.00437	-2.08679	-3.41684	0.0762883	-1.11353	-1.91559	-0.0148363	-0.905034	-0.287895	-0.0412671	-0.909217	0.70864	-0.22392	0.113552	1.05496	1.01369	0.748151	1.77832	0.535734	-0.90749	-0.376903	-0.925784	0.467392	0.242647	-1.30983	0.193683	-0.737345	0.0676893	0.27648	0.107526	-0.330586	-0.233961	-1.33875	-0.764843	-0.845865	-0.0453726	-0.0766823	-0.452378	-0.959083	-0.372112	-0.964968	0.601701	0.469441	-0.371115	-0.0356581
TCGA_TCGA-4Z-AA7W	2.8769	0.816398	3.69329		7.8	-1.43083	-2.40867	0.0615965	2.52515	-1.77057	-3.23493	-1.6651	1.34118	-0.0136464	0.444704	-1.40485	1.07627	0.32858	-1.24994	1.12771	0.984769	-0.830072	0.157493	-0.516454	0.477921	1.14059	-1.23089	1.3087	0.518633	0.00350864	0.605276	-0.466429	-0.192454	0.480541	0.780621	0.973324	-1.3792	0.480929	0.598186	-0.106915	-0.478494	-0.199372	-1.25432	0.276735	0.53435	0.0567961	0.736803	0.996387	-0.560724
TCGA_TCGA-FD-A43U	9.73762	4.65707	14.3947		1.56606	-3.36805	-1.98992	-1.61186	1.46824	-0.897906	-0.0928908	-0.827122	-0.579886	-1.02856	-0.423631	-0.17142	0.792278	0.534014	0.438089	0.0832887	-0.137764	-0.120294	-0.289868	-0.413808	-0.850143	1.54675	0.285435	-1.3117	-1.24494	-0.511796	1.15821	-0.720491	1.04505	0.532588	-1.16892	-0.266741	0.998401	-1.02448	0.261903	-0.961652	0.939809	-0.143942	-1.28811	-0.704524	-0.927138	0.168164	-1.10515	-0.317707	0.90471
TCGA_TCGA-BL-A0C8	3.48687	0.780172	4.26704		-1.2249	0.600972	8.94852	0.520204	0.671037	1.98805	1.35971	3.40992	-1.38153	1.51874	1.77283	-0.205318	0.870102	0.0401576	-0.237622	-1.27192	-0.246118	-0.874559	0.709803	-0.574356	2.79546	1.485	0.403329	-0.399859	-0.270235	-0.463743	-0.968318	0.733589	-0.1767	-2.27207	-2.84457	0.473646	-2.10166	1.81336	0.213899	-1.68867	-0.496511	1.06335	1.4237	0.102342	-1.05842	0.680263	-0.817328	1.25692	-0.338867
TCGA_TCGA-BT-A0S7	-6.09277	-1.02385	-7.11662		1.72746	-2.76226	1.60205	5.02155	-3.05925	1.13307	0.374953	-0.8518	0.283361	1.25442	-2.01173	-3.97767	-0.228781	0.267574	-0.540923	-0.240748	-2.81201	0.459576	-0.290966	-0.706232	-0.889273	-0.643199	0.0739116	0.0673805	0.174591	1.48306	-0.230962	-1.41402	1.02709	-1.5697	-0.940904	1.21516	0.219707	0.891846	0.960669	1.48792	-0.642646	0.290326	-0.533748	0.0468502	-0.745286	0.555674	-0.240329	-0.134838	-0.991227
TCGA_TCGA-ZF-A9R3	8.11342	-1.25428	6.85914		-3.62013	1.88158	1.09359	-1.45482	-0.268606	-0.566447	-3.00458	0.363925	0.0150861	1.17074	1.08268	-1.06084	0.248315	0.350088	-0.469296	0.580836	-0.499523	0.502967	-0.206213	0.446454	-0.956002	0.656636	-2.07699	0.389574	-0.481639	-0.115729	-1.19415	0.541705	-0.882601	-1.19058	0.306976	0.473557	0.848149	-0.685218	0.352543	-0.418519	-0.596013	0.0482885	-0.222038	-1.17548	-0.854218	0.514837	-0.716536	0.735249	1.56752
TCGA_TCGA-4Z-AA89	11.5496	-4.05866	7.49096		-0.694097	1.28876	-0.511601	-0.0720753	-1.51018	-1.5783	0.307106	1.34346	0.617259	0.795062	0.85827	-0.547305	-1.37209	-0.0455124	0.401516	0.270042	-0.304899	0.0918446	-0.21287	0.071297	0.203275	-1.03069	-0.277166	-0.306155	0.414321	-0.565327	0.429269	-0.273732	0.198962	-0.261701	0.726562	0.286163	-0.166763	-0.215656	0.260589	0.520454	0.0589152	-0.394884	0.106599	-0.468556	0.358868	-0.356454	-0.402077	0.403433	0.330501
TCGA_TCGA-GU-A42P	-3.30618	-4.69641	-8.00259		-2.93705	-1.42234	1.82656	1.15859	0.619066	0.0290629	-0.852805	-0.655872	-0.232555	1.98071	1.10906	-1.22479	0.856636	0.594478	-0.1383	-1.04335	-1.3384	1.23813	0.910884	0.311524	2.88777	1.2869	-0.361069	0.954142	1.70158	0.113924	0.687569	0.156736	0.227477	0.435142	-2.43654	0.836515	0.359256	-0.805411	-0.00347511	-0.40868	-0.192139	1.17589	-1.2114	-0.78646	-0.27596	-0.505997	-0.423355	1.18655	0.359755
TCGA_TCGA-FD-A3NA	-3.11173	-4.01981	-7.13154		-1.73977	1.0733	0.0608139	-3.00388	-0.313546	0.692189	0.570871	1.10777	1.22194	-0.864951	1.04731	1.77202	1.06434	0.675224	-0.943254	-1.84751	-1.04543	-0.624119	-0.428331	-1.47141	-0.333509	-0.10791	0.60631	-1.74701	-0.640629	0.456317	0.132311	0.75394	1.35756	1.23025	0.240411	0.314335	0.831398	-0.174566	0.206577	-0.264774	-1.0953	-0.0384758	0.53168	0.468198	-0.390133	0.387013	1.27891	-0.326101	0.420455
TCGA_TCGA-E7-A5KE	0.0811292	-8.98478	-8.90365		-0.43352	0.993315	0.545417	0.0997293	-0.147237	1.19374	-0.734849	0.72066	0.126957	0.336007	-1.29321	-0.420791	1.10895	-0.610584	-1.14829	-0.271552	0.959925	0.299975	0.81441	0.0375633	0.949645	0.992408	0.794748	1.972	-0.850427	-1.59084	-0.156396	-0.300681	2.33637	-0.780834	-0.117402	0.419941	-0.823723	1.35238	0.471575	0.534755	1.09432	-0.0626725	-0.273868	2.27521	-0.098565	0.0688001	-0.99908	0.905828	0.150391
TCGA_TCGA-ZF-AA4V	-6.64223	0.333736	-6.30849		4.00345	3.61236	-1.63831	-1.55593	3.47597	0.834165	0.0126712	0.251774	2.36296	3.77853	0.651854	3.03662	-0.44348	0.936596	1.27101	-2.67005	-0.464637	-0.109988	1.11199	3.31539	0.52787	0.160968	-0.621856	-1.10839	-0.00963948	-0.64444	1.92741	0.671795	-0.0519112	0.672138	-0.234985	1.96459	0.961405	-1.97326	1.32391	0.0200624	-0.367519	-0.441991	-0.547466	1.1334	1.00911	-1.27523	0.842431	-1.86847	-1.42608
TCGA_TCGA-ZF-AA53	-7.13176	5.71512	-1.41664		4.02143	-0.327746	-2.37896	-2.10275	0.599451	-1.23303	-0.875551	-0.796984	1.04237	2.70103	0.337867	-0.149854	0.799057	3.36642	-0.697825	-0.750509	0.432955	0.706278	1.01768	-0.621716	1.70104	0.0428788	0.578854	0.926745	0.327388	1.48763	-1.42275	-4.36549	-2.33003	0.481244	-1.11096	-2.18102	1.24803	0.600153	0.0243581	0.800992	-0.215633	-0.268915	-0.461202	0.883875	0.0499134	0.854241	0.0901448	1.15833	0.438374
TCGA_TCGA-ZF-A9RM	-1.29321	-10.2534	-11.5466		-4.53868	-0.352766	0.482005	1.38226	1.90833	1.49891	1.37367	2.01456	3.18316	0.101731	-0.463608	0.0661491	0.0079312	-0.152458	0.023053	-0.490055	1.00345	-0.981512	1.08193	-0.957494	-1.36699	0.444457	0.384386	0.371132	0.436851	0.597267	-0.700965	0.416179	-0.0847159	1.24376	-0.135538	0.185534	0.372067	1.20416	-0.537575	-0.242369	-0.776624	0.1033	-0.265891	-0.393485	0.0105475	0.0655786	0.142733	0.174837	-0.820678
TCGA_TCGA-BL-A13I	-16.0774	5.18044	-10.8969		-2.34855	-3.94871	5.92407	1.7133	-2.98248	-0.103609	-1.87078	4.88591	-1.09141	-1.35385	-0.165173	-1.10747	-1.29178	1.14821	-0.0815324	-1.25821	0.617836	-0.9187	-1.86361	0.438848	-0.185655	-1.1556	-2.56515	-0.0456949	-0.218579	-2.99745	-1.44049	2.03725	-1.1268	1.02201	-1.40285	1.16761	0.756999	1.44658	0.348752	-0.882515	-1.42742	1.21945	0.816898	-0.468195	0.622577	-0.200911	-1.95061	-0.757319	-0.0245826
TCGA_TCGA-CU-A72E	6.01249	0.803634	6.81612		2.5147	2.50842	-0.227934	-0.717005	-2.62859	-0.424068	-0.234014	-1.35965	-0.278615	0.568664	-0.230224	-2.80854	-1.44829	0.592742	-0.947163	1.10442	0.559307	-1.21277	-0.705376	0.370592	-0.397272	1.04598	-0.878098	-0.221359	0.873421	-1.33518	1.47389	0.0883022	-0.245726	0.519345	-1.17144	0.885293	-0.0632391	0.978946	0.159365	0.81195	0.350498	-0.626057	-1.579	-0.561168	-0.727639	0.388464	0.297406	-0.892168	0.854086
TCGA_TCGA-CF-A47W	17.4331	0.64239	18.0755		2.6791	-1.90222	-3.36	1.52437	0.311	-2.71358	1.18246	0.0936007	0.834927	-0.89197	0.604764	-0.315408	-0.441574	0.561467	1.03933	-0.750705	0.065998	0.522116	-0.0853639	-0.231715	0.495	0.160864	0.0688349	-0.558214	-0.143989	-1.3792	-0.148075	0.624461	-0.289565	0.543783	-0.227986	0.183585	0.0186551	0.689638	-0.23035	0.225017	-0.500852	-0.018329	0.122399	-0.301243	-0.383099	0.541285	-0.102284	0.649138	-0.170109
TCGA_TCGA-GC-A3I6	-8.25404	-3.60258	-11.8566		0.520212	4.94839	2.44633	0.898267	0.891172	-1.66454	-1.02925	1.09033	-3.80688	-1.44822	0.636726	-0.405189	0.219228	-0.0818639	0.0424775	-0.649106	0.422765	-1.40565	0.375729	-0.341244	1.37616	-1.27978	0.615012	-0.0463314	-0.998374	-0.486358	-0.879228	-0.203323	-1.72225	-0.073481	-0.0874971	0.335214	1.01496	-0.0201936	0.667562	0.0404288	-0.270118	-0.465539	-0.0733599	0.494908	0.951924	-0.149888	0.869342	-0.251105	0.134001
TCGA_TCGA-FD-A6TA	5.69233	-0.874854	4.81748		-2.05836	0.726205	0.789129	-3.87854	-0.931255	0.81092	-1.34679	-0.757036	0.248746	-0.236992	-0.663101	0.774789	0.413373	0.694796	1.21438	1.12305	0.520606	-0.150729	-1.24967	0.762667	0.145793	0.106732	-0.209034	-0.394219	0.633773	0.0314709	-0.0247573	-0.659705	0.9231	0.665815	0.584789	0.388866	0.724421	0.160784	-0.230739	0.931899	-0.416347	-0.184283	-0.305602	-0.145032	-0.788252	-0.0383553	0.29061	-0.488432	0.386716
TCGA_TCGA-CF-A47X	18.6317	3.7656	22.3973		-2.80383	-0.202793	0.138403	2.15268	-1.13841	0.410105	1.40187	-0.141469	1.07975	0.621252	1.35059	0.803886	-0.975144	0.296478	1.86846	1.01105	1.02746	0.769996	0.742809	1.77737	-1.28446	-0.640608	0.201826	0.451814	0.669215	0.215047	0.547003	-0.623371	-0.541129	-0.0839865	0.697302	-0.259582	-1.86226	-0.72284	-0.732511	0.129935	-0.299081	-0.712678	0.352614	0.372552	0.273958	-0.636083	0.254076	1.92791	0.492547
TCGA_TCGA-ZF-AA51	7.55062	0.640353	8.19098		1.80153	-1.79656	-0.107755	-1.51546	-0.45605	2.6319	1.37676	0.721019	0.0352599	0.448062	0.764041	2.78385	0.874975	0.169103	-2.28472	-1.15712	-0.679739	0.221391	0.18582	-0.300307	-0.706543	1.32666	-0.174768	-0.287398	-0.735169	0.405159	0.769548	0.246279	-0.116376	-0.49629	0.353952	-0.338843	0.521749	-0.798341	-1.42998	0.714343	-0.426331	-0.578389	0.860333	-0.0564372	0.377672	0.271197	-1.29563	-0.923849	-0.431999
TCGA_TCGA-FD-A62O	7.10149	-0.802751	6.29873		-1.38076	1.51532	0.477391	-0.588768	-0.963686	2.18108	1.61689	2.19412	0.36832	0.429629	-1.15456	2.2826	-0.517047	-1.08737	-1.63303	-0.251755	-1.19929	-0.765696	-0.886706	-0.375158	-1.74131	0.0567848	1.85751	-1.65371	0.888443	0.638798	-0.771045	1.35894	0.11708	-0.666356	-0.938971	0.512526	0.890543	-0.371051	-0.382514	0.275581	-0.283648	0.123648	-0.305145	-0.699446	-0.460047	-0.352964	-0.980469	0.377917	0.475837
TCGA_TCGA-BL-A3JM	-16.7152	-3.18164	-19.8968		-1.93857	-2.40412	1.06343	4.11116	-1.12283	-1.35328	-0.283359	0.581057	0.21546	2.34524	-0.64739	2.11985	-0.783682	-2.27483	4.63701	0.14034	-2.59939	-0.105004	-2.00009	4.11619	-1.76849	0.680391	-0.599432	3.09826	-2.78748	1.80802	0.761855	2.25983	3.53023	-0.131485	-0.929877	-1.20462	2.61932	1.87478	-1.10871	-0.0123924	-0.541188	1.17978	1.54558	0.401968	0.419647	0.67903	2.23667	-0.610433	-0.449069
TCGA_TCGA-FJ-A3ZF	2.58788	-4.56577	-1.97789		-1.61853	-3.20151	0.38632	1.84362	0.414438	4.10738	3.71243	-0.762974	0.343643	1.43622	1.61977	0.460925	0.0748633	-0.714711	-1.77615	-0.881774	2.58859	-0.693331	-0.21654	0.132253	0.527616	1.45152	-0.843041	-0.444586	-2.5246	-0.491181	0.156794	-0.296582	-1.07927	1.16032	0.406582	-1.02724	-0.114046	1.00922	0.700449	-1.23431	1.02338	-0.600596	-0.242592	-0.879701	-0.0223807	0.542968	-0.273108	0.6378	0.690727
TCGA_TCGA-CU-A0YO	8.70401	3.36119	12.0652		-1.68276	2.02396	3.16528	1.10378	0.782194	0.700989	-0.780543	1.18992	0.682524	0.0419567	-0.021599	-1.25798	-0.771793	-1.57925	-0.0843394	1.02772	0.215962	-0.543704	-0.876728	1.32712	-0.218378	0.00502594	1.60018	-0.400969	0.0291712	0.515317	-0.422034	1.06051	-0.784044	0.242339	0.714233	0.328485	-1.77856	0.472341	-0.103622	1.21562	-0.70815	-0.46667	-0.539627	-1.5971	-0.548794	-0.337475	0.218193	-0.11794	-0.452413
TCGA_TCGA-CF-A5UA	11.9161	-1.8138	10.1023		4.28641	-2.13677	-2.48881	0.318581	0.0844324	-2.61267	-0.507734	-0.144753	0.82679	-2.1881	-0.120926	1.0108	-0.343463	0.0982041	0.8721	-0.0615112	0.758889	0.57508	-0.110137	-1.1015	0.658757	-0.894489	0.847804	-0.301137	0.533314	-1.25237	-1.34683	-0.124493	-0.0703769	-0.219372	-1.94318	0.228311	-2.38375	0.0396063	-0.0423651	1.21438	-0.349907	-0.139155	0.596293	0.848508	-0.872897	-0.099847	1.39115	0.194232	0.460569
TCGA_TCGA-K4-AAQO	3.06899	0.716228	3.78522		-1.57029	-0.437472	3.47626	0.608804	0.600924	0.957914	0.280685	-0.233203	-1.08801	-1.45439	-3.16385	-0.483379	0.622312	-0.306698	-0.966538	0.30765	-1.98911	-0.21274	0.463648	-0.0328163	0.718585	-0.78139	0.135123	-1.93795	-0.275395	-0.4627	-1.26631	-0.863911	0.167018	0.801218	-1.01004	0.423324	-0.979616	1.18904	0.280295	1.57184	0.142254	-0.633488	1.05621	-0.258102	-1.00492	0.38422	-0.732627	-0.316416	-1.19883
TCGA_TCGA-FD-A3SM	2.5825	0.645829	3.22833		-1.57946	1.08945	0.8371	-1.78008	-1.68396	-0.223262	-1.34379	-2.94302	-1.8271	0.988778	-0.50346	-1.07739	-0.242204	0.472014	-0.131661	0.277412	-1.20367	-0.669227	-0.235042	2.08961	0.00318428	1.63995	-0.445562	-0.581522	1.36034	0.227522	-0.022882	-0.582174	-0.969737	-0.411201	0.0308129	0.0649871	2.19088	-0.171089	1.00512	-0.266956	-0.818374	-0.21878	0.83128	0.716017	-0.912066	1.31419	-0.939342	-0.224985	0.420163
TCGA_TCGA-BL-A5ZZ	-12.719	7.58038	-5.13861		-1.83212	-1.54298	0.0663254	-1.72204	-1.43522	-0.320118	1.6725	0.325801	0.974784	-0.342029	-1.1311	-0.449203	-1.2684	-0.201787	2.97287	-0.387583	0.641438	0.140765	-1.46703	-0.110037	0.495609	1.20757	1.02755	-0.0392188	0.855216	-0.420616	-0.0284382	0.946559	-0.164398	0.759733	0.0670499	-1.4713	-0.294791	-0.154341	-0.0854774	-0.990736	-2.31815	1.62752	-0.184591	-3.02118	-0.0289959	0.263428	-0.17168	-0.672307	0.18518
TCGA_TCGA-FD-A62N	-5.72066	5.62427	-0.0963872		3.00406	-2.0843	-1.90122	0.48383	2.13331	-1.27417	-1.34367	-0.25597	0.700184	-0.216662	0.589188	1.59624	1.50514	0.141007	-1.59045	0.443817	-0.027431	-0.418929	-0.00558286	-1.28859	-1.19548	1.9158	0.355587	0.156224	-0.601865	-0.16306	1.341	-1.50127	-0.103505	-0.827352	0.965683	-0.929708	-1.41048	-0.111202	-0.91834	-0.0897002	-1.00061	0.276124	1.11525	-0.551636	0.0641921	-0.36645	0.0425974	-0.332112	-1.08399
TCGA_TCGA-BT-A20J	-5.98489	-1.04615	-7.03104		0.948061	-1.57913	2.78351	1.87015	-0.271307	1.26832	-3.69595	-0.090361	1.67158	-0.521935	-0.0797648	-0.347877	0.0276883	-2.37861	-1.5395	-1.26268	-1.27086	1.34444	-0.351802	1.04918	0.973054	2.09419	1.13528	-1.02422	-0.505045	0.246372	0.286233	0.264622	1.07177	0.475316	0.477689	-0.853683	-1.15729	-0.335635	0.699496	0.257509	1.57781	-0.6551	0.235721	-1.83511	0.748444	1.04674	1.46572	1.42459	-1.43175
TCGA_TCGA-FT-A61P	-8.38336	0.261088	-8.12227		-1.48627	1.49795	-1.7302	-1.77049	1.46554	-1.80779	0.198396	0.678709	-0.400581	2.11752	-0.394567	0.06035	-1.10564	-0.133216	-0.246491	-1.3094	-0.499637	-0.343249	2.6079	-0.213549	-0.560144	-0.798036	-0.542914	-0.547628	0.788752	0.496233	0.518275	-1.2698	1.70057	0.649699	-0.334906	1.0257	-1.68723	0.628256	-0.996814	0.0266899	1.06081	0.777055	0.693162	-0.446609	-0.710876	-1.63551	-0.469834	0.262652	1.49158
TCGA_TCGA-DK-AA77	3.09785	-4.96527	-1.86742		-2.14357	2.17137	0.606345	-1.76414	-2.48951	-1.55533	-1.20939	0.237534	0.727022	0.214649	0.252029	-0.470243	-1.10733	-0.0759956	0.456866	-0.685318	-0.5104	0.266992	-0.82297	0.230994	-1.22308	-0.81733	-0.0937729	0.0740754	-0.200371	0.817772	0.348316	-0.164733	0.428426	-0.271322	0.464697	0.172125	-0.0267847	-0.886632	-0.268356	0.181484	-0.0569379	-0.176176	-0.234986	0.924758	-0.145873	-0.62663	0.933747	1.21088	1.05107
TCGA_TCGA-ZF-AA5N	-1.72184	2.11653	0.394688		1.45366	3.95271	-3.13593	-0.89699	5.73714	4.98107	0.638847	-0.244605	4.84306	-0.445904	-1.48786	-0.429363	-1.1773	-0.351308	-0.800689	0.667059	-1.3593	3.81946	-0.985475	-0.0989669	1.28995	-1.38128	-2.55214	-2.56532	3.33394	0.224679	1.13379	0.767911	-0.147125	-3.27389	0.652685	0.794573	0.0604946	0.597704	-0.310445	-0.197872	-1.48218	0.728589	-0.175465	2.34093	-0.149817	-1.14485	-0.741686	0.632767	-0.958576
TCGA_TCGA-DK-AA6U	-5.41036	-5.92587	-11.3362		-4.17018	-1.71046	-1.19581	-1.13314	-1.64999	0.962276	1.64891	-0.866804	-1.02606	0.697793	2.35161	-0.7357	0.974865	-0.541469	-0.200289	-0.558514	-0.306146	-0.501054	0.16729	-1.6436	-0.0504725	0.262705	-0.803465	-0.3251	-1.44133	-0.757907	-0.769387	0.464071	0.199634	0.766961	-0.11002	0.0813788	-0.303701	0.258934	0.132896	-0.343698	1.56189	-0.681923	0.797955	0.30702	0.32739	-0.335195	1.39797	-0.19753	-0.653324
TCGA_TCGA-BT-A20O	-13.303	2.95739	-10.3456		-0.944928	-4.59278	4.86875	0.929662	-2.77986	-1.48477	-1.21608	3.92546	0.855817	0.880361	0.821928	-1.92394	-0.947508	0.157677	0.142267	0.287997	-0.488163	-1.31987	-0.542534	0.672782	-0.142723	-1.51812	-2.85786	0.314205	-1.04831	-0.0491646	-0.214355	0.751685	-1.20099	0.99125	0.878416	-0.111069	0.696844	1.02186	-0.599018	-1.16255	-0.5299	-0.145135	0.851453	0.309721	0.375609	0.781792	-0.816383	0.315942	0.189407
TCGA_TCGA-GD-A3OS	-17.7666	4.02061	-13.746		-3.03973	-3.42783	-1.5475	0.704401	-0.283101	-0.377344	1.90365	-1.76699	-0.842162	-1.25286	-3.71128	1.38745	-2.04446	0.984766	-0.485635	-0.899147	-0.431728	-1.05519	-0.610221	-1.57243	0.577022	-0.873466	-1.79186	0.0717982	-1.45361	-1.83831	0.161364	1.50436	0.55417	-1.05466	-0.40669	-1.63472	-0.325865	-0.927291	-0.166264	0.804574	-0.912086	-1.49146	-0.835728	-0.336079	1.53101	-0.709588	-3.10879	-0.980645	-0.225261
TCGA_TCGA-XF-A9SZ	0.931475	-0.57811	0.353364		-2.00283	-1.87144	-2.05274	-2.7806	0.70757	0.122901	-0.12116	-1.98122	0.619912	-2.10763	-1.89185	-1.80213	0.162545	0.700529	0.423281	0.0682109	-0.56529	0.911927	0.830548	-0.384143	0.798522	1.07531	-0.555921	0.216891	-0.709034	0.996657	-1.12748	-0.493178	-0.233191	0.806628	0.146261	1.15536	1.36046	-1.14697	-1.15865	-1.35453	-1.60558	0.436244	-1.35088	1.01477	-1.3266	1.06802	0.943347	0.432408	-0.495978
TCGA_TCGA-4Z-AA82	-11.7783	-0.442138	-12.2205		0.575689	3.00097	0.0923279	1.46064	1.32012	0.261115	1.46967	0.941258	0.199134	-2.91813	-1.41025	-0.261774	-0.580257	1.10024	0.220201	-1.49638	-1.14808	-0.87252	1.14664	-0.392411	0.000500043	3.29891	-1.34748	0.15306	0.416638	0.531765	-0.360603	2.13964	-0.165853	-1.53171	1.42377	-0.041707	-1.34638	-0.198665	-0.554669	-0.330456	0.165044	-2.53051	-0.52466	-0.613082	2.06678	0.382852	-0.803154	0.403525	-0.777032
TCGA_TCGA-DK-AA76	2.19178	-6.34168	-4.14989		-1.74958	1.68912	2.11315	0.575042	-1.59225	0.217634	0.1595	-0.664529	0.407397	-0.61755	0.467073	-1.01996	-0.425033	-0.193813	0.968401	-1.46094	0.734018	0.0954965	-0.094283	0.748523	-0.340152	0.720348	1.06447	0.999814	-1.20064	-1.88322	-0.823719	-0.636552	-0.779814	0.538981	-1.46957	-0.226681	-0.932063	0.227345	-0.745423	-0.106547	-0.341454	1.27692	1.39622	1.86241	-0.973456	0.294678	-1.02815	1.16335	0.505341
TCGA_TCGA-DK-A3IL	7.19246	-1.29004	5.90243		1.90847	-2.24692	0.316985	0.570632	1.27186	2.87122	0.979926	-0.0508345	-1.7515	-1.43724	-0.991054	-1.14699	0.441278	-0.919566	-0.50367	0.893955	0.905164	-0.870369	-0.346383	0.416028	0.0594917	-0.533023	0.582679	-0.39153	0.0303307	-0.154682	0.461536	0.7057	-0.0285607	0.690803	0.549302	0.49945	0.121271	0.0608993	1.06556	0.0263169	0.904932	1.01507	-0.112644	0.036389	-0.263023	-0.421752	-0.648785	-1.56155	0.465453
TCGA_TCGA-E7-A678	20.4398	3.01552	23.4553		-0.675863	0.316459	-0.989075	3.75377	1.07934	-3.4757	-0.591242	0.37157	3.13187	1.05126	0.360319	-0.522133	-0.391439	-0.547991	0.554054	0.394039	-0.0512673	-0.46002	0.267424	-0.267409	-0.386861	-0.269631	0.409254	0.355508	-0.00140269	-0.804903	-0.473752	0.514983	-0.0706917	0.0895423	0.092523	0.348165	0.202202	-0.205709	0.445093	-0.258162	0.0330491	0.429933	0.31217	0.622296	-0.16425	0.516786	-0.208241	0.921771	-0.848087
TCGA_TCGA-ZF-A9R1	1.14143	-4.74342	-3.60199		-1.85454	0.924869	-0.528121	-1.68135	-1.18482	0.0135163	-0.133552	0.411663	-1.95644	-0.866765	-1.57649	0.112903	0.43758	-1.39386	0.565797	-0.263596	0.236157	-0.924298	0.317099	1.3153	-1.92309	-2.21443	1.77862	-0.731324	-1.18081	-1.74919	0.53419	-0.0718399	-0.800531	-0.411967	1.32461	-0.909795	0.214834	0.324965	-1.46549	0.817655	0.628071	0.623268	1.11631	-0.754249	-1.01757	1.10357	-0.937726	0.21296	-0.570889
TCGA_TCGA-XF-A9SH	17.3587	4.97313	22.3318		0.774677	-0.577237	0.448496	2.1384	-0.0246047	2.11947	0.412764	0.589941	1.64438	-0.245814	-1.48215	0.771455	-0.018249	0.0672976	-0.787377	0.0134685	0.151645	0.302423	0.627276	-0.223266	-1.73434	0.292786	1.02106	1.15263	-0.269892	0.872666	-1.21715	0.130791	-0.969357	0.175144	0.410975	0.181083	0.320766	0.0377392	0.130316	-0.148917	-0.613127	-0.0621776	1.00446	-0.220952	-0.358964	-0.5626	0.918658	-0.556727	-0.64549
TCGA_TCGA-FD-A5BU	-9.0027	4.84236	-4.16034		0.345542	3.0837	-1.71794	1.86669	-0.592778	0.151633	-0.0732654	-1.31085	-0.220136	-0.754268	-0.558532	1.06274	-0.499874	1.08395	-1.17555	2.24934	1.85309	0.291144	0.406491	-0.368318	-0.258851	1.07174	-0.631409	-0.917609	1.75311	1.27205	-0.63289	-0.673495	-0.750077	0.132165	-0.0623244	-0.0697414	1.23332	-1.1451	-0.921947	0.793591	0.477182	-0.570977	0.139387	1.8092	-0.44035	1.25881	-0.903903	0.482276	0.0856056
TCGA_TCGA-C4-A0F7	-6.87213	-2.15206	-9.02419		2.77464	-0.274943	1.67775	3.63172	-4.57476	0.538068	-0.476748	-1.0418	-0.337638	0.268076	-2.41707	-3.32038	-0.967301	-0.948378	0.439143	-0.32537	2.07825	-0.693027	-0.148267	-1.35015	-0.895204	-1.61759	0.786568	-0.294843	2.08163	0.229105	-0.299727	0.808664	0.0826227	-1.16619	-0.259474	1.09755	0.876692	-0.146677	-0.46331	0.03947	-1.50125	-0.685199	-0.170311	-1.7041	-0.988927	-0.0474102	0.246872	-0.582775	0.165318
TCGA_TCGA-C4-A0F0	-14.3057	1.90262	-12.4031		5.73046	-1.78219	1.61344	3.10182	-3.15321	-2.64864	0.675199	2.80348	3.148	0.851292	-2.24251	-1.05637	3.11988	0.63675	-0.723515	0.0501657	-1.3336	1.18091	-1.09173	0.109866	-3.05921	-0.918057	1.25367	-1.33189	-1.05798	1.96331	0.41592	1.39025	0.56379	-1.22631	0.386139	0.446759	-0.746425	-0.493384	1.36593	0.803708	0.067082	-0.0175604	0.525474	1.10233	0.337128	-1.04979	0.24796	0.0534908	-0.550872
TCGA_TCGA-FD-A3N5	-17.5973	0.908106	-16.6892		0.454009	4.78349	-2.30361	2.38861	0.903979	1.93042	1.94437	-0.16189	-1.9482	0.977023	-0.96366	-0.653269	-1.42401	1.13839	0.157859	1.08918	-2.02291	0.184336	-0.154482	-2.12782	-2.51169	-0.749115	-0.392003	0.142927	0.469249	0.374346	-1.66135	1.21937	-0.733383	0.283769	-0.313464	-1.04966	0.993482	-0.111713	-0.456951	0.689623	0.39228	0.953247	-0.103417	-0.498374	1.52908	-0.0604219	0.84504	-0.185823	-2.23234
TCGA_TCGA-ZF-A9R5	11.4988	1.9282	13.427		-4.84077	0.335224	0.898662	3.77785	-0.962923	-2.48535	-0.545413	0.549934	2.45398	0.551346	2.26416	0.602764	0.140019	-0.0747871	-0.304171	0.310774	-0.788287	-0.906747	0.761974	-0.231163	-0.956556	-1.05074	0.669736	0.924151	0.180337	-0.317441	-0.737287	1.06742	1.50061	-0.632406	0.0475743	1.00336	-1.129	-1.74482	2.01261	-0.695253	0.418947	0.326327	0.331141	1.16641	0.697671	0.683964	-0.622123	0.189894	-0.600891
TCGA_TCGA-CU-A3KJ	-8.65508	1.84708	-6.808		1.47525	1.65786	0.48106	2.297	-3.91482	-0.322297	0.664798	0.421496	-1.33279	2.12514	0.820765	-3.49006	-0.310597	1.73636	-2.10469	-1.71654	-0.117682	1.13555	1.84991	-1.50664	0.0758937	1.46021	-0.911106	0.880412	-0.778986	1.52536	0.107075	-0.638149	-0.0385785	-0.443577	-0.64449	0.886617	-0.996959	-0.632051	1.10193	0.306949	-0.220878	0.275435	0.851748	0.853565	-0.48551	-0.174339	1.26487	0.243841	-0.390291
TCGA_TCGA-DK-AA6S	-2.00748	6.41443	4.40695		-2.15294	-0.63641	0.375084	-0.670537	-0.736805	0.970607	0.570127	-2.78401	-2.08454	-1.20729	0.784029	0.570483	0.131842	-1.00592	-1.26163	-0.226064	1.50755	-0.547503	-0.572946	1.14509	0.651565	1.62254	0.956757	1.08088	-0.469208	0.244484	2.26742	-0.500172	0.556069	-1.36121	0.104778	-1.23619	-0.821082	-0.440014	-0.225872	-0.438727	0.511384	0.543068	0.271556	-0.48454	-0.142137	0.482561	0.348498	0.983416	-0.531414
TCGA_TCGA-BT-A42E	-4.67682	4.43398	-0.242846		6.40371	1.47065	-1.17414	2.51235	0.0135206	3.59391	0.237328	0.310704	0.190655	-1.58795	0.498274	0.689071	1.51091	0.797962	-1.85412	-1.00293	0.641327	-0.83197	1.58146	-1.39013	0.509056	1.18107	0.232949	-0.193908	-0.430562	1.45498	0.587702	-1.89491	-0.391626	-1.5351	0.990269	-0.260415	0.644427	0.583326	-0.144829	0.131377	0.392153	-2.03566	0.0330725	-1.02213	1.14471	-0.770031	0.566777	-0.206553	0.901709
TCGA_TCGA-FD-A43X	13.0281	-0.334901	12.6932		-1.71541	-0.631322	-3.97591	0.412651	-1.23441	-1.05675	-0.27276	0.0585634	1.00979	0.421416	0.744499	0.375493	-0.519397	-0.375375	-0.105135	0.256415	-0.174478	0.0103438	0.165215	-0.0118849	-1.07435	-0.210578	0.28086	0.793194	0.70497	-0.608857	0.868944	-0.304525	0.356241	0.210805	-0.198009	-0.0801902	0.40869	0.584911	0.0322749	-0.298585	0.789659	-0.309441	-1.02012	-0.380558	0.473776	0.805954	-1.07634	0.121187	-0.447464
TCGA_TCGA-ZF-AA4R	-8.40403	-1.00198	-9.40601		-3.09918	-0.762081	0.868235	-1.03326	0.129357	-1.05541	0.689097	-2.77577	-2.12613	-0.544132	-1.89746	0.572783	0.0826599	0.118563	-0.587841	-0.584042	-0.7072	-0.55067	-0.484782	-1.33446	0.0183891	0.436441	0.135514	-0.200096	-0.0809676	0.161302	0.385269	-1.05669	0.12257	0.298766	-0.426905	0.497442	0.596431	-0.611148	0.982081	-0.453125	-0.79005	0.239476	-0.22918	-0.509616	0.67572	-0.0198583	1.23884	1.02026	-0.508925
TCGA_TCGA-BT-A20T	7.13503	0.252187	7.38722		-0.153483	0.689828	0.742698	-2.21582	-1.59173	-0.145554	-0.292845	-0.891191	-1.32676	-0.805337	-0.579871	-0.179259	-0.189122	0.00934753	0.467232	0.45288	-0.525928	0.106662	-0.163834	-0.287882	0.496391	0.0132116	-0.244211	-0.0709928	-1.03488	0.469037	-0.427467	-0.343202	0.604582	0.785727	-0.17482	0.231003	-0.700181	-0.608676	-0.58108	0.224453	-0.620667	-0.0634687	-0.429137	-0.383715	-0.320498	-0.217769	-0.544674	-0.567695	0.0305044
TCGA_TCGA-E7-A7DU	14.5596	-0.86152	13.6981		1.76371	-0.808051	-2.68778	-0.982266	-1.68498	-1.68492	-0.29619	0.648493	0.127308	-0.0475245	0.637109	-0.911125	-1.56444	-0.664255	0.0652523	-0.532346	0.0371061	0.827379	1.10654	-0.510726	-0.304189	-0.954178	-0.974486	0.513668	-0.270893	0.156008	0.184568	0.391096	0.225839	0.735094	0.483197	-0.907102	0.549782	-0.273959	-0.236393	0.939886	0.486745	-0.73747	-0.701367	0.356632	-0.100527	-0.245531	-0.684201	0.500436	-0.697226
TCGA_TCGA-DK-A3WY	-8.93683	1.26172	-7.6751		2.32416	-4.72345	3.4287	2.39787	0.0163482	0.957762	-2.03743	3.29141	1.17799	-0.219472	0.439458	1.70969	0.0851625	-0.862085	-0.210669	0.824113	-2.23127	-0.0526343	0.358542	-0.458956	-0.10431	0.0749918	-1.40824	-0.591608	0.500186	-0.847484	1.69963	-0.0367291	-0.300223	-0.187783	1.35092	-0.928442	-1.60774	1.05945	-0.460181	0.490043	0.864722	0.828769	-0.861526	0.422364	-0.235086	0.928369	0.868386	0.494337	1.03756
TCGA_TCGA-G2-A2EF	-19.496	3.43289	-16.0631		-3.03377	-1.23801	1.92806	0.265482	-2.41888	-1.20341	0.317211	3.87493	0.298743	-0.841114	-0.901342	0.297006	2.66982	-1.71122	0.00420318	0.106645	1.32402	2.67565	0.339326	-1.78559	1.46066	0.901575	-0.260583	1.87735	-0.838438	-1.96926	-1.68563	0.936036	-0.222303	-2.15644	1.44042	0.110989	-0.798227	-1.44358	0.889493	-1.0158	0.211303	-2.3259	-0.467637	1.0748	-1.15995	-1.59992	0.194759	0.104221	0.844003
TCGA_TCGA-BT-A20V	-13.1138	-3.36581	-16.4796		-1.3077	2.91721	0.186043	0.565153	1.11893	0.417739	-4.1904	-1.91443	-2.39019	-1.56961	-0.375118	2.7107	-2.00611	-2.66694	-0.206421	-2.22892	-0.253054	2.10038	1.87821	-1.26079	0.0658699	-1.00174	2.0671	2.35691	-2.98008	-0.786317	-0.706892	-1.34076	0.60127	-1.61738	0.835624	1.69677	-1.911	1.63245	0.828108	0.846683	0.279875	1.57186	1.26398	-1.0964	0.273906	-2.03025	0.625615	0.464928	0.765741
TCGA_TCGA-K4-A3WV	-10.8345	-0.0912317	-10.9257		-2.77579	0.897632	-1.65541	0.963477	-1.83251	0.704641	-0.753994	-5.13996	-0.382347	-1.98229	0.749682	0.883783	-2.50693	-0.327862	-0.291892	0.869949	1.6452	1.59517	0.694226	-0.83207	3.15579	0.647861	-1.61274	0.970437	-0.567444	-0.644876	-1.43785	-1.51435	0.869937	-3.74857	1.45093	1.09653	0.895744	1.98174	-0.369973	0.0505404	0.242771	1.48041	-1.10988	-0.608804	2.13189	-1.51534	-2.35473	0.16069	0.849623
TCGA_TCGA-GU-AATQ	-3.56778	-3.12024	-6.68802		1.70048	0.579898	-1.33291	2.30756	-1.28312	-1.02339	-2.06319	-1.00832	1.12997	-2.76887	-0.668105	-0.813202	0.955529	1.08739	0.0625653	-0.494227	1.4781	-1.24354	0.0861333	1.40185	-0.358913	-0.482835	0.610727	0.1393	-0.236597	-0.64918	0.0629719	0.0434812	-0.210555	0.176618	0.873001	1.04578	0.0473102	0.444283	-1.5877	-0.678188	0.304385	0.430216	0.435028	0.182855	-0.0296523	1.19088	-0.307444	0.0443883	-0.802012
TCGA_TCGA-CF-A3MF	30.5314	10.3638	40.8951		12.8325	-3.41597	1.85117	3.10232	0.614551	5.76737	1.63117	2.68986	-5.92137	2.28395	1.00209	-0.705719	0.367544	-0.747039	0.495801	-0.0694458	2.09846	-0.520954	0.562004	0.741472	0.375332	1.20007	0.414029	2.11373	0.80331	-0.657815	-1.13631	0.905026	0.686931	-0.469412	0.78225	-1.24433	0.0567104	0.75387	0.421235	0.0215719	-0.583389	-0.271568	1.24759	0.908148	0.205799	-0.301046	-0.200671	1.14007	-0.558834
TCGA_TCGA-CF-A47T	13.3641	-1.57675	11.7873		4.03811	-1.82672	-2.19439	0.843779	0.045552	-0.390549	1.60766	2.74031	-0.00788071	-1.73011	0.361779	0.415046	-0.101462	-0.230346	0.262068	0.58133	-0.651595	-0.545443	0.00398609	-0.671177	0.607493	-0.95605	1.64385	-0.675245	-0.405845	0.109229	-0.0812524	-0.785878	0.214577	1.16581	-0.0338313	0.565372	-0.488154	-0.0443721	0.634821	0.87078	0.299064	-0.319173	0.411753	-0.264571	0.0961308	0.338204	-0.0725161	-0.609154	0.523104
TCGA_TCGA-YC-A8S6	3.12987	2.98136	6.11122		-4.06282	0.223824	0.101557	-2.58063	0.0187285	-0.248328	1.55029	1.41002	-0.424648	-2.26388	1.28213	1.20032	-1.00694	1.70233	0.887859	0.743102	-1.15754	2.99783	0.279422	-0.375258	-0.632416	0.154639	1.02589	0.238068	1.5087	0.520176	1.48812	-0.658567	-0.592849	0.316851	-1.26162	-0.925288	-1.36775	0.224272	0.411356	-1.04638	-0.267296	0.372965	-0.170543	-0.440663	0.296019	-0.770932	0.569696	-0.353867	-0.791999
TCGA_TCGA-DK-A3IS	5.1741	-6.90573	-1.73164		2.30742	0.577824	0.110533	-1.2151	-2.69317	-2.7233	-0.36991	0.379997	-0.246042	-0.131669	-0.467359	-1.68035	-0.53444	0.19064	0.394307	-0.572009	-0.191439	0.568324	0.250656	-0.482591	-0.0798935	-1.2726	1.27505	-0.907526	-0.0849398	-0.711181	0.573308	0.638873	0.377596	0.663605	0.582987	-0.0694334	-0.531022	-0.556203	0.423595	0.595174	-0.365042	0.119872	-0.23099	-0.659079	-0.545319	-0.106391	-0.0369955	0.563962	-0.170864
TCGA_TCGA-XF-A9SJ	1.25069	1.29727	2.54795		2.63873	0.0605342	-2.43311	-3.26533	3.01411	-2.79699	0.429804	-0.936393	0.585926	1.34343	-1.0655	1.43769	-0.329189	0.0480998	0.438766	-1.49638	1.08931	0.565651	1.54816	0.424748	1.76499	-0.245876	-1.24229	-0.422736	2.0682	-0.888128	1.61159	0.185592	-1.33707	-0.450029	-0.70146	0.310868	1.38371	-0.0710347	0.754973	0.982229	-0.926301	0.17013	-0.337556	0.471409	-0.226258	-0.500602	3.11393	-0.977112	-0.424242
TCGA_TCGA-DK-AA6T	-0.356832	-2.28256	-2.63939		4.24561	-5.14922	3.82591	5.1663	-0.392474	1.16897	-3.42863	3.75244	1.33938	-0.305922	-0.664996	2.92043	-1.5725	-1.12342	0.592991	1.06076	-1.17107	-2.04832	0.429777	-0.711078	-1.19794	-1.37267	-1.9361	0.4463	0.754106	-0.954359	0.366633	0.546897	-1.48458	1.53805	1.40102	0.659198	-1.18867	0.466438	-0.0716066	-0.163835	0.17105	0.623128	-1.97479	0.434378	-0.777677	-0.654221	-0.0465175	-0.132254	3.36287
TCGA_TCGA-BT-A20N	-5.68825	-5.56421	-11.2525		-2.04049	1.04123	0.763101	0.873086	-2.53996	1.63754	1.96947	1.16579	1.70562	0.251763	-1.2475	-0.550479	-0.475641	-0.723882	-1.44113	-1.6137	1.24182	-2.08084	1.41936	-0.20082	-1.19523	-0.937796	2.79809	0.247066	-1.78746	1.55954	-0.616712	0.0512158	-0.656955	0.20828	-0.57256	-0.317505	-0.258534	-1.24025	-0.906463	-0.828715	-1.48534	0.855251	0.711941	0.953758	-0.19427	-0.477128	1.03173	0.390998	-1.02434
TCGA_TCGA-XF-AAMW	-12.2825	3.95024	-8.3323		-2.50935	4.9441	0.0849398	-2.22535	-2.67958	-2.30365	2.21557	2.81269	-2.03405	-0.184015	-0.459287	0.179044	3.08941	-1.2509	2.13823	0.527013	0.956424	0.126703	2.19308	0.953808	-0.379803	0.729346	-1.32486	-1.17072	0.518062	-0.101512	-1.20059	0.428714	0.748835	-1.37528	-0.122858	0.113426	1.52131	-0.151238	-1.51822	-1.44129	2.70645	-0.358696	-0.422342	1.16556	0.398713	0.118799	0.40644	0.233105	1.21145
TCGA_TCGA-BT-A3PJ	-17.3882	2.24939	-15.1388		0.268244	3.53615	-0.405561	0.739639	0.489432	-1.38174	0.295529	2.08968	-1.13027	0.624382	-0.828434	-1.70855	1.42131	-3.07086	-0.524007	0.532804	-0.0988361	-0.0313451	-1.17368	-0.754523	-1.15456	2.27241	0.289096	0.823928	-0.333409	0.629175	-1.83593	-0.23642	-1.52507	1.18658	0.283506	1.37733	-0.344137	-1.96668	1.17641	1.133	-0.283658	-1.05808	1.08303	2.89335	-0.787955	0.102519	1.53735	0.0357259	-1.40408
TCGA_TCGA-GC-A3OO	-1.57735	-3.04379	-4.62114		-3.15242	2.29195	2.13828	-1.00577	1.3818	-1.76398	-0.513034	1.75525	-1.86359	-0.460798	-0.566237	0.252242	-0.232853	-0.279237	-0.34513	0.279899	0.350511	-0.988419	-0.666561	1.21151	-0.273527	0.451659	2.30524	-0.131643	1.32579	0.233354	0.50235	0.153318	-0.0646388	1.02378	-1.23479	-0.0235543	-0.880111	0.326115	0.121145	1.53937	0.478943	1.02483	1.05997	-0.425688	-0.644026	0.204568	-0.318398	-0.336099	-0.844517
TCGA_TCGA-E7-A6ME	-5.89521	-5.25803	-11.1532		-3.56617	-0.752511	2.62305	0.719667	0.38981	-2.39318	0.0919011	-2.20473	-2.50508	-1.45345	0.662452	1.22827	2.35168	-1.04358	1.74512	-0.356565	-1.49514	0.343041	0.633508	-0.208783	-0.333049	0.775929	-0.190205	-0.689988	-0.720246	-1.99094	0.72787	-0.210219	-0.878	0.559841	1.42705	-0.148439	0.839225	-1.3609	0.212259	-0.054973	0.105838	-0.929986	0.197055	1.14059	0.0837003	-0.179484	-1.36453	-0.276195	-0.0395675
TCGA_TCGA-XF-AAN5	-8.37079	1.81488	-6.55591		1.38161	3.53781	2.8146	2.46713	0.0916617	-0.238927	1.06829	2.20937	0.986198	-1.98461	1.04487	0.39688	1.28758	-2.23855	-0.416002	1.08592	1.23017	-0.0568259	1.28	-0.083255	1.6722	-1.4987	-1.02835	-0.480703	-0.383405	0.927067	-0.779005	-0.337017	-0.0529462	-0.811388	-0.286841	0.752369	-0.123601	0.0629514	1.80162	-1.45834	-2.41535	-1.16351	-0.0249866	-1.20274	-0.716165	0.636418	0.854479	-0.0233	0.273409
TCGA_TCGA-FD-A3SN	-6.98124	-1.01344	-7.99468		0.580918	2.28447	-2.44117	-0.90291	1.6691	1.03124	0.625737	2.56258	0.820999	-0.896438	-1.15474	0.23037	-0.487796	-1.43612	-1.86776	-1.67232	1.85577	-1.79396	1.03692	-0.0598639	-0.679433	2.45247	0.548645	-0.507434	-0.521086	-0.0512682	0.484399	2.95713	-0.429463	-1.08029	0.417748	1.42946	-2.16884	-0.780745	0.0444206	0.0110397	0.572982	-0.133388	-1.10979	0.51361	-0.44469	0.425268	0.579922	0.660135	0.909392
TCGA_TCGA-ZF-A9R2	3.3636	-4.61879	-1.25519		-2.97807	1.26693	-1.63908	-0.778301	-3.77087	-0.358035	1.57208	-2.04988	-0.566094	0.537422	-0.165076	-0.758952	-0.249988	0.624699	-0.0320606	0.550875	0.897616	-0.138946	1.35772	1.3128	-1.64307	-0.347348	0.541834	1.21152	0.529395	-0.218332	0.481454	0.174933	0.795976	0.212963	-0.262926	-0.191723	-0.993221	1.10544	-0.355512	-0.216636	-1.15141	0.18939	1.00484	0.474775	0.072935	0.270061	0.132394	0.75979	-0.438358
TCGA_TCGA-ZF-AA4T	-1.51007	-8.0133	-9.52337		-1.7692	-1.84276	0.0615648	1.70232	0.824899	-0.623175	-1.01276	-1.40667	1.72002	1.84933	-0.304133	1.02257	1.66385	0.466726	-2.16551	0.995085	-0.0937504	-0.70431	0.631899	-0.35563	0.119551	0.960379	-1.13164	1.17505	-0.654579	-0.8487	0.402765	1.30815	0.44487	1.5211	0.948843	0.562511	0.892197	-1.57024	0.0711507	0.146955	-0.133037	-0.998435	-1.35648	-1.38311	-0.0273301	0.570984	-0.6464	0.235317	0.28835
TCGA_TCGA-E7-A4IJ	3.41702	-3.98578	-0.568761		-2.31302	-1.56459	-1.26282	-1.86597	-1.40055	0.399904	-0.252303	-0.889753	0.16707	-0.307696	2.83746	-0.33001	0.123547	-1.08467	-0.0291558	-1.69139	0.363647	-2.56032	-0.270427	-1.4407	1.6203	1.21904	0.0328391	1.54809	0.429525	-0.195275	0.400807	1.10685	-0.251219	1.05465	-0.283169	0.0699263	0.990706	0.228693	-0.456581	0.783662	0.592241	-0.604449	1.58635	-0.932801	1.13036	0.140405	-0.523797	0.983359	-0.974067
TCGA_TCGA-FD-A6TE	-1.43605	-6.80949	-8.24554		0.724461	1.37447	2.71293	0.874661	2.5244	-2.70692	-0.0406351	-0.531623	-2.32012	1.35936	0.0645766	-0.577471	-0.00926628	2.10632	0.886046	-1.23719	-1.12849	0.981372	0.415235	-1.50555	0.414853	-0.721693	1.27079	1.11292	-0.324391	1.1811	-0.439572	-1.09849	-0.224674	-0.154182	-0.10303	0.841172	0.894754	-0.632388	0.117105	-0.841362	0.411434	-0.146354	0.458926	-0.367429	-0.736462	-0.0292791	0.0246637	-0.729495	-0.672196
TCGA_TCGA-H4-A2HO	17.2191	5.6339	22.853		0.18324	-0.532505	3.34076	1.04874	1.94489	0.93402	1.41729	0.242708	0.506613	1.9215	1.50656	-0.653546	1.1946	-0.0959565	0.321825	1.72929	-0.332701	0.992975	-0.770515	0.145045	1.27478	0.0871172	0.924167	-1.05837	-0.461947	-0.116669	-0.316479	0.0216593	-1.31	-1.13413	-0.809129	0.601075	-0.368708	0.101747	-0.120011	-0.67358	-0.573911	1.36904	0.319351	0.371523	0.651199	0.862517	0.136553	0.342103	0.0946423
TCGA_TCGA-FD-A6TB	-3.62914	-0.0726193	-3.70176		-1.0617	-0.273553	0.729659	-0.421755	-0.588703	1.46148	-1.74015	-1.44915	-0.941817	-2.68528	-0.508744	1.70943	0.344148	-0.8738	-1.50614	-0.591915	-1.70819	0.470325	-0.272391	-0.117517	-0.293744	-0.0446857	-1.19845	0.388639	-0.181068	0.91006	0.295273	0.565084	-0.665587	0.0491542	0.00497621	-0.883737	-0.56203	-0.450333	0.699339	-0.790046	0.318546	0.15759	0.714426	-0.437367	-1.37369	-0.058214	-0.640766	1.17013	0.498943
TCGA_TCGA-XF-AAN3	3.46269	4.00723	7.46992		-2.79602	3.53446	0.775522	-0.534506	0.0916571	0.146944	-1.71465	-2.58924	-0.311497	-0.461491	0.205257	1.43431	0.248762	1.05826	-0.769721	0.344011	1.9156	-1.70632	-0.702995	2.82961	0.812449	0.490873	0.880975	-0.851083	-0.819752	-0.408009	0.468968	-0.376505	-0.208452	-0.313543	-0.42154	-0.193223	-0.949565	0.601478	-0.0964728	-0.74552	1.81745	-1.45444	-0.460991	0.277092	-0.0517458	0.409525	0.0942641	-0.25743	0.428385
TCGA_TCGA-XF-AAMH	-2.01905	5.19288	3.17383		1.2202	-1.85253	-6.42693	-0.577507	1.04591	-0.678051	0.100081	-4.14587	1.81575	-1.56513	0.905301	0.0660923	-1.33775	-4.4709	4.22585	-0.839232	-1.7838	3.60808	-1.94169	0.264002	1.48655	0.0274948	2.14571	1.89125	-1.42049	0.635072	-0.236491	0.0114847	0.128274	-0.318605	-1.0068	1.93917	1.39668	2.59457	0.632132	1.16524	-0.539067	1.30525	-1.82074	-2.3225	1.01873	-0.380547	-0.410907	-0.641371	0.707415
TCGA_TCGA-FD-A3B8	-10.5387	4.82004	-5.71867		-2.50119	-0.490074	2.9234	-1.46957	-1.37188	-0.0379982	-1.56031	1.49975	-0.316312	-0.995559	0.110976	-0.825087	0.617413	0.00723634	-0.956668	0.762042	-0.546371	-0.112406	0.196889	0.191305	1.18085	0.589589	0.630145	-1.07189	-0.228308	0.456399	-0.262975	0.60541	-0.1708	-0.140513	-0.169099	-1.28373	-1.77557	0.436822	-0.207006	0.0876778	-0.345401	0.502957	0.914204	-0.407953	-1.31997	0.183381	-0.203147	0.0675597	0.40178
TCGA_TCGA-XF-A9SY	-19.1234	3.94361	-15.1798		-0.90085	0.611859	-0.781766	-1.84257	-1.40271	-0.673655	0.856355	3.37797	-0.661174	0.941502	0.284112	1.72968	2.8705	-1.66144	-0.147745	0.368842	-0.0367906	1.65019	-0.432033	-0.0553726	0.655785	0.380362	0.553077	-0.72361	-2.2768	0.245912	-1.20807	-1.39317	-1.25731	-1.87957	2.08176	-0.0840394	1.56912	0.538795	-0.212491	-0.50299	1.21276	-1.9042	-0.521152	-0.6061	-1.06864	-0.00493028	-0.257655	0.806999	-0.203494
TCGA_TCGA-CU-A0YN	-13.0861	2.6263	-10.4598		0.379429	4.46016	-0.95307	1.06364	1.22734	0.996837	2.42764	2.18928	-1.78929	1.59341	0.731498	-1.64003	-0.581455	1.56648	2.2818	2.48043	-1.54277	-0.893844	-0.254561	-1.88517	-2.60966	1.71765	1.29702	0.124317	-0.952635	-0.569757	0.899034	-1.34161	-0.827539	0.503275	0.607327	0.0838786	-0.427173	-0.31973	-1.54316	0.387497	0.575772	1.83056	0.0124321	-0.26286	-1.58864	1.19415	-0.0495073	1.42605	0.904799
TCGA_TCGA-FD-A5BZ	-0.727795	2.14912	1.42133		-4.36709	-0.109641	-0.43417	-3.46092	0.469238	1.35037	0.0770349	-0.371862	-0.86356	-0.139391	-1.95063	-0.0373441	0.806814	-0.316747	-0.119902	0.204903	-1.25978	0.533153	-0.603159	-1.03643	-0.258163	0.207225	0.495645	-0.246276	0.498011	-0.41116	0.867282	-0.248705	0.715581	0.812756	-0.986139	-0.613852	0.592022	-0.805617	-0.323632	-0.470468	-0.145061	-0.138646	0.458176	0.269636	-0.0288238	-0.108337	0.0305805	0.0670488	1.56863
TCGA_TCGA-BT-A20P	6.76638	-2.30141	4.46498		1.77402	-0.365143	-1.94884	-1.23814	-3.57126	-2.7152	-0.363482	-1.80817	-2.49541	-0.234927	0.327644	0.995877	-0.141143	0.341613	0.884638	-2.19544	0.156084	2.09338	-0.502557	0.841639	1.0208	-0.321883	-1.37423	-0.984972	0.133595	-0.563839	-0.278655	0.578628	0.600821	0.55577	0.372589	0.245624	-0.73393	-0.0208242	1.57891	-1.29264	-0.0853663	-0.464552	0.835574	-0.171057	-1.29814	-0.144363	-1.06317	0.733675	0.793838
TCGA_TCGA-XF-A8HD	-4.54491	-0.0825981	-4.62751		1.24402	-0.827274	-0.244649	-1.81485	3.50307	-1.57755	-0.81097	0.991987	0.248577	-0.928821	1.19391	-1.36633	1.27698	-1.3687	-1.78653	-3.08709	-0.458462	-0.218901	-0.2215	1.02302	1.65258	-1.90578	-1.64007	0.0329718	0.976976	1.20879	0.736635	0.64962	1.88581	-0.463753	1.02952	-0.235807	1.90298	1.26597	-2.40893	-0.790792	-1.40195	-1.03676	-0.214677	0.879125	-0.144616	2.29747	0.377826	1.18418	-0.92696
TCGA_TCGA-GV-A3JX	-9.28346	-4.49803	-13.7815		-3.40718	1.9304	0.829596	0.668752	3.2649	-2.51462	0.262138	-0.649811	-1.47853	0.205741	1.70535	1.17845	-1.43691	-0.752116	0.0354041	-1.67997	-1.56042	0.652592	-0.839999	0.714028	0.184318	1.24638	0.137684	2.40499	-2.24504	0.505009	-1.0035	1.97187	0.194556	0.567139	0.0369771	-0.563531	1.64644	0.0568005	0.21768	1.99248	-0.0244942	0.170918	1.85859	-0.56074	0.403619	0.438732	-0.368616	-1.87867	0.239683
TCGA_TCGA-H4-A2HQ	-3.85793	-5.0627	-8.92062		-4.16683	-0.71728	0.828092	0.636892	-0.666627	-0.239499	-0.474212	0.439733	0.93796	-1.38345	0.705681	0.146083	1.90581	-0.0840733	2.01135	-2.88715	0.631302	-1.0894	0.934873	-1.39999	-0.400641	-1.24731	1.30615	1.59542	-0.580265	-0.00939191	-0.118978	0.918025	0.0276646	-1.19955	-0.308669	-0.447118	-0.770759	-0.21346	-0.463448	-0.151434	0.716732	-0.203076	0.963891	0.790303	0.48136	0.37222	-1.07149	-1.35696	0.176399
TCGA_TCGA-XF-A9SP	2.75989	3.9843	6.74419		-1.39095	-0.0728914	-2.58016	-1.82549	3.09207	0.656608	1.13572	-1.29715	1.09676	-0.98723	-1.79233	0.185241	1.00669	-0.331407	0.321075	-0.308939	-2.62403	-1.21279	1.11424	-0.0877557	1.03983	0.354143	-1.46366	0.503798	1.06858	-0.780966	-1.12261	1.04718	0.927061	-0.0303115	0.265069	-0.963665	0.816028	1.02477	-1.51947	0.596407	0.635285	0.341845	-0.0843708	0.65456	-0.271314	0.105996	-0.8654	0.283291	1.49219
TCGA_TCGA-DK-A3IK	14.6592	4.38593	19.0452		-0.0815661	-0.433108	-0.106818	0.0952253	1.59134	2.44303	0.795479	-0.691631	-0.24151	0.453377	-0.873915	0.0393699	1.80185	0.267682	0.0914129	-0.258158	-0.159513	-0.177119	0.0380493	0.281633	0.242955	0.00972134	1.05774	0.23185	-0.499834	0.388538	0.586972	-0.090556	0.56007	0.28094	0.333273	-0.188672	0.221328	-0.209307	0.119551	-0.59079	-0.60245	-0.448403	1.20653	1.01005	0.26331	0.157297	-0.0338673	-1.18241	0.5607
TCGA_TCGA-C4-A0F6	2.38315	-2.07639	0.306759		-0.919539	0.103217	1.18813	-0.808673	-1.26723	0.851382	1.3747	-0.489246	-0.125206	0.0573707	-1.54999	-1.95278	-0.873694	-1.57124	-2.19068	-1.22966	-1.63968	-0.442324	0.883171	-1.62213	0.255683	-1.16486	0.343456	-0.359597	-0.631933	-1.15617	-0.726061	-0.360354	-0.00830721	-2.40428	-0.238217	-0.112333	-0.0256678	0.340218	0.306842	1.07733	-0.285012	0.522001	-0.455515	0.139705	-0.41689	-0.447847	0.00203032	-1.32544	0.471255
TCGA_TCGA-CF-A7I0	14.9899	1.71563	16.7055		1.56102	-0.231775	0.827175	-0.149712	0.294979	0.236729	0.300908	2.05679	-0.990049	-0.461333	-0.523626	0.40324	-1.68261	0.511979	0.317464	0.504547	0.204363	1.54102	0.713955	-0.180137	0.209981	-0.107726	-0.101538	1.21895	0.541189	-0.428114	-0.670929	0.154167	0.0219361	0.081867	-0.222852	-1.25338	-0.63953	0.397903	-0.772044	0.554712	0.243276	-0.119437	-0.0755126	0.154619	0.200963	-0.192783	-0.627362	-0.440383	-0.771946
TCGA_TCGA-FD-A3B6	-14.9607	1.07881	-13.8819		-0.284938	0.285967	-1.82078	-2.31725	-1.4906	-1.64816	-1.47977	1.82912	1.50213	4.52669	3.51617	-1.68244	-0.053044	-1.97239	1.0708	-0.771733	-1.25144	-0.387211	-2.46048	-0.137741	-0.754896	-0.580886	0.344138	-1.14354	-1.18972	0.108966	2.19026	-1.31684	-0.289056	1.56203	1.03258	0.158174	-2.06362	0.333156	0.0278969	-1.98291	1.10495	-0.366003	0.478355	-0.0926792	0.254726	0.256689	1.44777	-0.426611	0.552209
TCGA_TCGA-GU-A764	-7.97623	4.94114	-3.03509		2.2754	2.18742	-2.81885	-0.808184	2.39758	-0.784802	0.292907	-1.54182	-1.69328	1.07725	-0.728333	1.33909	-2.55512	-1.98613	0.0263433	1.31751	-0.203293	-1.48464	-2.46614	-0.865997	-0.274846	1.93745	-0.349137	1.31076	-0.814806	-0.812586	-0.890407	-0.985672	0.409415	-1.25255	1.36473	1.47257	-1.74104	-0.444919	-0.353594	0.308849	0.169289	0.689	1.23836	-1.60373	0.724565	-1.01829	1.51935	-0.229663	-1.27994
TCGA_TCGA-GU-A42R	4.55411	-1.39183	3.16227		-1.31121	0.74823	0.0307957	0.624949	-1.34528	0.495178	1.49005	-1.20281	-0.377526	-1.20845	0.178631	-0.912058	1.01005	1.44459	2.01841	-0.445399	0.969419	-0.510132	1.11118	-0.940643	-0.235585	-1.93319	0.741612	2.49521	1.34593	-1.03275	0.0944833	-0.629607	1.23106	-0.202544	0.113956	-1.03944	-0.801132	0.325523	-0.383016	-1.44674	0.436315	-1.07708	0.657359	0.499989	-0.924282	-0.69837	-0.225554	0.980569	-0.889542
TCGA_TCGA-DK-A6B6	12.7554	-1.55044	11.2049		-0.197347	1.07679	2.20643	1.05756	0.818264	0.625082	-1.55777	0.0188793	2.7521	0.484975	1.06553	0.868571	1.15909	-0.0771914	0.0110455	0.0940631	0.764166	-1.04169	-1.29125	0.485402	-0.732281	1.13934	-0.0491034	0.67971	-0.215608	-0.0864736	-0.580471	0.952889	0.476575	0.0762183	1.1584	-0.439792	1.61463	0.20122	-0.0293567	-0.59742	0.232163	0.219992	0.16902	-0.331199	0.0281452	-0.30044	-0.352614	0.501432	-0.189916
TCGA_TCGA-R3-A69X	-2.85624	-2.813	-5.66923		-4.62805	0.860393	1.5023	-2.94598	-0.342903	0.541315	-1.54435	1.16233	1.21858	-1.38366	0.0557523	-0.256367	-0.476638	0.624819	0.333777	-0.461019	1.58509	-0.901167	-0.676211	-0.175715	-0.797216	0.341329	-0.479363	-0.432283	0.482694	1.75246	0.866049	0.299373	-0.888769	0.868022	0.241665	0.296753	0.640484	0.0778325	0.522607	0.383387	0.818518	1.72029	1.31354	-0.849833	-1.65711	0.276421	-0.860278	0.105519	-0.46269
TCGA_TCGA-5N-A9KM	12.5746	4.26497	16.8396		-1.20045	2.22065	2.36815	-2.20511	-0.0941679	0.0170713	-4.15039	-2.83168	0.792879	3.05367	-0.861346	2.05008	2.21801	0.143469	0.202449	-0.0656999	-0.640112	0.179826	-0.255282	-0.722761	-0.220252	-0.200695	-1.18918	-0.7425	-0.771587	1.10684	0.933924	0.626008	-0.577361	-0.97438	-0.808918	1.57204	0.131103	-0.109849	-0.595823	0.0782167	-1.2131	0.373378	1.34823	0.421274	-0.810939	-0.488672	1.68805	-0.727353	0.584111
TCGA_TCGA-FD-A6TD	-7.19482	1.44313	-5.75168		0.354481	0.757884	-2.36118	-0.527731	0.990368	-2.32964	0.794302	0.547752	0.6354	-1.51415	0.101853	0.146084	2.00125	-0.622628	-0.0936923	0.72844	0.899826	0.660695	1.474	-1.65334	0.775487	-0.15289	0.381285	-0.764442	-0.390971	-1.40229	-0.477135	-0.902701	-0.0459785	0.379152	-0.259142	0.234246	0.564701	-0.470584	0.341669	0.996579	0.166786	-0.0438022	0.766786	-0.678253	-0.694695	1.27456	0.762203	-0.229007	0.520074
TCGA_TCGA-4Z-AA7M	-2.3707	-5.42404	-7.79473		-1.95289	-2.02237	-0.410261	-0.528906	-2.76355	1.68663	0.483728	-0.216804	1.69577	1.0716	-0.475562	0.352503	1.07429	-1.5418	-1.26917	-0.464413	-0.480699	-0.462376	1.2086	-1.46729	0.346348	0.0269626	-1.91533	0.434114	0.448939	-0.503273	-0.459027	0.0969913	1.48748	0.971419	-0.645076	-0.279237	1.04364	1.15321	0.0674873	-0.065904	0.285249	-0.993273	-1.57489	0.587971	-1.07977	0.21501	-1.11422	-0.574229	-0.0882458
TCGA_TCGA-ZF-AA56	-4.1981	-2.12414	-6.32224		-1.78257	3.83683	-0.381552	-0.867376	-0.327096	-0.226453	-0.325432	0.204047	1.28043	-1.65341	0.382973	0.0788184	-0.252842	0.304439	0.300931	-0.0556915	0.430125	0.362834	-0.673526	-0.352694	-0.0550322	-0.256569	-0.138617	-0.226014	0.000354961	-0.880222	0.630572	0.642011	-0.611961	0.140906	-0.852891	-0.068115	0.199263	0.260956	-0.740022	0.686577	-0.57549	-0.1596	0.15588	-0.315951	-0.745282	0.86495	-0.285797	-0.875701	-0.586414
TCGA_TCGA-XF-A8HH	7.49554	0.299986	7.79552		-1.98094	-0.0362519	2.15883	-1.23155	2.08573	2.617	-0.999191	-0.272402	1.20979	-0.377237	-2.09571	-1.34516	1.28303	0.695492	1.3109	0.664185	0.968784	-0.100642	-0.258113	1.09336	0.261751	-0.609358	-0.356045	-0.203335	-0.304702	0.346811	0.595755	-0.811464	0.570628	0.433574	0.328292	-0.301206	0.336359	-0.522018	0.701857	-0.175378	0.506055	-0.0382493	-0.124014	-0.564891	-0.245573	-0.370376	-0.130643	-0.922718	-0.221372
TCGA_TCGA-C4-A0EZ	-16.5802	-3.33107	-19.9113		0.578436	-4.9732	3.02184	5.41875	-0.0570959	-2.03087	3.17476	-2.57239	-2.74669	-1.46874	-3.65668	5.44342	-1.2995	-2.12401	5.31449	-0.0207606	-2.21916	-0.633862	-1.33665	1.49239	-2.11605	0.11231	-0.69863	0.579476	3.30248	0.595995	0.78959	0.206167	0.134873	2.3629	1.39378	-1.67027	-1.13565	-0.17461	0.770791	-2.45846	-0.620778	0.0709276	-0.516441	1.78298	1.84897	1.51301	0.438296	-0.558279	1.65951
TCGA_TCGA-XF-AAML	-2.77713	-8.00025	-10.7774		-3.16874	-2.67742	-1.28123	0.259797	1.62403	-0.421884	1.52833	-1.88112	0.358235	-0.565769	1.16568	-0.104998	-0.797561	0.0812276	0.302571	0.414316	1.07772	-0.928985	-0.378283	-1.40852	-0.237354	0.31476	-0.939263	0.306967	-0.064401	0.984387	-0.88711	-1.69013	0.263755	0.922304	1.00349	0.661537	0.517107	1.40902	-0.888547	0.581343	-0.45428	0.146092	-0.306077	-1.05693	-0.148215	1.08921	0.686199	1.30455	-1.08199
TCGA_TCGA-ZF-AA58	-14.3669	3.90481	-10.4621		0.171483	-1.93345	0.27506	-1.33227	0.0952765	-3.44989	-1.42221	2.61099	-1.1568	1.34085	0.44265	2.08048	2.13211	-0.942547	-0.972881	0.144426	1.53037	0.272882	-1.39458	-1.56955	0.497669	-0.0975611	-0.241132	-0.751833	-1.17539	0.121669	-0.311185	-1.23463	0.804835	-1.99009	1.81932	-1.12567	-0.0923203	-0.206622	-0.308532	-0.570273	0.4568	-0.994243	-0.255717	0.840965	-0.530701	-1.5564	0.120125	-0.738382	-1.29913
TCGA_TCGA-UY-A9PA	3.20225	-0.553901	2.64835		-3.67192	5.38343	-0.866683	-0.91013	1.60433	-0.593292	0.422065	1.13287	0.582596	-0.448165	2.36726	0.887234	1.01957	0.474969	-0.00572515	-0.158346	-1.19533	0.0140962	1.19482	-0.32319	-0.267221	-1.30741	0.400522	-0.120287	-0.112116	0.229444	-0.674181	0.678614	-0.960106	-0.124296	0.87481	-0.261607	0.189384	-0.313531	-0.613808	0.240943	0.304239	-1.47072	0.0922827	-0.735477	1.23222	0.336979	0.287001	0.507917	-0.72056
TCGA_TCGA-G2-AA3F	5.13785	-4.47034	0.667516		-4.30231	-2.24896	0.0315663	-1.64603	-0.170525	2.34003	1.80121	0.0243145	0.964702	0.343628	2.0235	-0.67123	-1.72289	1.80767	0.0552206	0.28315	0.954388	-0.568752	-2.48699	0.714636	1.29554	0.246521	-0.921825	-0.119832	-0.130115	0.456215	-0.0566246	-0.655629	-1.49573	-0.65697	-0.0134375	-0.774169	-0.36347	1.556	-0.325429	-0.429719	0.089489	-0.0880223	-0.0704233	-0.74618	0.48509	-0.53126	1.1545	-0.382514	0.553186
TCGA_TCGA-FJ-A871	-11.3877	2.90452	-8.48322		-0.531075	-6.50458	-5.38355	-0.833759	-0.867791	-2.0745	1.24597	0.766512	0.408608	0.278215	-4.21688	1.92855	0.210065	1.80441	1.9127	0.222122	1.86596	-2.01661	-2.8536	1.50257	-0.878554	-0.62167	-0.172477	-0.75438	1.12157	-1.55546	-2.20354	1.28624	0.451461	1.53351	0.150354	1.25378	-1.79202	1.91251	0.85734	-0.253837	-2.88561	-2.10407	-0.15928	-3.64651	0.954418	-0.555496	0.564386	1.49603	0.886194
TCGA_TCGA-ZF-A9RN	-11.3646	-4.72307	-16.0877		1.36727	-1.1106	1.54951	2.89039	-2.51093	-1.17558	-3.56282	-1.85582	0.660236	0.481516	-1.88764	2.64917	-0.975768	-1.98282	-3.31212	-1.00684	-0.907499	1.89285	-0.104893	0.165998	0.546906	3.91753	-0.0721767	-0.289302	1.3127	-1.33146	2.09721	-1.5261	-0.0189764	-1.06044	-0.663609	-1.7585	0.256754	0.713941	1.19762	-0.352588	0.359077	0.279361	1.00553	-1.59795	1.74027	0.881914	1.40241	1.20026	-3.82606
TCGA_TCGA-GC-A3RB	-9.18504	-6.91576	-16.1008		-3.69797	-1.42769	-1.95111	-0.079486	-2.02754	-0.689545	2.57094	0.336627	1.42216	-2.14626	0.980549	1.09044	0.18174	1.10456	-1.00924	-0.871806	-0.234092	-1.22796	-1.02128	0.430815	-1.30376	-0.708254	0.725373	0.233598	-0.5642	1.76454	0.203721	1.35761	-0.259316	0.753332	0.37675	0.658286	-0.195101	-0.30026	-0.0124865	1.98634	0.974924	-1.22442	-0.302801	-0.210404	-0.286707	0.439345	0.709417	-0.346557	-0.00724146
TCGA_TCGA-UY-A9PF	15.7309	2.40464	18.1356		0.496619	-0.391575	2.88598	-0.246072	1.41262	3.38456	0.411273	1.34426	0.66198	0.740408	0.692037	-2.00047	0.454207	0.0188362	0.389384	1.82765	0.593974	0.970887	0.209901	1.09196	0.278437	0.312481	0.335747	0.584202	0.754978	1.5703	-1.11951	0.38528	-0.81145	0.384668	-0.682159	-0.556864	-0.412074	-0.36376	-0.0145083	-0.162616	0.117537	-0.876276	1.15644	-0.987366	0.34498	-0.200666	-0.113337	0.493897	0.556323
TCGA_TCGA-YC-A89H	3.39398	-2.2953	1.09869		0.37746	1.24012	-2.6798	-0.69113	0.918518	0.33074	1.66549	1.69148	0.63593	-1.67477	-1.53318	-0.594162	0.0115742	-0.192365	0.186268	0.543451	-1.54937	0.44914	-1.39208	-1.1263	-0.720163	-0.706483	-0.954901	-1.51285	-0.0182257	-0.284544	-0.166582	-0.752493	-0.397535	0.0384322	-1.43651	-0.458618	0.488458	0.327169	-0.314027	-1.31669	-1.31094	-0.645649	-0.702404	-0.17288	0.57261	-0.119781	-0.457506	-0.971172	0.678757
TCGA_TCGA-XF-AAMQ	-0.337814	-4.70143	-5.03924		-2.96169	2.13524	0.379515	-1.76555	-1.52946	-1.98908	-1.45698	0.410664	-1.84736	-0.694363	1.12504	0.318201	-0.679815	-0.0928603	-1.83056	1.0058	-0.414316	-1.24501	-0.164002	0.864649	-0.0441743	-1.25758	0.0771746	0.436158	-0.302898	0.337452	0.321886	0.44258	0.483242	-0.0214028	-0.330591	-0.254715	-1.07675	0.968143	-0.0353307	-0.396618	0.0331035	-0.937985	-0.122736	0.521873	0.604078	0.0168592	-0.0997433	1.62391	0.97247
TCGA_TCGA-FD-A3B4	-13.6659	5.62276	-8.04317		1.81083	3.78554	0.573594	1.38481	1.81932	-0.0261381	-0.260379	-0.182019	0.697703	-0.847656	-0.780544	2.65753	-0.373462	1.45082	-0.415455	0.110741	0.531068	1.39421	0.429798	-1.3019	-0.474817	-0.417655	-1.48355	-0.0385421	0.0934555	1.71987	1.17205	1.79418	-0.230383	-0.150987	-0.468912	-1.92708	0.782461	-0.987279	1.4073	-0.717183	-1.46321	0.69025	-0.513164	0.176871	1.48563	-0.536302	-0.987488	0.554783	0.335825
TCGA_TCGA-DK-A1AB	-5.30604	4.52056	-0.785484		-1.81465	3.25741	2.77847	1.83233	-0.00462605	0.780794	0.458888	-0.370371	-0.507625	-3.05327	-0.674298	-0.68093	-2.31818	1.00701	-1.34253	-0.990411	-0.40572	-1.84568	0.844574	0.293765	0.49662	1.04878	-0.409796	-0.465244	0.571677	-0.540167	1.17691	0.381843	0.498324	-1.05804	-0.216699	-0.121457	-0.816759	0.191876	-0.936826	1.79609	-1.16336	-0.990673	0.525335	0.428589	1.23029	0.0365784	0.111552	-0.868641	0.208765
TCGA_TCGA-ZF-AA4N	-13.9796	4.07491	-9.90471		-0.576768	-0.945258	1.81982	2.86188	-3.09844	-0.639916	2.49269	2.07994	0.399007	-1.23976	-1.99483	1.69398	0.96581	3.23092	-1.66055	1.18435	2.72387	0.816907	0.534626	-0.00137441	1.06047	-1.8862	-0.782499	-1.32239	-1.01017	-1.30681	-1.47943	0.890832	0.504825	-1.75759	-0.310965	0.385305	1.37817	-1.03932	0.77732	-0.273216	0.241781	-1.60307	0.250799	1.13686	-0.382153	0.572358	0.531288	-1.9375	1.03558
TCGA_TCGA-BT-A20X	-6.12441	5.6617	-0.462707		3.60938	3.77563	-1.68165	2.45912	-2.84093	0.447846	2.21038	-0.620202	0.0663959	-1.07424	1.63944	-3.42177	-0.456991	2.36662	0.438628	-1.01433	-2.541	-0.692849	1.26451	0.0423202	-0.632151	1.18907	-0.498028	-0.671088	-1.12183	-0.43179	-0.323933	0.785252	0.587471	0.481757	-0.186146	-0.183752	-1.61607	0.102219	-1.63201	0.956901	0.604283	0.96433	-0.737837	-0.0640725	-0.0769073	-0.0434607	0.218367	-0.404133	-0.414429
TCGA_TCGA-GV-A3JW	3.22698	-5.98685	-2.75987		-3.17044	-0.609166	-0.331101	1.8832	1.56382	2.31609	1.09331	0.0785925	2.05973	-1.5087	-0.119978	-0.942116	-0.15991	2.59442	1.69107	0.103271	0.626279	-0.155182	1.95929	0.221712	-1.74842	0.830255	-0.0583115	-0.558806	0.661985	-1.68423	-0.131195	0.0542802	-0.00579929	2.0574	0.198756	-0.0332107	0.817741	-0.350097	0.3649	0.284885	-1.92245	0.742272	0.604179	0.677773	0.2415	-0.567192	0.29023	-0.56963	-0.310274
TCGA_TCGA-UY-A8OD	7.25119	4.48471	11.7359		1.96085	-2.64518	1.62554	-0.938714	1.58207	0.637982	1.27512	-0.00137885	-0.444417	-0.485146	0.497944	-0.71302	1.83372	-0.313702	-1.28413	-1.645	0.0314612	-1.52839	-0.639347	2.32791	-0.704491	-0.524019	0.870598	-0.422626	1.13948	-0.636481	-0.0433741	0.590072	0.11318	-1.21046	-0.532704	1.16452	-0.277509	-0.142507	-0.0384769	-1.0065	-0.320274	0.706602	0.517463	-0.271492	-0.469657	-0.472114	-0.723668	0.618296	0.598795
TCGA_TCGA-2F-A9KT	-8.60276	0.0157658	-8.58699		-1.29655	1.4979	-3.75955	-1.31546	-1.73331	2.30263	1.64705	2.18948	0.391185	-0.937767	0.762113	0.907489	-0.636404	0.51565	-1.79591	-0.75122	1.40128	-0.329556	1.97196	0.0437374	-0.180368	-1.2093	1.1604	1.73085	-0.343444	-1.81809	2.17112	1.02381	1.30182	0.439092	-2.31731	-0.22038	-1.25583	0.783272	0.304741	-1.03668	-0.628134	-0.270906	-1.69476	0.280348	0.71573	1.34957	0.821463	-1.57058	0.256178
TCGA_TCGA-ZF-AA5H	-14.7041	2.02469	-12.6794		-0.557445	0.929299	-0.565107	-2.37782	2.28386	-1.7723	1.20581	2.29367	1.53359	3.38948	-0.00478255	-3.7516	2.04933	-2.13318	1.20749	-0.691729	-0.387945	-1.18291	3.32541	1.47969	-1.26392	-3.66069	-1.80564	1.19135	-0.32362	-0.0186432	1.49139	0.465523	-1.5329	1.72956	-1.36806	-1.43134	1.23069	1.18354	0.766706	0.643295	0.619198	1.01894	1.54652	0.586966	-0.772897	-1.03283	1.03067	0.458371	0.377672
TCGA_TCGA-XF-A9T2	-9.00814	1.57699	-7.43116		-0.120555	-1.71165	-0.857336	1.46763	1.13696	-1.1789	2.95254	0.705769	1.67885	-0.0944942	0.80637	2.79404	-3.67605	-4.06081	3.92502	-2.09047	-1.28569	1.30393	-1.61655	3.7448	0.80104	0.147989	0.889344	3.10499	-2.97099	0.166608	1.318	0.401493	-0.0684374	2.1341	-0.797955	2.00483	2.89476	1.55987	0.294934	1.53343	-0.679599	0.15245	1.19118	-0.0786324	0.279001	-1.36234	1.50603	-0.718192	1.19083
TCGA_TCGA-DK-A3WX	-14.8296	1.5175	-13.3121		-0.231014	2.35139	-2.57062	-1.00325	-2.51372	1.42569	1.21874	0.727246	-0.517429	3.17327	0.484711	0.053072	0.136555	0.314526	-0.103005	-0.27553	-2.48744	-1.29661	-2.27274	0.858756	-1.20859	-0.0797796	0.940637	0.0661503	0.0244802	0.716562	-0.582478	1.32749	-0.897145	-0.561532	-0.316183	-0.332004	-0.0504875	-0.0873384	1.60946	-0.931414	-0.674337	-1.09077	-1.03905	-0.400832	-0.24674	-0.492255	0.219632	-2.12395	-0.991074
TCGA_TCGA-YF-AA3L	15.1206	-0.52825	14.5923		3.03076	-0.784706	-2.93145	0.132236	1.75693	-3.11349	-0.723854	-0.968254	-0.0838434	-0.246064	-0.554012	0.86158	0.131964	-0.345396	-0.0519269	0.951973	1.13737	0.956546	1.07112	-0.716342	0.123583	0.448192	0.140131	0.552885	-0.626181	-0.84531	-0.392215	1.00638	0.253357	0.16069	-1.64058	-0.51803	-0.772757	-0.176711	0.088509	-0.375673	0.817839	0.44435	-0.388433	-0.0604952	-1.1596	1.06469	-0.743327	-0.826643	0.323255
TCGA_TCGA-BT-A2LA	-18.3193	0.712578	-17.6067		-3.58177	-7.76199	-0.148038	6.99439	-2.97676	-0.297568	2.98684	-2.00214	-0.726797	-1.65132	-1.08573	0.314327	-1.07977	-0.818728	3.08942	1.7623	-0.491913	1.87109	1.28667	-1.98486	0.724623	0.772088	-1.53281	0.0994086	1.11812	-1.97811	2.27021	-0.130181	-3.7998	0.0120636	-0.620347	-1.31464	-1.39299	-1.30416	-1.11025	-1.65483	0.985556	-1.74954	0.47924	-0.212347	-0.191076	-1.44214	-0.336606	-0.179238	-0.427885
TCGA_TCGA-4Z-AA87	0.814478	-5.93673	-5.12225		0.340424	-4.20362	-2.50931	-1.8891	-2.06511	3.00718	2.56619	-2.31336	1.41059	0.273406	1.61931	-0.980382	0.274552	-0.885379	0.169602	2.1298	0.338718	-1.28631	0.0492218	-0.44402	2.24235	-1.88816	1.04766	-0.0434683	-0.314605	0.540374	0.146675	0.273437	-0.750797	-0.0597625	0.0318919	-0.0535435	0.0682056	2.34835	-0.32337	-2.54209	0.966549	0.101233	-0.980895	-0.0878215	1.2746	-0.515616	1.34255	-1.2469	0.0720387
TCGA_TCGA-BT-A2LB	2.50519	-2.13328	0.371902		-2.39907	-0.158205	-0.0689672	-2.067	0.2958	-0.20257	0.334727	-0.940085	0.0331626	-0.726333	-0.295522	0.667133	0.879135	-1.78217	-1.7875	0.207974	-1.06853	-1.77948	-0.494254	-0.912601	-0.0336714	0.520386	-0.0913702	-2.02516	-1.5243	0.0675078	1.13674	0.477299	0.589066	0.172892	0.670485	0.1785	1.13877	-0.45967	-0.307766	0.370563	0.563471	-0.794099	0.294146	-0.332769	0.168393	0.0817237	-0.642818	1.49245	0.195523
TCGA_TCGA-XF-A8HB	-0.143364	-6.16616	-6.30953		3.64609	1.15609	0.034783	1.73838	1.89867	-3.44674	-2.16461	-1.1193	-1.4949	-2.30474	-1.30511	2.25673	-0.407	-1.75758	-0.517459	-1.63751	-0.361457	-0.0447965	-0.809767	-0.361115	-1.44564	-1.48313	0.879502	-0.139771	-0.553744	1.17181	-0.914934	-0.891124	-1.80126	-1.05381	1.73366	-0.919038	-0.2926	-0.0518305	0.790645	-1.25475	1.39577	0.661911	-0.14235	-0.864546	1.64361	-1.37477	0.91655	0.762754	0.194433
TCGA_TCGA-DK-A2I6	-8.36983	-0.364905	-8.73474		2.27453	-2.3205	-2.8243	-0.168733	-0.3252	-0.596971	1.52712	1.3799	0.186432	0.0343197	-2.28148	-1.0528	1.47902	0.877422	-2.97531	-2.76354	-0.711621	0.637845	-1.11088	1.33929	-0.875766	2.13057	-0.557632	0.531506	1.39156	0.121543	-1.48761	0.180231	0.833787	-0.280615	1.09385	1.70475	-1.05618	1.79484	0.704385	-0.023001	-4.12403	0.0113346	-0.766194	0.446583	-0.670255	0.824613	-0.127654	-0.303731	-0.98412
TCGA_TCGA-ZF-AA4X	0.823959	-7.51044	-6.68648		-1.5838	0.413513	1.92783	1.02601	3.388	-1.91334	0.290268	0.773609	-1.74183	0.921918	-0.108888	0.163907	-0.864946	-0.459964	0.151564	0.657573	1.04046	-0.257037	-0.750357	-0.584075	-1.41891	0.0613434	0.877642	0.852057	0.999812	0.172278	-0.271651	-0.58645	1.03435	-0.0526013	-0.663821	-0.58141	1.18203	0.832568	0.183811	-0.34389	-0.491257	0.780219	-0.650797	-1.07559	0.203756	0.472013	-0.0914969	0.0771796	-0.478424
TCGA_TCGA-E7-A7PW	8.56754	-2.64154	5.926		3.05564	-3.29283	-1.25785	0.113698	-0.90525	0.582152	2.29968	-1.32381	-1.65453	-0.754572	0.93471	1.57128	-0.569523	-0.284053	-0.301145	-0.969327	0.0508917	-0.390167	0.383715	-1.63109	-0.765356	-0.223748	-1.34977	-0.616651	-1.04354	-0.627476	0.0395796	0.632316	0.301474	1.44609	0.766983	-0.15461	0.880985	-0.550126	0.484402	-1.4426	0.402584	0.587223	0.349387	-0.950274	0.289452	-0.255914	1.01745	-0.487661	-0.5836
TCGA_TCGA-4Z-AA7S	7.07831	-7.01213	0.0661794		0.142338	1.00445	0.929677	-1.18722	-1.05218	-0.0654759	-1.03762	1.09651	-0.781487	0.881759	-0.692653	1.31035	-1.5452	1.1843	-0.182421	1.41269	0.288208	0.963977	0.857789	0.841172	0.671184	-1.01697	-0.58138	-1.01193	0.439755	0.0663457	-1.14289	-0.864598	0.483198	-0.26627	0.185661	-1.27069	-0.419433	-0.257241	0.229624	1.38487	-0.204543	-0.11679	-0.425635	-0.208532	1.03663	-0.831058	0.943059	0.0102273	-0.204913
TCGA_TCGA-CF-A3MH	12.4872	-0.742938	11.7442		1.96502	1.91759	-1.94633	-0.593461	-2.23992	0.105764	-0.930859	1.191	-1.68457	1.15023	0.00770375	0.615348	-0.943693	-0.184358	-1.09483	0.831493	0.469323	0.352763	0.832236	0.943508	-0.303394	0.341348	1.41578	0.531675	-0.497643	-1.43034	-0.434394	0.428897	-0.979828	0.128659	-0.250627	0.616622	-0.482797	0.672178	0.0343641	0.407166	-0.579783	0.20575	-0.713618	-0.170315	0.0183207	-0.348591	1.36921	-0.709396	0.55898
TCGA_TCGA-DK-A6B2	0.144369	-1.25537	-1.111		-3.78131	-0.0252624	0.51418	-1.47758	1.8507	1.44157	-0.320908	0.911402	0.85067	-1.36557	-1.22139	-1.31697	-0.202049	-0.114014	-0.798884	0.168906	-0.0434066	-0.203639	-0.643726	-0.383393	0.643391	0.27235	0.740794	0.635437	-2.33779	0.23715	0.347274	-0.115041	-0.251156	0.210842	-0.199611	0.213488	0.325004	-0.300509	-0.201315	1.13829	-0.0636867	-0.690854	0.986203	1.48739	-0.175282	-0.088481	-0.583206	0.760166	-0.664457
TCGA_TCGA-4Z-AA86	-16.3371	2.03885	-14.2982		-1.82532	1.03564	-0.157286	-0.663814	0.649934	-0.384657	0.703404	0.964368	-0.779288	0.791091	0.0255241	2.72465	1.51644	-0.0219941	-1.41731	0.944749	-0.8179	0.198557	-0.925868	-1.99519	-0.70634	0.167158	0.218961	1.74117	0.29439	1.21063	0.870991	-0.492174	0.929147	-0.329776	1.77873	-1.1578	-0.656866	-0.109464	0.881285	-0.743256	-0.280448	1.62858	-0.0445506	2.11233	-0.108484	-0.763348	-0.652362	-0.141111	-0.756839
TCGA_TCGA-5N-A9KI	1.72128	0.806919	2.5282		-2.34201	0.389538	0.404693	-2.70024	3.31287	-1.68947	-2.47345	-3.58862	-0.0352107	0.514651	1.74427	-2.19533	-0.078034	-1.33506	0.136437	-0.499507	2.07245	-0.585249	0.627458	-0.340151	-0.420447	0.562618	-0.361729	-1.17204	0.892608	0.543035	-0.895927	-0.00472494	-0.81681	0.343944	1.7697	-0.392342	0.71047	-0.274247	0.174777	0.182616	0.840419	-1.44621	-0.193912	1.24252	1.22484	-0.0412568	0.493167	0.274323	0.0229046
TCGA_TCGA-XF-A9SL	4.94382	5.83515	10.779		-2.06237	-1.90189	1.95466	-0.530762	2.6769	-0.85111	0.304624	-0.967333	-0.202677	-1.88172	-1.52068	-0.954691	-0.787226	-0.0594597	-0.18117	1.11817	-0.475875	0.906891	-0.461016	0.557613	-0.59955	-1.33264	-0.559002	-0.801723	0.670777	0.486132	-0.10124	-0.506343	0.737869	1.17211	-0.1541	-0.881061	-0.73602	0.364473	-0.191274	0.544849	0.393768	0.449177	-0.12524	-1.14025	-0.961399	0.545088	0.246007	0.23286	-0.625284
TCGA_TCGA-XF-AAN2	-8.14133	-2.40247	-10.5438		-0.0912722	4.91234	-1.17789	0.231609	3.42738	-1.65251	0.720301	0.483918	0.11675	1.97363	2.13702	-0.862653	-1.70965	0.206821	2.03108	-1.14875	-1.65469	0.484815	-0.0780292	-1.261	0.53228	0.4031	0.74916	0.305404	-1.77284	0.881793	-0.227274	-1.18936	0.737796	1.52088	0.555762	0.496652	0.484128	0.73631	1.55794	0.831511	-0.00534106	-0.640879	-1.34511	0.301956	0.414994	-0.727029	0.62363	0.201972	0.845953
TCGA_TCGA-CF-A9FL	11.6653	2.34108	14.0063		2.39807	-0.471518	1.0883	-0.94546	-2.31196	0.728735	2.44019	-0.174246	-2.04507	0.801295	-0.395602	-2.92079	-0.320207	-1.30209	-0.198604	0.378609	-0.148294	0.535389	-0.149059	-0.630613	0.873545	-1.36828	1.02998	-0.0290048	0.40089	-0.265526	-0.188308	0.502736	1.12264	0.544847	0.6935	0.322132	1.0703	-1.13522	-0.28007	0.396925	0.112595	0.31859	-0.388153	-0.768977	0.59232	-0.332649	-0.469917	-0.0882087	0.203387
TCGA_TCGA-CF-A9FM	14.7346	3.45088	18.1855		-5.97864	2.74146	-0.34125	2.27074	-1.37392	-2.30531	-0.912385	-0.720719	2.23219	1.76521	1.31305	0.338787	-0.597927	0.642062	0.675529	1.70065	0.64244	1.16815	-0.0806636	0.593045	-1.08628	-0.226577	0.391733	0.24884	0.182114	-0.662701	0.775138	0.16545	-0.892645	-0.755184	0.06352	-0.545873	0.303669	0.0836814	1.17082	0.395091	-0.202771	-0.0759788	0.0314936	0.548591	-0.0315036	0.0113067	-0.0666104	0.281206	-0.730278
TCGA_TCGA-ZF-A9RD	-6.32168	2.84879	-3.47289		5.16378	4.15121	-1.88073	1.17039	1.02376	-0.432713	1.1224	-0.797486	1.68814	-1.46837	-1.01816	0.503027	-0.529122	0.593593	2.40654	2.09401	-1.78821	-0.227966	-0.683368	0.364009	1.11586	-0.697455	-1.70579	0.540316	-0.456985	0.270908	-0.500048	2.05872	-0.925359	0.0252662	-1.23094	-0.218746	0.512603	-0.682796	-0.32349	-0.0538997	-0.556609	0.423505	0.400218	-0.474792	0.633582	0.867575	-0.0710827	0.235374	0.119776
TCGA_TCGA-G2-AA3D	3.7375	-5.35005	-1.61255		-1.0517	-0.27666	-1.51144	0.00897961	1.30689	0.359496	0.657478	0.60018	1.17669	-2.48715	0.179412	-1.21871	-0.401994	0.0596256	1.5637	-1.05847	1.41856	0.455585	-0.134058	-0.185083	-0.725249	-0.273185	-0.431161	0.844837	0.437198	0.332604	-0.452289	0.55561	-1.14263	0.0299499	1.13461	0.483229	0.925799	0.280448	-1.13112	-0.222669	-0.48178	-0.468031	0.085549	-0.522713	-0.658816	0.0347928	-0.566183	1.06713	-0.211949
TCGA_TCGA-DK-A2I2	-8.00096	6.37093	-1.63004		1.29279	0.58177	-1.96973	-0.213869	-2.78188	-1.15608	0.622919	-0.340437	0.760601	0.73444	0.898579	-0.12948	2.14637	-3.31576	0.799639	-0.523827	-1.06337	1.07341	-0.4091	0.386518	0.0123613	0.744622	-0.50354	-0.530334	-1.18844	0.53872	0.907258	-1.57811	1.25223	-2.15211	0.222809	-1.02467	0.35608	-1.09189	0.329646	-0.0726565	0.735173	1.97796	0.882828	-0.346002	0.869822	-0.69963	-0.17195	-1.52775	-0.139407
TCGA_TCGA-FD-A62S	-15.049	2.60324	-12.4458		-2.76444	0.868839	-1.72831	-1.27376	0.630322	0.808925	0.392228	2.49546	-0.280932	-0.196551	-1.1677	-0.302702	1.5427	0.0600483	-1.15115	0.919591	-0.480228	-0.804788	-0.305589	0.160072	-0.748173	0.0890373	-0.215279	1.13405	-0.442251	-0.407562	1.1631	-0.246697	-0.693526	-0.0952184	-1.24277	-0.371087	0.713668	-0.934078	-0.516208	0.975366	-0.109704	-0.677787	1.50438	0.0881127	0.209853	-1.46519	-0.469293	0.818807	0.891664
TCGA_TCGA-MV-A51V	8.1415	-1.49307	6.64844		0.772888	0.196644	0.73958	-0.835354	2.71275	-0.670507	0.272354	0.231157	-1.931	0.869628	0.328396	-0.644574	0.0944554	1.90964	0.138749	-0.817677	0.67766	1.83302	1.77259	0.89385	-0.235935	1.27879	0.308177	0.587811	0.366313	0.549115	0.209442	0.777063	0.624831	-0.233825	0.0320589	-1.45161	-0.368176	-0.926041	0.509328	-0.523125	0.57444	-0.340631	0.749704	-1.49929	-0.327795	0.55388	0.280999	-0.461421	0.993729
TCGA_TCGA-E5-A2PC	4.36856	-3.4072	0.961358		2.61914	0.12339	-0.485277	-0.787211	-3.45966	-2.90072	-3.21407	-0.586723	1.23037	-0.58966	0.146391	-1.50527	-1.6242	0.46305	-1.23726	-0.518262	1.23082	-1.04067	-0.99247	1.82355	0.651081	-1.42521	-1.20747	0.706753	1.0441	0.327813	0.133031	2.16307	-0.275088	-0.886193	0.32628	0.0446453	0.558929	-0.031939	-0.386987	-0.435203	-0.00645462	0.18016	-0.0328849	-0.00178412	-1.02098	0.870726	-0.553089	0.704145	0.787015
TCGA_TCGA-DK-A3X2	-10.1297	-8.48862	-18.6184		0.557166	0.474109	1.49146	4.93884	-1.34032	-0.193544	1.26153	-1.66957	-0.825641	0.642833	-2.77349	-0.476983	-1.56642	0.672543	0.285756	-0.351052	-1.65237	0.475316	0.362317	1.10994	-0.317344	0.66269	0.180059	0.332054	0.773274	0.668747	1.49762	-1.37874	0.118467	-0.547452	1.33936	-0.366217	0.300088	0.422439	-0.123467	0.442273	0.164367	0.846359	-2.1833	-1.30903	-1.02848	0.10088	-0.563077	-2.65354	0.951096
TCGA_TCGA-GD-A76B	10.1469	-1.05342	9.09348		-0.885423	0.0206324	1.19618	0.309038	1.95636	0.161997	-0.603642	-0.790762	1.01999	-0.506247	0.311317	-0.654134	0.486529	0.35111	1.91757	1.07653	0.282831	-0.446643	0.174338	0.230965	0.426158	0.175756	0.265227	0.26136	0.109982	-0.770363	0.0275484	-0.052764	1.33401	0.321168	0.620316	0.200339	0.0163728	-0.662319	0.444093	-0.777262	-0.172856	0.172478	1.08378	-0.415996	0.962122	0.200326	0.366218	0.949033	-0.0549181
TCGA_TCGA-GC-A6I1	-3.20509	5.69332	2.48822		4.29388	-0.566602	-3.13677	0.824502	-1.02415	-0.919326	-1.55776	-0.344449	2.12885	1.08511	2.44187	-0.0860321	3.08078	-1.04001	-0.474965	0.125142	-0.299639	0.200064	-0.595585	-0.808884	-1.69381	-0.623285	0.860112	0.118951	-1.01919	1.75695	0.183848	-1.5554	-1.05277	0.120083	0.639974	-0.163107	0.603158	-1.18812	-1.17859	0.121271	1.02685	2.05262	1.2856	1.22302	1.24856	-0.389256	-0.107102	1.76368	-0.52915
TCGA_TCGA-XF-A9SK	3.54702	4.26914	7.81617		-3.67311	0.3087	-2.2575	-2.64704	0.609901	-1.22045	-3.00393	-2.17942	-0.770256	-0.477352	-1.32631	1.36083	1.45424	0.726578	-1.48247	-0.0291657	-0.385471	-0.586087	-0.370859	-1.32328	-0.763616	-0.718971	-0.84263	2.02097	-1.31518	-1.0526	0.702434	0.301588	-0.582436	-0.162217	-0.623864	0.427862	0.275788	-1.214	0.471823	-0.551809	-0.127083	-0.327486	-0.577574	0.46888	0.680143	-0.352114	0.34812	0.150835	0.914693
TCGA_TCGA-DK-A1AD	7.78334	-2.62007	5.16327		0.134645	-0.474271	1.28933	-0.823962	-2.48377	1.79059	0.0279049	-1.13892	0.437563	1.08268	-1.11777	0.492139	0.154536	0.176935	-1.2233	0.639592	-0.63364	-1.00876	0.0442444	1.24034	1.25827	1.25916	-0.429422	0.397342	-1.05338	0.823963	-0.896292	0.738735	1.07659	0.0985777	0.908859	0.349039	-0.129885	-0.813793	0.804925	0.0917023	1.38131	0.801542	1.34192	-0.441522	0.716784	0.309615	-0.346447	0.633143	-0.251899
TCGA_TCGA-K4-A5RI	-4.62558	-2.75388	-7.37946		0.600004	1.95833	0.772863	0.92423	-2.46609	-1.6377	-1.64143	-1.51947	0.966327	-0.819161	-0.563666	0.789984	-0.814246	1.37435	-0.341	-1.3962	0.653945	-1.32976	0.263008	0.928292	1.34257	-1.98449	0.088012	-1.03977	-0.976466	-0.61309	-0.492969	2.11465	0.784378	-0.442558	0.270256	-0.158424	-0.0776225	-0.629078	-1.46548	0.00557139	0.708528	-0.127723	0.824203	0.38795	0.0519364	1.03735	-0.2961	-0.821144	-0.74152
TCGA_TCGA-FD-A3SQ	4.08212	6.59542	10.6775		-6.7637	0.98059	0.083488	-2.18035	-0.285394	-0.370477	-1.78041	-1.64305	-0.310326	-0.77685	-0.275378	0.949248	1.05283	0.808502	-1.05607	1.15865	-0.604171	0.0556295	-0.177734	-0.245638	-0.319946	0.325241	-0.61397	0.289449	0.167942	0.625954	0.784519	0.580695	0.180091	-0.794354	-0.675938	-0.213354	0.0761724	-0.780899	0.295973	0.493606	-0.311695	0.108958	-0.434981	-0.893151	-0.195134	-0.433276	-0.163086	0.172018	0.537738
TCGA_TCGA-GV-A3QF	5.97747	-6.76039	-0.78292		-0.234812	-0.70329	-1.32025	-2.28841	-1.41184	0.896224	-0.230639	-0.0675479	1.46933	0.38248	-0.168006	1.63255	0.446393	1.81603	0.277643	-0.486913	0.926255	-0.865351	0.91584	0.650607	-0.0387782	1.17041	-0.170668	0.920296	0.371044	0.213621	-0.504942	-0.0110982	0.767134	-0.705188	0.27086	1.01842	-0.15703	-0.538995	0.575607	-0.564427	1.74604	1.98527	1.097	0.0699926	-0.0388715	-0.317363	-0.31963	0.223953	-0.00605009
TCGA_TCGA-G2-A3VY	-2.96872	-6.89095	-9.85966		-5.96751	-0.518257	0.755396	0.499172	-1.25453	2.3859	-0.0753609	-0.885707	1.67161	0.217893	-1.63667	0.103567	0.0304478	0.352406	-2.21083	-1.62663	0.458575	0.00669173	0.582031	-0.137098	-0.967943	2.23635	-2.11125	0.77271	-0.427985	-1.86713	-0.282742	0.84894	0.777861	0.181129	-1.17448	-0.683053	-0.38422	0.393974	1.89161	0.0313843	0.239862	0.772267	1.76813	0.384002	1.16153	0.391649	0.221061	-0.226028	0.505314
TCGA_TCGA-XF-AAN8	5.86005	17.043	22.9031		-2.76206	-5.98623	2.02791	1.34463	-0.321916	0.267488	-0.850749	-0.909623	3.05395	1.58123	-0.953038	-0.340889	0.499294	2.97492	0.106919	1.08542	-0.314324	0.815778	1.1368	0.936977	-1.6979	-0.324597	0.531679	0.603728	0.451092	1.20179	-0.112131	0.404627	0.160351	-0.559646	-0.311504	-0.0672309	-0.549645	1.09996	-0.465714	-0.0894759	-1.13549	-0.361865	-1.38436	0.937731	0.438077	0.0865164	1.46844	-0.796998	0.767812
TCGA_TCGA-CU-A3QU	1.24077	-7.90489	-6.66412		-2.00058	-1.25031	1.87849	0.290453	1.91987	-0.962592	0.219719	-0.200092	-0.689023	3.12698	1.08242	-0.32626	-0.0407371	1.24848	-1.351	0.128161	-1.31876	1.66113	1.21765	0.701624	-0.399052	1.12933	-1.69583	-2.88605	0.0654974	-1.13917	0.32269	0.493592	-0.635256	-0.297762	-0.0206067	0.039553	0.469068	0.375443	-1.06961	0.131823	-1.01661	-0.298538	-1.68699	-1.04945	1.41721	1.25845	1.10855	0.289524	0.934841
TCGA_TCGA-DK-A6AW	12.68	5.22297	17.903		3.07183	-1.43991	-0.875682	1.44246	0.794843	-1.50866	0.79307	-0.671197	0.0521753	-0.590384	1.32463	-0.966852	0.697369	1.67965	-1.06453	-2.30813	-0.520836	2.01708	0.841295	1.8201	1.02923	-0.393187	0.645807	0.536792	2.06664	0.307746	0.508321	0.011358	1.76993	-0.715707	0.0670606	0.326365	-1.24536	-0.472895	0.583007	-0.404389	1.11005	-0.487288	1.26168	0.100018	-1.19647	-0.321531	-0.121731	-0.0880178	0.97054
TCGA_TCGA-GC-A3BM	1.10623	-3.10305	-1.99682		-3.9827	1.99687	0.081333	1.29935	-3.23996	-0.197435	-1.93857	0.769083	1.34886	0.864444	-0.253004	-0.444563	0.381229	-0.844572	-0.862702	0.395136	-0.341367	-0.669598	1.32289	-0.154511	-0.616914	-1.77195	0.893932	0.995805	-0.371348	-0.660792	-0.894946	-0.513747	0.618265	-0.426224	0.00395044	-0.0628122	-1.33588	-0.565753	0.0518825	0.237157	0.301767	-0.085557	-0.968598	-0.469299	0.620499	-0.124707	-0.41712	-0.321087	0.283119
TCGA_TCGA-GV-A6ZA	5.4011	-6.81464	-1.41354		1.15631	-1.72569	-1.15979	-0.546635	-0.811897	-1.77971	-0.435934	1.69704	0.306726	-0.550727	0.101874	0.449766	-1.34959	0.427157	0.785101	-0.484372	0.585622	-0.545719	0.0246069	-0.590894	0.00423057	-0.805335	-0.68668	0.786738	-0.0139442	0.578143	-0.599094	-0.180898	1.27098	1.14724	0.378925	-0.190763	-0.764184	-1.17177	-0.0286635	0.180333	0.532461	-0.836219	-0.735436	-0.451243	0.703609	0.305156	0.0535246	0.364648	0.60676
TCGA_TCGA-G2-A2EJ	-11.0644	2.5929	-8.47149		3.81428	8.24767	-1.28201	2.09861	0.770899	1.05265	-0.712129	1.6227	1.3047	-0.930513	4.2209	-1.41092	0.968108	-1.71535	2.07794	1.05577	-1.59112	0.547561	0.913292	1.34141	0.114676	0.78671	-1.18811	-0.298507	-0.267323	-0.817557	-1.16213	-0.52984	-0.0983035	1.36104	-0.974629	-0.890707	1.62703	1.17754	-2.14617	0.130212	-0.0829876	1.89015	0.285192	0.363904	1.30929	1.24922	-0.0841882	-0.196847	2.21294
TCGA_TCGA-FD-A43N	6.2555	2.23165	8.48716		-2.2491	-1.3429	-1.25083	-1.78257	0.594595	3.8664	2.91243	-2.57481	-0.310731	-0.337405	2.27991	-0.846726	0.130515	0.115857	-0.29016	0.591379	-1.16031	0.570108	-0.825531	-0.0914193	1.1381	-0.0149568	-0.714822	0.474313	0.56163	1.57954	-1.11964	0.395073	-0.214756	0.162485	-0.0758398	-0.293571	0.111799	-0.552575	0.541063	-0.183672	0.0245044	-1.00837	-0.504034	-1.23058	0.626216	0.419356	-1.2966	0.621871	-0.403084
TCGA_TCGA-XF-AAMJ	2.03638	4.9267	6.96309		-4.60502	-2.55802	-0.00526591	-2.42401	0.08215	0.621466	1.22846	0.813391	0.886613	-1.81835	-0.826949	2.32877	-0.950649	-0.104556	-1.10164	-0.325148	0.0800678	-1.42	-0.328889	-1.63513	-0.402715	0.685199	0.574965	-0.0831528	-0.219725	0.997099	0.647984	0.0911051	0.17579	-0.0306535	-0.0830101	-0.654758	0.667035	-1.13473	0.863782	1.07358	-0.798003	1.40171	0.802239	-0.0866549	0.747307	-0.972166	0.323427	-0.0217921	-0.224014
TCGA_TCGA-GU-A763	17.0111	-0.996418	16.0146		4.52577	-1.42194	-1.97854	0.506857	-1.02823	-3.10683	-0.59602	0.244075	0.408629	1.38609	-0.567301	0.195774	-1.06641	-1.27624	0.139796	0.844882	-0.84634	0.926763	0.163476	-0.769584	0.0727397	-0.695311	-0.111018	-0.989593	-0.377131	-0.496055	-0.894841	0.639077	0.0552697	0.0440438	-0.0383024	0.909405	0.0944691	-1.24463	0.0807633	0.483919	0.589128	0.885013	-0.755801	0.165949	-0.0716659	-0.158162	0.224443	0.815091	-0.338487
TCGA_TCGA-G2-A2EC	11.6748	6.62725	18.302		-3.10203	0.293976	1.97159	-0.857437	-1.4636	-0.0107628	0.296461	-0.00614957	-0.158161	-0.297787	-0.145916	0.321805	-0.77871	-0.615663	-0.984595	0.372821	-1.10052	-0.140522	-0.777109	-0.806731	0.0525469	0.232416	0.0837651	1.15617	-0.253078	0.768148	-0.718702	0.893139	-1.07654	-0.443114	-0.77785	0.171434	0.500996	0.150599	0.057209	0.524197	-0.423251	0.774906	0.088804	-0.178329	-1.26433	-0.682738	-0.224915	0.0957426	-1.00498
TCGA_TCGA-FD-A3B7	-12.6601	4.43663	-8.22345		0.283767	-1.088	1.17127	-0.716852	-1.36777	-0.426754	-0.987593	2.23232	0.752408	1.63076	0.567018	-0.905142	0.256546	-0.981309	-0.713749	1.85202	-0.520686	-0.838595	-0.271778	-0.145821	0.244444	0.317444	2.3207	-0.438797	1.25699	1.3084	-0.515901	0.156355	0.519938	-0.386607	0.56902	0.0575881	-1.40989	-0.709848	-0.0990933	-1.00708	-0.512143	0.862117	-0.216084	-1.14466	0.389389	0.641016	-0.846964	-1.30709	-0.211246
TCGA_TCGA-FD-A5C0	-0.264204	-5.65935	-5.92356		-0.779417	2.03811	2.83936	-0.665433	1.71202	0.585015	-1.90835	-0.552507	-1.46013	-0.54049	-2.36392	0.256767	-0.005009	-0.688844	-1.1673	2.45056	0.635186	0.637561	0.846835	0.473602	-0.272307	0.616613	0.209478	-0.622648	-0.618623	-0.868587	-0.0855259	0.256738	-0.565706	2.31477	-0.38652	0.716606	1.33258	0.401841	-0.545157	0.445419	-0.448784	0.123126	-0.62741	0.53574	-0.284484	-0.70969	-0.59114	-0.942849	-1.14446
TCGA_TCGA-FD-A5BS	6.0625	9.41456	15.4771		5.47097	-5.71112	0.744907	-0.907579	0.75439	-0.153626	-2.45561	0.816036	0.590498	0.308094	1.67617	-0.413192	-0.509629	-0.882589	-0.986286	0.763485	-1.60277	-0.850527	-0.0608535	-0.182744	-0.122098	0.761657	0.240057	-0.250039	-0.46064	0.465667	0.759288	-0.135139	0.740754	-0.837588	0.294308	-1.60409	0.71035	-0.547585	-0.784004	1.02115	0.697675	1.20256	0.284282	0.200259	0.012358	-0.00933029	0.62299	0.862165	0.00813739
TCGA_TCGA-BT-A20W	0.141011	-4.68671	-4.5457		-3.21518	-1.54432	0.407292	-0.929969	-0.341853	1.63656	1.94383	0.616199	0.147109	-1.39288	0.701679	0.779097	-0.479946	1.47837	-0.209389	-1.23244	-1.26262	-0.325234	0.0454779	-1.04103	-0.111603	0.360019	0.384594	0.481114	-0.304122	0.129362	-0.0161256	0.397815	-0.0763077	0.32052	-0.261653	0.569055	-0.569801	0.788881	-0.01212	0.0798304	-0.18955	-0.678981	0.150591	-0.49385	0.493465	-0.266989	-0.0409202	-0.169873	-0.117582
TCGA_TCGA-UY-A78O	12.8622	-1.82719	11.035		2.29829	-1.0869	-0.854228	-0.147614	2.0474	-1.2511	0.278983	0.285517	-0.75328	-0.143441	-0.654381	-0.528956	0.434098	0.422124	1.01736	-0.204096	-0.790269	0.219681	-0.144805	0.616417	-0.29857	-0.868707	0.736152	0.2759	0.614436	-1.02136	-0.823035	-1.33683	-0.181729	-0.670432	-0.0201295	-0.792963	-0.232667	0.233061	-0.275318	0.355435	0.738125	-0.435195	-0.0854448	-0.102082	0.0073884	0.0781425	-0.406718	0.965086	0.523665
TCGA_TCGA-FD-A3B5	-9.26787	2.52669	-6.74118		-0.174065	5.00872	-2.83265	1.04895	-1.60753	2.16344	1.68995	-1.29639	-0.700713	0.747976	0.0379432	-2.04999	-1.36138	-0.298425	-0.30225	0.17068	-1.72067	1.00142	-0.0461939	-0.741331	0.0460659	0.0645815	-1.585	0.436879	-0.289328	-1.76171	-0.89293	0.0496127	0.847506	1.8077	-0.260756	-0.84219	-0.260227	-0.556619	-1.02438	0.866424	-0.337456	0.391101	-0.57755	-0.218962	0.523237	-0.625102	-0.908428	-0.250856	0.945353
TCGA_TCGA-BT-A42C	2.95887	-4.79999	-1.84112		-0.264434	1.75285	-0.986313	-0.74499	-2.39623	-0.807376	-2.17637	-2.10541	0.542466	1.30851	-0.328859	1.06272	0.503697	1.17486	0.69048	0.481963	1.37619	0.664266	0.453409	0.337976	0.0994849	0.154896	0.6405	-0.0960676	-1.07227	0.318336	-1.31726	-0.713211	-0.617328	-0.149103	0.532449	0.759537	0.197223	-0.140287	1.75357	-0.56148	-0.475697	1.35925	0.0214541	1.09272	-0.0619172	0.765797	-0.293889	0.683026	-0.0158094
TCGA_TCGA-CF-A8HX	18.065	2.94737	21.0124		7.16052	-2.39062	-0.93059	1.7116	-0.465999	2.18568	0.547608	-0.0795542	-4.93942	1.45098	-0.140519	1.37217	0.00621087	-0.337786	-0.533404	0.403667	1.29667	-0.447183	-0.290004	0.329206	-0.400724	-0.44412	-0.327821	0.932592	-0.509865	-0.643461	-0.376743	0.221107	0.732025	-0.111982	0.305232	-0.118651	1.18481	0.403598	0.677126	-0.371769	-0.782034	-0.587312	-0.250528	0.0697468	-0.0564548	-0.418639	-0.712284	0.533999	0.794428
TCGA_TCGA-PQ-A6FI	-14.3734	-1.92208	-16.2955		4.10963	0.00604258	-2.29576	3.16698	-2.36145	0.329637	-1.06171	-0.53033	1.9094	0.321972	2.63465	-0.738827	2.39824	1.95473	-0.149269	2.0115	-0.707071	1.55222	-0.265843	-0.986176	1.18546	-0.418649	0.464101	-1.7924	0.613598	2.1188	-0.171498	-0.0584118	2.23022	1.24105	-0.147498	-1.34867	0.572562	0.206694	0.318148	0.969975	1.4432	-0.800502	-1.54706	-1.54301	-0.926075	0.13018	0.219343	-0.677653	-0.780862
TCGA_TCGA-FJ-A3Z7	16.5532	11.0562	27.6094		3.91195	-5.16417	3.08152	1.32726	0.374307	5.36501	2.36963	-0.974448	-1.40183	1.78085	3.63647	-1.21538	2.04531	0.139987	0.162737	-0.233219	-0.281148	0.640127	1.10207	0.479143	-0.496656	1.43209	0.565444	1.11795	0.384671	0.653096	0.245686	0.163447	-1.57898	-1.62483	-0.175434	1.85719	-0.532874	0.580954	-1.09103	0.349272	-0.389374	-1.3497	0.750138	-0.687694	0.267915	-0.49678	0.835398	-1.35958	-0.289081
TCGA_TCGA-XF-A8HC	7.90661	-6.52748	1.37913		2.34322	-0.913218	0.205918	2.30504	3.57881	-3.68198	0.126363	1.05863	-0.996704	1.58012	-1.55174	0.641087	-0.696591	1.5062	0.495761	-0.0363931	0.879363	1.24135	1.25291	-0.402885	0.397334	-0.744806	-0.336808	0.160215	-0.301782	-1.67405	0.895292	0.104709	1.08967	-0.808415	-0.353945	-0.957398	-0.178679	-0.719917	-0.970699	1.15274	-0.0559669	0.778575	-1.50644	-0.515228	1.33498	0.367391	0.0509406	0.449426	1.61189
TCGA_TCGA-ZF-AA4W	-6.57119	3.34992	-3.22128		6.19414	3.12107	-3.44102	3.7713	1.92454	0.517259	-0.705712	-0.595972	2.79267	-2.54495	-0.137774	-1.42277	2.92787	0.248171	0.910497	-0.923179	-0.377565	-0.68595	-1.04373	0.0536591	-0.67116	0.571461	-1.40487	-1.99614	0.82285	-0.503112	-0.278523	0.494393	0.292682	-0.0630678	-1.99018	-0.517729	-0.822426	-0.0413229	0.139115	0.052399	-0.0190388	-0.120995	-0.792466	-0.386964	1.97457	1.26838	-1.72469	0.0318896	-0.114341
TCGA_TCGA-LC-A66R	-11.6475	1.27499	-10.3725		2.01571	1.52789	0.707028	0.490992	1.92405	-0.967465	0.887788	1.02543	-2.55986	-0.139912	0.944386	0.701063	0.321048	-0.904674	-0.133482	1.14728	-1.46286	-0.575421	0.485448	-0.451056	0.0940281	0.214258	0.563795	1.14677	-0.366467	2.40749	-1.97404	-0.832035	-1.43174	0.0391613	1.31319	0.406455	-1.03356	0.139881	0.402897	1.10207	-0.798868	-0.27701	-1.09709	-1.37515	0.517175	1.06169	-0.891394	1.12826	1.08291
TCGA_TCGA-E7-A8O7	9.20833	1.22287	10.4312		-6.53469	2.37722	0.389094	0.927353	0.45685	-0.952307	0.0727212	1.01025	1.53621	0.515934	3.0704	1.59466	0.0272051	0.87004	-0.789017	0.873824	1.56851	-0.0398388	-1.25798	-0.197324	-0.698172	1.09282	0.208534	0.585354	-0.345266	-0.459793	0.190301	0.116739	-0.248443	-0.51671	-0.144669	-0.493913	-0.392706	0.585172	0.494474	-0.315805	-0.645096	-0.639964	-0.115928	0.0627953	0.580294	-0.245669	-0.419791	0.794066	-0.4759
TCGA_TCGA-UY-A9PB	-13.4455	4.9064	-8.53913		-0.618732	0.525808	-3.48691	-0.954888	0.771452	-1.77338	0.422904	-0.0586426	-0.247865	1.28162	-0.130404	1.20639	1.2024	-0.531736	-0.571002	0.789856	-0.556064	0.428585	-0.114735	-1.31439	0.52517	0.0748951	-0.178969	0.792707	-1.32229	-0.0884528	0.238679	-1.20496	-0.522245	-0.0901815	0.467704	-1.23441	-0.0348176	-0.593631	0.514302	-0.246372	-1.01311	0.121074	0.105705	1.73441	-0.659368	-1.22227	-0.0989173	-0.377737	0.474643
TCGA_TCGA-FD-A6TI	11.8698	4.88038	16.7502		-2.89397	2.67162	1.06431	0.217987	2.64547	-0.103163	-1.39833	-2.61678	0.474373	-1.36011	-0.691095	-2.69189	0.379439	-0.0207879	-0.348969	0.0517033	-0.559377	1.53666	-0.246804	1.57675	0.0212945	-0.176064	-1.86245	-0.691517	0.669585	1.1808	-1.00919	-0.270299	-0.334904	-1.08395	2.04353	2.15574	0.283988	-0.214986	1.25479	0.262797	0.188421	0.593828	1.08138	0.139158	-0.0971422	0.320771	0.254212	1.08848	0.341317
TCGA_TCGA-G2-AA3B	11.0268	-3.27021	7.75663		3.4341	-0.921009	1.40558	0.00145206	0.469543	0.488476	-0.0555787	1.29615	1.19289	1.99081	1.00528	1.43674	0.896472	-1.01953	0.442569	0.535214	1.89053	-0.754414	0.503162	-0.439369	0.53518	-0.102843	0.498805	-0.154431	1.71285	-0.413446	-1.28383	0.914476	0.271211	0.969535	-0.102901	-0.377775	-0.649558	-0.717311	0.530293	1.76139	0.206917	0.765497	0.886759	0.928916	0.135903	-0.673335	0.440729	-0.141615	-0.110137
TCGA_TCGA-K4-A54R	-3.30474	-2.77135	-6.07609		-2.55544	-0.131437	-0.427509	-1.64686	0.336738	0.428972	0.362201	-1.2754	-0.63139	-1.89047	-0.215677	-0.639823	-0.572405	0.197349	-2.35171	1.49202	-1.09816	-1.25165	-0.297098	0.0927464	0.801222	0.00278131	0.367402	-0.244809	-0.158466	2.13748	0.900083	-1.13929	0.731723	1.012	0.0464534	0.822954	1.79003	1.07729	0.527594	0.324493	-0.698266	-0.180243	-0.509171	-0.309032	1.28101	-1.15229	0.206176	0.75205	1.36938
TCGA_TCGA-DK-A1AA	9.12697	0.517989	9.64496		-3.71528	2.42169	0.280893	-0.024578	-2.69645	-1.782	0.324758	-0.44075	1.10836	2.17282	0.672052	-1.49237	0.186439	-0.502917	-0.745295	0.306655	-0.593338	1.25408	-0.0857966	0.871279	-1.33404	-0.182832	0.883034	-0.0867319	0.361593	0.585181	0.865548	0.251442	-0.260747	-0.522689	0.24883	0.556835	-0.0676554	0.00737723	0.186402	0.898585	-0.416073	-0.177289	-0.0684014	0.159335	0.838925	0.0948665	0.438999	0.811519	-0.237767
TCGA_TCGA-CU-A5W6	6.42416	-2.52925	3.89491		1.31557	2.11824	-0.119231	-1.9733	-0.807849	0.319595	-1.58036	-2.26686	1.21459	0.234295	0.544096	-1.31284	0.947937	2.04784	1.493	-0.102397	-0.438938	1.32366	0.649905	0.745501	0.89974	0.520065	-0.403406	0.0979499	-0.353408	-0.201732	-0.431815	-0.93509	0.154666	-0.224872	-0.573213	0.865514	0.104393	-0.776681	0.307764	-0.16176	-0.711512	0.559079	0.0539987	-0.421631	-1.05898	-0.0190677	-0.537964	0.400721	0.682727
TCGA_TCGA-DK-AA6R	-11.4151	-1.21593	-12.631		1.15955	3.94677	-0.886191	0.0416755	0.749245	0.224501	0.221719	-0.495392	-1.22798	-0.234418	0.173951	-1.31538	1.06352	1.90453	-0.836032	0.476703	-1.43843	0.432884	1.30669	-0.597192	-0.4191	0.657529	-0.565681	-0.150798	0.703692	0.832791	0.738318	1.21755	1.01823	0.519991	0.492132	-0.638847	0.617829	0.153572	-0.280517	0.257583	0.00643848	0.925824	-0.811914	-0.613062	-0.0130753	1.38802	0.516098	-1.02779	-0.304561
TCGA_TCGA-BT-A3PH	1.69034	-6.02928	-4.33894		0.898658	0.63828	-0.400252	-2.3846	1.86162	1.34278	0.545639	0.682966	1.60861	-1.34741	-1.79126	-1.68489	0.845713	1.72692	1.69145	0.427854	-1.05973	0.0262122	0.684537	1.15379	-0.540449	-0.405927	1.00073	3.52413	0.36479	-0.160222	1.84412	-0.636111	-0.546442	-3.38894	0.0412328	0.53604	0.399487	-0.770238	2.23698	-0.371721	-0.00660384	-0.086456	-0.553143	-0.932097	-0.86566	1.60513	0.271733	0.356896	-1.2139
TCGA_TCGA-G2-A3IB	-9.84309	1.22523	-8.61786		2.1511	7.05118	-2.63008	2.57611	-0.294931	2.88446	2.02144	-0.743543	0.943938	-0.273323	-0.018477	0.0572882	0.00258098	1.45506	0.909874	2.37515	0.0656724	0.265904	0.539891	1.14234	-1.87502	-0.202406	1.36701	-0.32423	0.127503	-1.33088	-1.59671	1.52959	-1.46017	0.215765	-0.601477	-1.2626	2.50968	-1.90219	-0.376234	-0.384103	0.440042	-0.376474	-0.377915	-0.0499066	-0.210805	1.17071	-0.75476	-0.760765	0.961793
TCGA_TCGA-2F-A9KP	1.06941	-7.8881	-6.81869		-3.49272	0.2542	0.016522	0.870919	-0.317227	1.99264	-0.174346	1.2925	2.36089	0.466953	-1.0133	-0.19912	0.130918	1.15897	-0.752905	1.21863	-1.56125	1.27984	-0.67792	0.126873	-0.332407	0.0325027	0.829723	0.905516	-0.188258	0.24248	-0.230573	0.0499423	0.930171	-0.27377	0.529015	0.777631	-0.257368	-1.01335	1.49982	0.376381	0.263412	0.260489	-0.513575	0.0520525	0.0655805	0.475161	-0.144871	-1.38105	0.348554
TCGA_TCGA-DK-A3IT	-3.04059	-6.03542	-9.07601		0.351773	0.455168	1.59942	-2.5433	0.772941	0.808737	-0.493071	0.850808	-0.693347	-1.21339	-2.17277	-0.00433093	0.0202415	-0.64526	-0.818324	-0.558949	-0.617329	-0.0317289	-1.50377	0.964552	-0.443472	-0.905874	-0.400698	-2.54171	-0.109532	0.56677	0.735848	-0.102474	-0.975714	-0.325605	0.150625	-0.856629	1.45534	0.673298	-0.00893252	-0.884988	-0.227889	0.574181	-0.239443	-0.503636	-0.0248046	-0.451398	0.0189938	0.718326	-0.63641
TCGA_TCGA-FD-A43P	-7.94802	-4.527	-12.475		-2.20639	-1.4725	0.99092	-0.0359709	-0.749429	0.863536	-0.425399	-3.36441	-0.884731	-0.826332	1.68101	0.952509	0.907211	-1.06159	0.575386	0.032139	0.875665	-1.03341	-0.896822	-2.26194	0.250876	-0.448168	0.12974	0.00302365	-0.392208	0.109977	0.481133	1.17595	-0.324096	1.36071	1.02665	-0.165036	-0.260237	0.516965	0.140729	-1.61547	1.37754	-1.00781	-0.466047	-1.57404	0.56521	-0.718218	1.07422	-0.770146	-0.210251
TCGA_TCGA-DK-A3IV	-3.56859	-6.28541	-9.854		-3.41957	2.3466	3.69322	1.58303	3.94526	-0.860571	-3.21883	2.60593	-0.980372	0.083702	3.13289	0.128293	1.15696	-2.42739	0.543939	0.657243	-0.352825	0.222128	-0.432534	-0.388082	-1.18389	0.200613	0.765717	0.432951	0.147625	-1.65048	0.661742	0.904579	-1.14138	1.60354	-0.319088	-0.217826	0.358788	0.772794	0.797596	-0.200735	0.0566037	-0.206629	-1.02276	-0.367209	-0.211617	0.692069	-0.9465	-0.0545374	0.992826
TCGA_TCGA-2F-A9KW	-8.18625	-0.0278675	-8.21412		-1.36485	-2.70337	2.38663	-0.0605613	1.2224	3.95336	-1.24085	-0.16026	2.56959	1.48891	1.61334	1.02255	-1.05846	0.43563	-0.718286	-0.00948185	0.930125	2.81713	-0.448761	0.145604	2.15291	-1.98545	1.60015	-0.131935	-0.399318	0.637957	0.590861	1.49119	-0.342885	-2.20667	-1.3073	2.24994	0.66485	0.263553	-1.25662	-1.93359	0.722846	0.300905	1.24421	0.239562	-1.12079	1.53067	-0.536758	-0.757104	0.310452
TCGA_TCGA-GU-A762	-12.4453	2.3806	-10.0647		2.73532	-1.37048	-1.96928	-0.907901	1.71716	-2.09282	-1.66185	2.82189	0.226914	-0.855775	-1.46191	1.88123	3.80125	-0.246079	-1.57889	1.04999	-1.42041	1.58913	-0.726674	0.0434038	0.0827426	0.380964	-0.778807	2.57278	-0.673856	0.309364	-0.960751	0.156529	-0.897976	-1.70793	1.51637	1.25436	-0.56982	-0.144959	-1.63757	1.4258	-0.905249	-0.510189	1.14108	-0.00404811	0.36913	0.54989	0.960874	0.577423	0.292069
TCGA_TCGA-XF-AAME	-3.92787	5.9959	2.06803		-0.394684	1.1167	0.724727	-1.01111	0.0996308	0.710401	0.545651	-0.700249	0.263358	-0.915471	-1.40114	0.782197	-0.647493	0.817511	0.842918	0.530495	-1.20843	-0.646059	0.697871	-1.06209	-0.663977	-0.0204849	0.0649204	-0.795113	0.27858	-0.110686	-1.03544	0.470613	-0.219123	-0.347641	-0.482095	-0.714264	-0.516307	-0.433463	-0.397603	0.54783	0.433805	-0.020106	0.29441	-0.827001	0.353337	0.116466	0.100862	-0.395229	-0.282381
TCGA_TCGA-XF-AAN0	1.6431	-1.02302	0.620083		0.554754	0.710924	3.17694	1.64937	3.34774	-0.329763	-2.88348	1.30557	-0.38053	0.523394	1.24703	-1.91922	-0.203699	-0.103995	-0.174283	-1.1254	0.652187	0.177603	1.28223	-0.284653	-0.720175	2.11566	-1.92442	1.23845	2.46477	-0.590532	0.665139	-0.0656743	2.7666	-0.749693	1.85821	2.01216	1.62559	0.408026	0.267205	-1.04788	1.10166	0.447397	-1.02523	-0.170985	0.431279	-0.540217	-0.0804405	-0.520465	-0.999161
TCGA_TCGA-FD-A62P	-3.19129	0.592547	-2.59874		0.433817	1.53768	-1.85004	-1.99541	1.77921	3.33521	0.0947494	-1.40857	1.59046	0.760664	-1.5711	-0.960663	-0.896545	-0.189208	-0.694888	1.0041	-0.684136	0.693303	0.75925	1.52215	1.06942	0.833937	-1.32217	0.617854	-0.74263	-0.912389	1.5319	-0.72796	-1.22179	-0.128748	0.787191	1.16472	0.507998	-0.430578	1.48753	0.724088	0.371538	-0.499564	-1.83231	0.0408943	0.0230658	0.270822	0.70956	1.36129	-1.08528
TCGA_TCGA-CF-A47V	17.1299	4.23372	21.3637		1.89539	-0.4967	-0.538544	-0.410542	-0.748027	0.627595	-0.153496	1.90367	-2.995	0.71616	2.08092	1.23087	-0.897029	0.10244	-0.392993	0.919394	0.0718022	1.89698	-0.624234	-0.918668	-0.186218	-0.198507	-0.893393	0.326577	0.963761	-0.646612	0.146617	1.22125	0.690208	-0.119572	-0.0301886	-0.43489	-0.188695	-0.0812488	-0.0477303	-0.0414522	0.080536	-0.437831	-0.0424591	-0.313446	0.396284	-0.922907	-0.609841	0.691361	-0.488682
TCGA_TCGA-XF-A9SI	-5.30352	1.27427	-4.02925		-0.1264	-1.84494	2.13525	-0.0993372	0.0388522	-1.9949	-1.96168	0.0217137	-0.298308	-0.331914	1.08548	1.24618	-0.847413	-1.36962	-1.7118	-1.74467	-1.24709	0.693664	1.04568	-0.702706	-0.129269	0.941149	-0.567518	-0.707252	-0.0878318	-0.759829	0.861732	0.167736	0.167378	-1.48511	0.156641	-2.59507	-0.616761	-1.27847	0.0864773	0.103568	0.348682	0.486005	0.636066	0.298575	-0.0944718	-0.18705	0.465142	-0.160145	-0.113114
TCGA_TCGA-GU-A42Q	-12.1671	0.240873	-11.9262		1.86787	3.14894	-0.864556	4.2196	-3.00123	1.3118	0.948802	-0.352475	0.577785	-1.73071	0.0972007	1.20877	-0.179506	0.506439	-1.19705	-1.65684	1.45956	-0.11009	0.183022	-0.166195	0.0731306	-0.265037	-0.599893	-2.89338	0.763915	1.24254	-1.25306	-1.36602	0.519983	0.266006	-0.615523	-1.45269	1.0663	0.0784432	-1.54077	0.0724409	0.403664	-1.11435	2.0289	0.686959	-1.29095	1.29437	-1.49137	1.07323	0.388487
TCGA_TCGA-BT-A42F	1.48614	3.68475	5.17089		6.40978	0.116063	-1.73142	1.31573	-0.948111	1.5649	0.418624	-1.68394	1.36162	0.352922	1.12981	-0.681667	-0.0100209	1.89689	-1.91142	0.190117	0.00470745	-1.43153	-0.402937	0.193519	-2.75714	0.161426	0.384117	-0.944578	1.72054	0.166533	1.09475	-0.774698	0.278657	0.889619	0.986754	1.00014	-0.2945	-0.180694	1.80514	-0.230365	0.191503	0.4644	-0.822465	0.359039	1.02897	-1.32514	1.29538	-0.759233	0.194323
TCGA_TCGA-ZF-A9RF	-13.1834	1.86389	-11.3195		0.864845	-4.62529	0.115974	-0.841744	-0.341482	-1.78878	0.266329	1.37275	0.343659	3.16076	0.700523	0.442539	1.14405	3.77753	0.523346	-0.204175	0.939421	1.32292	-0.226986	-1.18041	-0.190448	-2.1522	-0.536139	-1.09257	0.309251	-3.68715	0.829056	0.794985	0.712774	1.21136	0.373198	1.93946	0.136103	-0.376164	1.33282	-0.469421	-3.52849	0.91651	0.279228	-0.932427	-1.83202	0.876906	0.588216	1.61182	-0.750048
TCGA_TCGA-KQ-A41N	12.7731	2.09711	14.8702		4.6764	-2.53031	-1.51013	0.55076	1.97625	1.0108	1.28743	1.1238	0.265335	-1.48106	-0.0990466	-0.620696	-0.0512052	-1.19603	-1.91562	-0.738297	1.2597	-1.41669	0.278977	2.85231	0.0778881	-0.781843	0.405675	0.0919639	0.579187	0.262169	0.0030962	0.921217	-0.217949	-0.0820008	-1.85885	1.01579	-0.71592	-0.458583	-0.841222	-1.19676	0.00130537	0.553975	0.160435	0.0808609	-0.135033	1.52166	-0.856011	1.40617	1.92119
TCGA_TCGA-GD-A3OQ	-8.10794	-2.92045	-11.0284		-1.94012	7.45009	-0.97645	-2.04719	0.544024	-1.74047	3.51364	2.7245	-2.37793	-1.46609	0.424563	-1.03923	0.0539933	-0.694071	0.603925	1.03493	0.0815459	-1.72093	-0.0146977	1.03165	0.399965	0.936444	-1.14547	-1.30848	-0.137142	-1.0703	-1.12473	0.595003	0.283767	-0.234744	0.793093	2.88454	-0.481606	1.38696	0.0271993	0.411769	1.2957	0.0277376	-0.449998	0.33634	0.692866	-1.2761	-0.666626	0.670584	-0.840369
TCGA_TCGA-BT-A20U	-6.38256	-3.72403	-10.1066		-1.69003	4.02277	0.783288	1.39233	-1.05252	-0.257937	0.457956	-0.469202	-0.536316	-1.54715	-0.249139	-0.418101	-1.2584	0.799634	-0.642809	0.681631	1.13939	-0.527436	-2.11437	1.21089	0.0477906	0.34047	0.932853	-1.98405	-0.392991	-0.0613756	-0.0227507	-0.770041	0.927302	0.0839857	-0.0461667	0.428016	-0.131744	0.279265	-0.464002	0.714575	0.0724179	-0.172167	0.11388	0.993561	0.038427	0.64123	-2.39935	0.3067	0.424596
TCGA_TCGA-XF-A9SW	1.42081	7.51273	8.93354		-0.353814	-2.09345	4.60255	-1.08234	3.18437	-1.62161	-0.204209	-1.70878	-0.814547	-0.162774	-2.12624	-0.231394	0.560033	0.170104	-0.382427	-0.230714	-0.689119	0.253577	0.630113	0.848959	1.63167	-1.41702	-0.243848	-0.721557	0.536212	1.53555	-0.386222	-0.207798	1.32248	-0.113813	-0.511522	0.411926	-1.89989	0.408884	-0.742633	0.273314	-0.434979	-0.8064	0.196336	-0.752574	-1.30898	-0.183264	0.678771	-0.324922	-1.18866
TCGA_TCGA-FD-A3B3	-15.0215	2.01587	-13.0056		1.32271	2.3712	-0.6113	2.15626	0.0661763	1.40263	1.11217	1.03612	-0.283755	0.942292	0.713669	0.351957	-0.133116	1.171	0.208694	2.54389	-0.517373	-1.15717	-0.244453	-0.681496	0.477056	1.50037	1.16058	-0.532365	1.30386	1.52313	-0.223323	0.0182204	-0.662702	-0.41448	0.188683	0.48557	-0.953913	-0.835517	0.177059	0.812717	0.525798	-0.379874	0.0260575	0.350489	0.060588	0.14082	-0.930538	0.603659	-0.121532
TCGA_TCGA-ZF-A9RC	0.385817	1.19525	1.58107		-1.33291	-1.78873	-2.82069	-2.44931	0.579918	3.2066	2.5153	0.00569162	-1.98621	-0.90728	-0.458111	1.84628	0.42372	-1.06265	-0.387335	-0.805772	0.702615	-2.42228	0.168749	0.394914	-0.32649	0.877165	0.84993	0.858263	-0.321216	0.0930806	0.794135	0.846239	0.575388	1.17272	-1.22128	0.297817	0.0414628	0.425494	0.251521	-0.502376	0.639881	-0.428265	-0.324143	0.124615	-0.960977	0.472766	-0.238332	-1.4771	-1.22238
TCGA_TCGA-E7-A6MD	5.28594	-0.400516	4.88543		-2.73203	0.182894	0.856317	-1.57275	-1.16329	-0.14772	-0.945457	-0.0375603	0.629685	-0.75816	0.12993	0.012115	-0.791985	0.62787	-0.273994	-1.11693	0.480589	0.181303	0.463027	0.562848	-1.92912	-0.430348	-1.38071	-0.727994	-1.13205	-0.161774	0.190218	-0.20724	0.169267	0.743118	-0.32877	-1.18534	0.177137	0.431697	0.0226167	0.236022	-0.471691	-0.14757	-0.636877	0.567041	-0.342342	-0.0799851	0.149326	0.0277771	-0.521405
TCGA_TCGA-E5-A4TZ	-9.6243	-5.13346	-14.7578		-0.373888	3.97239	-0.871802	4.25764	0.285354	3.06328	0.312205	-0.916558	-2.24844	-0.101938	-0.797986	-3.52032	-0.493258	1.25774	1.69313	1.19676	1.14014	-0.93071	-0.733681	-3.36693	-3.47349	1.41304	-0.592185	0.826918	0.251436	-2.56286	2.19432	-1.80392	-0.952556	1.41214	-1.4608	0.902905	-0.677376	0.0250702	1.12358	-0.110286	0.0260459	-0.719316	1.19122	-0.660517	0.496915	-1.20099	0.44282	-0.160598	0.454783
TCGA_TCGA-ZF-A9R4	5.50531	-5.25667	0.248637		-3.28712	0.167882	1.66707	1.99735	1.7069	0.0411373	-0.372713	1.96891	2.58308	-0.188854	0.465437	-0.918377	-0.0978498	0.741177	-0.00900031	1.36295	1.83083	-1.23906	-0.553945	0.448046	1.28247	-0.297825	0.356825	1.11772	-0.23761	-0.0673243	-0.195092	0.566208	1.78579	0.251987	0.980023	-0.603293	-1.18414	-0.614885	0.942225	0.00370557	0.731211	-0.564712	0.511924	-0.0230563	1.75853	0.100003	0.599301	1.15628	-0.534699
TCGA_TCGA-GV-A3QH	-3.48943	-5.79977	-9.2892		-4.57564	-1.18506	-1.69329	-0.2376	-0.446998	1.82027	0.499491	-0.398591	-0.732821	0.255363	3.10972	-0.875593	1.2934	-0.59782	0.830341	-1.33124	0.0221132	0.409238	0.762977	-0.0848442	-0.107771	-0.904183	0.608376	0.822354	-0.475539	-0.513195	0.632118	-0.329274	-1.07876	-0.185263	-0.853939	-1.12912	-1.98563	0.890992	-1.38167	0.267369	1.15195	-0.692631	-0.960882	0.0137866	-0.311325	0.246306	0.457881	1.37733	1.17735
TCGA_TCGA-BT-A0YX	-1.13651	1.11904	-0.0174662		3.09086	4.32121	1.27962	3.19136	-2.86509	1.78583	-0.904687	-2.30043	-0.265125	-0.501834	-0.0670866	-1.95724	-1.84685	1.69171	0.279702	0.885674	2.26959	-0.530047	-0.166424	1.00535	-0.449746	1.05983	-0.895662	-0.859795	-0.179947	0.0526211	0.42082	-1.35193	-0.670342	-0.81327	-1.03511	1.7097	0.244051	-0.890261	-1.17811	-0.116366	-0.760291	-0.989977	1.79694	0.675635	-1.78376	-0.0290517	0.772559	-0.453013	0.314665
TCGA_TCGA-FT-A3EE	-2.28484	3.22307	0.938227		-5.22335	2.81292	-2.41374	-1.7384	-1.18914	1.75994	2.18499	2.25348	2.04735	1.53581	0.295528	0.0440352	1.12474	-2.76305	-2.2164	-0.475111	-0.859385	1.38516	-0.333755	-0.553723	-1.86699	0.00305069	-1.58549	1.02093	2.34936	-0.0812928	0.427604	0.841079	0.192205	-1.90434	-0.103536	-0.00544715	1.40934	1.35534	-1.40199	-0.115444	-1.16224	0.461857	-0.655071	-0.0199701	0.069748	-1.22033	1.61807	-0.164348	0.742727
TCGA_TCGA-ZF-A9RL	6.95826	-4.70641	2.25185		-1.38008	0.5912	-0.317465	-0.342013	-2.45888	1.10093	0.857801	-0.612084	0.533449	0.0437584	0.759474	1.17713	0.100782	1.16491	0.617584	-0.0451246	0.909262	-1.29734	-0.236721	-0.519922	-0.424104	-0.137399	0.436547	0.720517	-0.39008	-0.355418	-0.396029	-0.548989	-0.921016	1.05492	0.39018	1.06399	-1.24676	0.932572	0.833512	-0.451903	-0.27601	1.61967	1.48333	1.50299	0.096909	-0.133581	0.513232	0.417289	0.0321818
TCGA_TCGA-ZF-A9R9	16.8898	8.90119	25.791		2.72211	-1.57328	2.11243	-0.302759	1.13318	1.56407	1.56706	-0.110018	-1.62908	0.495245	-1.04666	1.09515	1.13449	-1.32384	-1.02416	0.713967	-0.346229	-0.630747	0.112447	0.579514	-0.0128927	0.45337	0.678726	-0.01507	-0.466012	0.78674	0.555138	-0.397118	-0.059065	0.243331	-0.408279	0.639764	1.14221	0.365216	0.20735	0.464592	0.121716	1.03532	-0.0813064	-0.779893	-0.667157	-0.222654	0.00738016	0.419124	-0.116493
TCGA_TCGA-DK-A1A7	19.2104	4.57976	23.7901		7.97488	-2.99674	2.19425	2.30269	0.203268	3.70967	2.62096	-1.17368	-1.56173	0.256067	-0.354227	-0.651524	1.3105	0.408535	1.76065	0.342057	0.312564	-0.734123	0.687538	0.67969	-1.27398	1.23973	0.915576	1.4034	0.675902	1.39922	0.284608	0.435197	0.214562	0.268128	1.3623	0.483189	0.654988	0.496208	0.467292	-1.3402	0.808558	-0.976688	1.18225	0.300626	-0.894722	0.256411	0.292485	-0.530785	0.217969
TCGA_TCGA-FD-A3SR	-7.92748	-0.554349	-8.48182		-6.14593	0.860454	2.49641	0.493982	3.15233	1.20382	-2.94181	-1.73886	-0.676675	2.35724	-0.388759	-2.68184	0.791914	-2.52974	-1.23611	-0.418908	2.41826	2.2317	-1.27463	-0.337455	-1.22324	-0.0550557	0.733426	-1.30824	-0.230618	-1.77708	-0.58492	0.740352	-0.680238	1.58001	0.639205	-1.00015	-0.23696	-0.730872	0.0415203	-0.315014	-0.0657437	-1.70029	-0.433199	1.38462	0.226426	1.48318	-1.28536	0.183321	0.0514022
TCGA_TCGA-GU-AATP	3.74942	3.23227	6.98169		0.635368	-2.87312	-1.21874	-3.80581	0.475689	0.839334	-0.347712	-2.23357	-1.58248	0.377983	2.35958	-0.657695	2.1862	-0.0727254	0.173012	-1.16585	0.601633	-0.419445	-0.0167356	0.085698	1.24384	-0.334756	-0.960526	-0.267324	-0.436119	1.59428	-0.258648	-0.0921441	0.908043	0.976377	0.426917	-1.03958	0.864902	-0.86855	0.0829429	0.269966	0.271495	-0.868421	-0.613919	0.140565	0.240343	-0.140963	-0.743702	-0.640919	0.477277
TCGA_TCGA-DK-AA6X	1.31307	0.483261	1.79633		-0.0803105	1.9137	2.79143	-1.34003	-1.21613	-0.278923	-3.04504	-1.27648	-2.40188	0.432218	1.53915	0.771418	1.5045	-0.39268	0.988195	0.599037	0.568504	-1.07279	-0.325934	0.0439924	1.40384	0.0310245	-0.199206	-0.508299	-1.25951	-0.507332	-0.728105	-0.221469	-0.734049	-2.17208	-0.192466	1.34339	1.21766	-0.0280248	1.40202	-0.0784383	0.1342	0.484278	0.583925	-0.497239	-0.59584	0.393605	0.547354	-0.854068	0.741488
TCGA_TCGA-XF-A9T3	-9.86511	1.8719	-7.99321		-2.04998	0.206253	-1.78724	-1.4779	2.28761	-1.21415	0.822842	0.63555	1.25938	0.304368	-0.280772	-2.78144	0.977871	-3.02137	1.02	-0.871633	-1.31946	-0.543498	0.774138	1.19134	-0.0150626	-0.909108	-1.28825	1.46949	1.41759	-0.482861	0.128198	1.65418	0.0754208	1.74258	-1.04343	0.045467	-1.17868	1.81988	-0.527697	-0.00912316	-0.491673	1.49777	1.35916	-0.384965	-0.764065	-0.805877	-0.759441	0.410167	2.1897
TCGA_TCGA-PQ-A6FN	-5.31688	1.29923	-4.01765		4.09286	0.423603	-4.75995	1.3937	0.305285	-2.67033	-0.0586148	-0.411643	1.82236	-1.42206	-1.9318	-0.831213	1.69998	-0.684898	0.251088	0.641821	-0.848709	-0.527547	-1.19183	-1.52341	-1.37739	0.067463	0.432374	-0.717152	0.743625	0.927218	-1.93312	1.57147	-0.896202	-0.3269	-0.795447	0.116631	-0.900249	-1.30896	-0.159229	1.13309	1.48484	1.02906	-1.80782	-0.533772	1.17026	0.805058	-0.112651	-0.169351	-0.508201
TCGA_TCGA-CF-A1HR	7.92281	-1.85946	6.06335		-1.02126	1.10637	-0.598533	-1.05974	0.428726	0.16458	-3.27166	-1.28746	0.229169	-0.514109	-0.430552	0.0593229	-0.788931	1.11138	0.48172	0.898657	0.578683	-0.00816615	-1.16594	0.758674	-0.432558	-0.0152415	-1.57433	0.426299	-1.06999	1.67528	-0.36771	-1.24065	-0.268988	-0.677524	0.579707	1.0396	-0.499441	0.198194	-0.411994	0.455698	0.0556639	0.839765	-0.304095	-0.654149	0.17763	-0.412821	-0.540742	0.466903	0.176182
TCGA_TCGA-E7-A3X6	1.45037	-4.03234	-2.58197		-0.358483	2.43688	0.144295	-1.47671	-2.46275	-1.00909	-2.29373	0.904111	-0.0225099	0.215383	0.265761	-1.28906	-1.06483	-0.912632	-0.743742	-0.0806964	0.258233	-0.814289	-0.494826	0.171556	-0.319092	0.123591	0.379917	0.120361	0.561413	-1.12197	0.982272	0.443317	0.434017	0.0284749	0.267204	-0.0776116	0.0297657	-0.0892961	0.39818	0.449278	-0.790671	-0.370713	0.393195	0.755955	0.101141	1.06123	-0.380918	-1.26096	0.216433
TCGA_TCGA-DK-A3WW	-5.2858	3.58099	-1.70481		4.96759	1.5307	0.703786	2.08977	-0.755091	-1.37538	-0.105187	1.43664	0.923772	-0.227619	2.47715	-2.29726	3.01163	-1.21539	-1.16103	-0.511649	-0.494694	1.88329	0.322598	-0.360875	0.432623	-1.72786	0.0227796	-0.589076	-1.16966	1.39599	-1.33318	-1.56549	0.211113	1.50961	0.618923	-0.965536	-0.189531	-0.476233	-0.561079	-0.430104	0.330189	1.81905	-1.4615	1.08763	0.389379	-0.334162	-0.233543	-0.638002	-0.562511
TCGA_TCGA-XF-AAMY	0.900294	-0.97809	-0.0777953		-4.93028	-0.444122	-0.583055	-0.430842	1.45225	3.65265	1.65544	-0.224042	-0.0915563	-2.57829	-0.849546	-2.06883	0.177781	-0.784636	0.321685	-0.371534	0.939197	-1.58834	-1.84601	-0.230446	0.27172	-0.384189	0.792582	0.934654	-1.00039	1.01998	0.741906	-0.61897	0.114904	0.0451039	-0.538702	-0.270896	0.467918	-0.235518	0.667421	-0.40342	-0.56196	0.0544948	1.49466	0.393838	0.133493	0.278387	-0.885465	1.10728	-1.10873
TCGA_TCGA-K4-A3WS	-0.80925	2.10906	1.2998		-4.17062	-1.18226	0.978475	-2.09994	-0.0439617	1.77287	-0.148638	-0.115705	-0.67911	-1.64941	-0.54261	0.0150177	0.611078	-0.377333	-0.536007	-0.261052	0.155168	-0.476189	-0.870363	-0.347044	1.06207	-0.173238	0.919211	-0.0663569	-0.339957	-0.527863	0.0513713	0.439983	0.809061	0.915533	-0.195153	-0.0416459	-0.59537	0.278647	0.0646394	0.247849	0.325775	0.24796	-0.679678	0.0908387	0.187999	0.431637	-0.117729	-0.0298973	0.391946
TCGA_TCGA-GC-A3YS	-10.253	0.886201	-9.36677		0.870455	-0.337173	0.4874	1.17408	-0.129023	-0.897053	-0.315885	-0.256982	-0.843239	-0.413407	-0.10521	0.136863	-0.439037	1.28181	-0.955829	0.480001	1.21835	-1.66541	0.375781	-2.6893	1.22623	0.339947	2.01162	0.424583	1.49256	1.10543	-0.571061	0.27511	-0.52655	-0.688683	-0.409684	-1.35533	0.241082	-1.19365	1.34283	-0.274237	-0.309197	0.478504	-0.424262	1.35328	1.42056	0.0498912	-0.184598	-0.402964	-0.0373567
TCGA_TCGA-DK-A1AF	-3.52504	2.70677	-0.818267		-4.68388	1.96067	1.89321	-2.81877	0.0321469	-0.084039	1.78332	1.5481	-0.79256	-1.53739	0.503462	-0.753629	-1.08225	1.03718	1.08041	0.33054	-0.516549	0.328784	0.0744384	-0.54173	0.53539	0.0181801	0.181691	-2.18807	0.48659	-0.142244	-0.766333	1.03706	-0.575988	0.441304	0.0892087	-0.361968	0.227236	0.188751	-0.086284	0.515588	-0.129178	-0.355514	-0.367262	-0.641487	0.0938338	0.465106	-0.686533	0.0454076	-0.929375
TCGA_TCGA-LT-A5Z6	1.59349	-6.3331	-4.73961		1.06125	-0.137153	3.52152	1.05627	3.88979	-1.27666	-0.356589	0.838602	-2.88374	0.937626	-0.986329	-0.333351	-0.38795	1.11465	0.881932	-1.04708	0.186341	0.724178	-1.63607	-0.790515	-0.861228	-0.0968743	0.466409	1.18634	0.113931	0.132118	0.492454	-1.59557	0.278625	-0.516294	-0.623099	-0.924982	1.27225	0.190842	-0.432994	-0.460918	0.157716	-0.549926	0.571922	-0.763082	-0.23535	-0.184985	-0.0323828	0.65016	0.776984
TCGA_TCGA-GC-A4ZW	-8.68283	-5.61154	-14.2944		-3.19102	-1.68789	-1.52314	-1.13074	-0.912635	-3.27053	-0.515664	-1.98806	-1.74598	1.31129	1.20998	0.707557	-0.246165	1.23398	1.07233	-0.414961	0.20721	-1.50567	0.258881	0.423002	-2.0683	-0.345105	1.92562	2.02769	2.91669	-0.814232	1.75573	-1.09242	-0.8096	-1.15747	-0.210905	0.182001	0.284104	0.436578	0.317876	-0.68976	1.20529	1.23174	0.725669	0.560552	0.0955826	2.1201	0.792019	1.4117	-1.66656
TCGA_TCGA-K4-A4AB	7.3934	6.53682	13.9302		-5.83058	2.43805	-0.000648113	0.0913461	0.0413072	-1.37144	-0.489108	-1.04102	0.754008	-1.54982	0.0302413	-1.65231	0.811264	-1.63716	-0.336615	0.225058	0.153313	0.111297	0.26342	0.639332	-1.05139	-0.650261	0.298346	1.73502	0.570245	-0.400489	0.572326	1.23041	-0.986588	-1.04599	0.107173	0.242235	-0.771763	-1.32291	0.146148	-0.00169088	0.563536	1.4207	-0.468416	-0.581366	0.431735	-0.917368	0.563127	0.581552	-0.51846
TCGA_TCGA-DK-AA74	-2.12784	4.95014	2.8223		3.23971	-2.74282	-3.96308	-3.26866	0.438742	-2.09006	-1.86078	-0.835804	0.0886167	-1.53923	-0.453177	0.704559	0.560881	0.639836	-0.52657	0.610333	0.29703	-0.825906	-0.94913	-1.08602	0.290688	-0.26277	0.60501	-0.0415937	-0.145012	0.353304	0.702166	-1.06107	-0.88584	-1.41824	-0.810266	-0.132374	0.226765	-0.76005	-0.23748	0.602322	-0.4554	0.967507	-0.539057	0.175015	0.0561102	0.285491	0.495386	0.0219905	-0.468189
TCGA_TCGA-G2-A2EO	3.32491	-1.66154	1.66338		1.81282	-0.657459	0.0841075	-2.52829	-1.32342	-2.07434	-0.256116	-0.73153	-0.241186	-1.42376	0.109992	0.454094	0.200096	0.034372	1.05213	-0.131075	-0.568231	0.187247	0.404174	0.7611	0.369235	-1.3061	1.62622	-1.94117	-1.53271	1.20259	-0.774807	-0.5218	-0.684126	0.00162897	0.236202	0.506262	-0.248232	-0.226638	0.145262	-0.345665	-0.0755057	1.45219	-0.46981	0.449138	-0.336459	-1.0758	0.143896	-0.396462	0.833678
TCGA_TCGA-DK-A1AG	7.57092	-0.434961	7.13596		-2.77183	0.645247	-2.2913	-0.119312	-2.76144	-1.39629	-0.539838	-0.175366	-0.567513	0.216227	1.1126	0.823155	-0.674216	-0.130407	-1.37543	-0.821874	0.103281	0.396573	-1.21531	-0.0833391	-1.53333	-0.903562	0.454981	0.435204	-0.0524884	-0.583673	0.622777	0.62109	-0.34606	0.834978	-0.19879	-0.114477	-0.703395	0.00977332	0.3881	-0.22819	0.544831	-1.2159	-1.17909	0.142065	0.626639	0.125928	0.394521	-0.619242	0.139129
TCGA_TCGA-GV-A3JZ	-5.55341	-3.50831	-9.06171		-0.805328	-3.90275	-0.0786789	-1.02953	-1.94832	0.750308	2.81658	0.650434	0.28027	1.74732	2.24525	-0.810532	0.227736	0.826006	1.86481	0.307007	1.03023	0.699158	0.398436	1.70618	1.84904	1.57273	-1.03564	0.866048	-0.211156	0.491487	2.03307	1.10357	-0.592224	-0.861291	-0.245682	1.13289	1.239	-1.13175	0.720329	-0.146122	0.450593	-0.999288	-0.947688	0.718501	-1.15947	-0.476917	0.539909	-1.76625	-1.7246
TCGA_TCGA-XF-A9SV	8.14383	-1.79499	6.34884		-0.349622	0.405928	0.909486	-0.927938	0.205417	-0.591436	0.617171	-0.0757447	-1.4266	0.045838	-2.62332	-0.795617	0.734547	-0.285709	0.767001	0.906733	-0.30544	-0.23174	-0.64534	1.42331	0.0473389	-0.711793	2.04718	-0.399013	0.78856	0.0744924	-1.64105	-2.1342	-0.0045179	-0.00542551	0.0936195	-0.922457	0.796499	0.0907443	0.354212	1.67519	-0.986431	-1.15722	-0.277401	0.863352	0.293518	0.0568719	-0.0708866	1.0501	0.291395
TCGA_TCGA-UY-A78K	-0.926335	-4.22687	-5.1532		1.00956	-2.23239	1.37044	-0.461523	4.28324	-0.452718	0.840824	0.662853	-0.804324	-0.912065	2.12238	0.0542973	0.203708	-0.391133	0.15474	0.160988	1.14052	-0.343396	-0.389563	0.578031	-0.784824	-0.0816365	-1.76913	-0.637467	-0.964043	0.651979	1.47885	-0.0440955	-2.65372	1.35299	0.221225	0.936915	-0.425549	-0.0427708	-1.6691	-0.321441	1.30455	0.446741	1.03842	0.807341	-0.39172	-0.413659	1.00565	-0.209327	-0.226668
TCGA_TCGA-FD-A6TH	-14.1818	-0.435743	-14.6175		-1.31551	-0.366988	0.651149	-1.75324	6.31176	2.67831	-1.46491	-1.31189	3.96916	2.44289	-1.36345	0.311464	-4.86076	1.52644	-1.84276	-3.65982	0.990432	1.02684	-0.849768	-0.240381	1.93504	-4.8637	0.291988	0.437172	0.657867	1.52024	0.78563	0.697283	0.917367	0.00108234	0.0825072	0.628589	0.547484	0.746419	-1.17046	-0.985365	4.07015	-1.15845	1.21808	1.606	1.12241	-0.936899	-1.55695	-1.65078	-0.134024
TCGA_TCGA-DK-AA6W	-16.679	-0.231623	-16.9107		-2.20008	-3.16124	0.908448	3.65084	-2.37045	2.88887	0.254911	-2.85308	-1.01673	-1.32197	-1.32226	0.566635	-2.19389	-3.99129	2.57526	-0.471735	0.618153	1.32287	-2.34325	-1.97128	0.672043	0.946976	-0.608446	-0.0930377	1.23938	-1.57622	-0.960797	0.200252	0.685606	-0.176798	0.203706	-0.329016	1.11404	-2.70261	-1.48564	-0.508767	0.308082	2.04095	1.90228	0.925554	0.315862	-1.41534	-0.0478704	1.02424	0.547028
TCGA_TCGA-CF-A3MG	6.19607	-8.1898	-1.99373		0.930618	2.2517	-0.318922	-1.31224	-0.76779	-0.981783	-1.45361	1.64766	0.939655	1.37353	-0.594304	0.312408	-1.87845	0.924047	-0.440127	-0.147536	1.03598	-0.270177	0.812642	0.647221	0.0997791	0.467938	-0.19835	0.260417	-0.530335	-0.5962	-0.385371	-0.333173	-0.386385	0.50199	0.559212	-0.43392	-0.0201963	0.181408	0.513913	-0.393704	-0.502687	1.23877	0.0201113	-0.508682	-0.548559	-0.268027	-0.0932711	-0.596158	-0.453716
TCGA_TCGA-DK-A3X1	11.2463	1.16328	12.4096		5.8158	-1.93061	1.83013	-0.602601	-1.56988	1.99488	1.14827	-1.04635	-0.735015	0.110796	0.239682	0.82421	1.63731	-1.13908	-0.298581	-0.692577	-0.0193534	-2.02282	-0.157983	0.30549	0.493657	-0.253753	0.254126	-0.216585	-0.537688	-0.73244	1.2537	0.913519	-1.96063	-0.166288	0.707607	0.483591	1.61538	-0.0165015	-0.514075	-0.117217	0.113184	0.890462	0.19254	-0.0587903	0.322883	-0.465392	0.906067	0.630753	-0.379774
TCGA_TCGA-DK-A1A6	-0.000668344	-8.41367	-8.41434		0.283158	-1.10571	1.7763	-3.50098	-0.694922	-0.0505181	-1.11757	1.38555	1.01766	1.08965	0.57828	-1.58095	-0.863364	0.99889	2.13419	2.46923	0.821283	-0.770835	-0.3549	-0.0506545	-0.636104	-2.1345	-1.21116	0.535919	-0.17985	1.75559	0.314505	0.00570797	0.0950416	-0.775316	1.37742	-0.916796	0.245281	1.11398	-1.73045	0.244375	0.38531	-0.362108	-0.889181	0.53793	-1.27735	-0.512817	0.351098	0.995934	0.0463261
TCGA_TCGA-XF-AAMG	-8.38061	-2.86747	-11.2481		-1.0007	-5.787	0.253325	1.25948	-1.44807	0.0723976	2.73575	0.147445	0.00482026	2.3702	1.75469	1.35947	0.673774	0.438395	-0.0193051	0.147711	-0.445927	-1.31026	0.038515	1.00117	3.58994	0.464432	-1.83637	1.28385	-1.56715	-0.9759	0.438143	0.986997	-3.29288	-1.04007	-0.984256	1.58407	1.44355	-0.190832	-1.84625	0.143819	-0.364671	-1.45084	0.421773	-0.328085	1.37967	0.616743	0.346281	-0.737322	-1.30284
TCGA_TCGA-E7-A541	-0.638097	-4.06092	-4.69902		1.53033	-0.345573	-0.0227202	-1.31648	0.642976	-0.955365	-1.05009	0.634277	-1.63398	-0.968276	1.14153	1.16389	-1.21306	-1.84107	-1.00004	-0.525742	1.10311	1.02347	1.25196	-0.299771	-2.14215	-0.557567	-0.830382	0.996593	1.2613	0.139561	-0.460154	0.856994	-0.907299	-0.135258	-1.64168	-1.25137	0.157769	-0.030953	-1.23202	-0.222658	-0.286949	-1.35557	-0.0639806	-0.334682	-0.929486	0.61819	0.460607	-0.935276	0.9917
TCGA_TCGA-XF-A8HE	-8.07928	-0.773301	-8.85258		2.69997	2.72004	0.767796	4.43069	-2.17791	-0.0176655	-0.403616	0.783255	0.986757	-2.84808	1.68003	-2.84252	-1.64311	-0.93615	-0.970561	0.295385	0.294033	0.842554	0.474732	-0.120121	2.44943	0.69805	-1.54601	-0.770887	1.6815	-0.792129	0.794573	-0.260425	0.696147	0.246939	-0.266119	-1.32257	-0.389796	0.16287	-0.823576	0.690586	-0.18441	0.53031	-2.90541	-0.0847025	-1.31564	-1.34835	-0.557879	0.06837	0.333384
TCGA_TCGA-DK-AA6Q	-7.86301	1.05952	-6.80349		-0.0604967	1.74967	-2.18807	3.04323	-1.39017	-0.550383	-1.5312	-1.18129	1.34849	-1.75596	-0.49941	3.70987	-0.149705	2.64635	-2.0778	-0.913984	2.06168	0.878912	-1.62499	1.47278	-0.674704	-1.34946	-2.0636	0.658401	-1.75946	1.71401	0.30203	-0.109379	0.40723	-1.09003	0.279579	-0.462834	0.527338	-0.279887	0.0907934	-1.1669	0.348927	-0.23436	0.0170362	0.603411	0.609881	2.03381	0.70445	0.222082	0.69873
TCGA_TCGA-UY-A78N	-3.17579	-6.86351	-10.0393		-0.999176	-3.24688	0.0948486	1.44706	0.205796	-2.16216	3.03555	-1.20492	-0.914916	-1.63512	-1.3386	0.743913	0.0230389	0.382062	-0.181586	0.137381	-1.70671	0.44476	0.905597	-0.760162	0.59744	-1.75314	0.22502	-0.134354	-0.398775	0.291267	0.731932	0.00151223	0.582207	0.739998	-0.651388	-0.547352	-0.125269	1.58717	-0.549086	0.254102	0.526687	0.212249	-0.989225	-0.609459	-0.101113	-0.441914	0.156856	-0.105426	-0.631228
TCGA_TCGA-DK-AA75	3.40603	-3.33467	0.0713622		1.1192	-3.50493	-3.7641	-0.172776	-1.55267	0.783845	0.757099	-1.93789	-0.390858	1.82941	1.56119	0.742071	1.11506	-0.522876	0.879458	0.602875	-0.24456	-0.168647	-0.122818	1.61184	0.911108	0.410889	-0.123154	0.0876114	-2.61465	-0.899238	-0.0162468	0.716618	-0.814952	-0.415517	0.582878	0.79339	-1.10364	0.118735	1.51975	0.137114	0.523163	-0.479351	-0.429745	0.812861	0.0882368	0.696166	-0.0492542	-0.580171	-1.01186
TCGA_TCGA-ZF-AA5P	3.20102	5.65603	8.85705		-2.96331	-2.93864	2.61406	-0.753545	1.26241	0.840829	-0.382251	-1.56988	-0.677291	-1.40172	-2.32362	0.210143	1.56017	-0.532993	0.287525	0.162109	-1.11912	-0.0397362	0.248143	1.49166	0.41394	-0.289017	0.320645	-1.0617	0.636234	0.803052	-1.07842	0.680581	-0.100757	0.50079	-0.249858	-0.194122	-1.67356	0.622122	-0.748453	0.972429	1.18051	0.427401	0.573458	-1.57437	-0.272654	-0.332746	-0.00874074	0.382387	-0.732858
TCGA_TCGA-GC-A3WC	-5.49055	-0.270803	-5.76135		-0.0932464	1.98657	4.31634	5.08772	-0.196227	-0.682517	-3.28342	0.756719	0.986586	-3.26772	0.25844	1.37981	-0.746154	0.951445	0.0734028	1.18047	1.17203	-0.528102	-0.362916	1.51746	0.0101525	1.53764	0.0812935	0.257985	0.208925	0.289106	-0.0228259	-0.965468	1.25142	-0.0251839	-0.485824	-0.381546	-0.0335183	-0.115633	-1.09455	-0.508357	-0.193729	0.195734	1.81838	0.697473	0.432465	0.504898	-1.0201	-1.02045	0.124916
TCGA_TCGA-K4-A4AC	-9.89562	0.983539	-8.91208		3.17339	-0.614075	-3.6001	2.99313	-0.370724	-0.0736673	-1.00637	0.481574	1.14555	-0.922417	0.48841	-0.0717393	3.24022	1.14369	-2.67303	0.501013	0.0705759	0.515397	-0.491846	0.498882	-0.439072	-0.309748	1.02175	0.509058	0.812787	1.73307	0.883498	-1.14413	-2.0111	0.789312	0.53268	-0.29513	0.425792	-1.97775	-0.935567	0.904399	1.14863	0.343646	-0.399671	1.13751	-0.231965	0.220724	0.647104	0.4274	0.325207
TCGA_TCGA-FD-A3SL	4.54716	2.68114	7.22829		-2.70035	-1.14699	4.04702	-1.86588	2.1471	-0.824438	0.118508	-0.649769	-0.735668	-0.893439	-1.1052	-2.18902	1.03699	-0.113865	0.878628	0.0898524	0.331631	-0.283648	0.0523819	0.92115	-0.109881	-0.212535	0.0705156	-0.490238	0.93136	1.10614	0.0432242	0.619682	0.210518	1.01956	0.203149	-0.792338	-0.476798	-0.719474	-0.426758	0.0617786	0.703767	0.705946	0.476423	-0.167832	1.46643	-0.356454	0.889441	0.21362	-0.851754
TCGA_TCGA-K4-A5RH	-15.8928	4.44831	-11.4445		-2.18765	-5.49225	1.3819	-1.16128	-0.496069	-2.45749	0.0329834	1.7272	-1.29735	2.22224	-0.790315	-0.293626	-4.26162	2.70973	-1.07533	1.14109	1.39586	0.835037	-0.391109	-1.31041	-1.12401	-1.62381	0.899267	1.22386	-2.78606	-0.344675	0.434861	-1.49455	1.24451	-0.250083	0.958388	2.08248	-0.57785	2.3082	-0.362278	1.08734	0.339139	-1.7021	0.810662	-0.775536	1.20234	1.1669	-0.464077	1.5387	-0.271844
TCGA_TCGA-FD-A5C1	-3.3873	3.50008	0.112782		5.54285	1.73213	-1.32153	-3.55003	2.16106	-0.726108	-0.489874	-1.09089	-0.27069	2.24552	0.0388817	1.67009	-0.608964	-0.945926	0.82951	0.533958	-0.0796461	-1.54045	0.51571	0.690491	0.569458	0.279285	-1.39552	0.210192	1.62524	1.92692	-1.64291	-0.670088	-0.616788	-0.050165	1.53873	0.809268	-1.20649	-0.309662	1.09204	-0.668784	-1.86772	-1.43942	-1.43739	0.286577	0.0687027	0.61995	-1.05649	0.0602496	0.461729
TCGA_TCGA-XF-AAN7	-18.5363	-1.91587	-20.4522		-0.514452	-6.77857	3.33857	3.95064	-2.32105	-2.15221	1.58154	0.175528	-2.35315	1.57303	-1.88605	-0.340279	-0.259931	-0.569014	-1.76272	2.47425	-0.267623	2.09807	1.16847	-0.522551	2.28893	-2.02785	0.672606	2.92643	2.49142	-0.871509	-2.85938	2.04299	-0.615393	1.69781	0.699352	0.514682	-0.464082	0.68666	-1.94751	2.06492	0.833485	-0.93069	-0.930059	0.798666	1.89059	-0.00958857	1.738	-0.205106	0.850452
TCGA_TCGA-2F-A9KO	3.77768	-1.69987	2.07781		-0.996771	0.761414	3.00832	-0.370619	-1.95006	0.0931676	-1.12449	0.682706	0.811002	-0.813402	0.429463	-0.213106	0.490209	-0.133154	0.551377	-0.226479	-0.648237	-0.173553	-0.148307	0.0240078	1.03096	-1.70692	1.01871	0.0765654	-0.543522	1.36615	-0.935668	-0.379849	0.791748	-0.0301892	0.646463	-0.879006	0.498836	-1.235	-0.359242	0.398173	-0.407774	-0.93276	0.137704	0.177756	-0.537269	-0.684658	-0.304049	-0.218545	0.440946
TCGA_TCGA-DK-A3IM	-15.2469	1.20461	-14.0423		1.28825	3.76075	-1.1764	5.75436	-0.414176	1.67685	2.51694	-0.947255	0.419999	1.37965	-1.30922	0.469355	0.250993	4.02927	3.06646	1.55659	0.398726	-0.277743	0.364661	0.186696	-0.066263	1.17924	1.37087	0.699808	0.105299	0.0415983	0.87377	-0.823003	1.43445	0.913949	-0.128817	0.449719	-1.79195	-0.312514	0.361164	0.5566	-0.672802	0.554984	0.510772	1.8392	0.00137575	0.855497	0.686061	-0.071757	1.39319
TCGA_TCGA-FD-A3SS	-7.66629	0.71622	-6.95007		2.59657	1.00998	0.449216	0.586847	4.62988	2.70298	-0.504818	-3.26719	-0.605596	1.84015	-0.284113	-1.30174	-5.13926	-0.409612	-0.715856	-3.09375	-0.481822	2.91157	0.412953	-1.98871	-0.214965	-1.9838	0.931774	-0.481682	-0.712467	-1.66239	-0.140901	-1.86148	1.0334	-0.0694398	1.58857	1.13927	1.22093	1.40184	0.508006	0.563023	0.837936	-0.943193	0.446565	-1.07105	1.27986	-0.387282	-0.627433	0.333452	0.00659488
TCGA_TCGA-UY-A9PE	4.73935	-1.06431	3.67504		-0.477389	-3.11534	-0.627399	-0.739887	1.53219	2.42911	1.74884	-0.954975	0.286816	-0.746591	-0.777643	-0.355489	1.61343	0.0794828	-1.56046	0.227334	-0.584618	-0.897381	-0.0511783	0.129753	0.994243	0.796977	0.717099	0.356832	1.10457	0.357327	-0.552303	0.978196	0.512985	0.0424579	0.706383	0.0605932	-0.11111	0.217453	0.721545	0.8987	0.450635	0.4974	0.315713	-0.0659006	0.716082	-0.460832	0.696099	0.238454	0.244658
TCGA_TCGA-GV-A40E	-14.8898	2.35866	-12.5311		-0.0207227	2.19171	-3.45218	-2.61795	1.17455	0.112286	0.972006	-0.763812	1.39799	1.48449	0.231717	2.275	0.577558	-1.78822	0.316965	-0.653808	1.05466	0.959083	-0.659136	-1.46088	1.5489	-0.715593	-1.48434	-1.64539	0.30833	1.21304	-0.332325	-1.02302	-0.0508624	0.467344	0.911109	0.231184	-0.363985	0.541987	0.56121	0.0507061	2.10015	-0.688137	-0.1557	-0.159922	-2.41401	0.289718	0.330044	-1.01006	1.55643
TCGA_TCGA-BT-A2LD	-11.6236	3.58539	-8.03818		0.192253	-0.7676	-0.876938	-2.0574	4.01311	4.69625	-2.03969	-4.49887	2.05584	1.99364	0.218818	-2.10189	-2.86955	-0.176998	-1.56863	-1.63277	-2.89615	2.39597	-1.74072	-0.410046	2.07746	-3.16033	-2.85854	0.834885	2.38775	0.828453	1.99845	0.841624	-0.0661714	0.887574	0.145457	-1.90907	0.559427	-0.820291	-1.02022	-0.200534	1.10245	-1.52621	3.2283	0.124369	-0.970014	-0.779268	-0.618931	-0.780691	0.259855
TCGA_TCGA-UY-A9PD	3.74953	-4.28757	-0.538037		-0.42526	-1.16692	-0.742455	-2.27594	-0.883213	0.9664	1.30989	-2.04945	1.84201	-0.431162	-1.83564	0.863394	1.99437	-0.50906	0.341945	1.20554	-0.571492	-0.407735	-0.450353	-0.456179	0.177385	0.172767	0.301153	-0.638948	0.870399	0.426076	0.0529723	-1.25685	2.44943	0.23463	-0.486556	0.399161	0.312969	-0.312255	0.0263789	-0.349258	1.25969	0.192696	-0.191806	0.312806	0.127782	1.12565	-0.246115	-0.313305	0.926449
TCGA_TCGA-DK-A3IQ	-1.16561	9.90638	8.74077		-5.0868	-0.789389	0.152903	-3.15948	0.696994	0.353842	0.916111	-0.736784	-1.53842	-0.469384	-3.07484	-1.23685	0.280924	-0.177908	-1.62274	0.595464	-0.00314593	-0.355573	0.259754	1.38937	1.54257	0.157857	0.159697	0.78147	0.604449	-0.175523	0.2021	0.606444	0.478378	1.53098	0.0535889	-0.388516	-0.0652139	-0.401209	-0.126774	-0.129982	-1.073	-0.553167	-1.53638	-0.759429	-1.54917	-0.0345074	0.45834	0.09092	0.535415
TCGA_TCGA-E7-A4XJ	14.7151	3.65268	18.3678		2.68519	-0.688119	-1.78086	1.50356	2.10812	3.48817	2.76679	1.73935	-0.601305	-0.578558	-0.0872091	0.853759	0.756877	-1.38974	-0.670828	-0.230559	0.261927	0.710027	-1.27042	0.118191	-0.590977	0.178865	-0.233575	0.109912	1.02539	0.257661	-0.00212253	-0.510359	0.317389	-0.318859	-0.0463542	0.704652	0.836957	0.213319	0.472314	0.132108	-0.114571	-0.141569	-0.0968183	0.800187	0.237185	-0.460892	0.0619672	0.120224	1.41043
TCGA_TCGA-XF-A9T6	-10.4704	0.570374	-9.90003		1.7346	0.908677	-3.93319	0.610381	4.58968	-2.46768	0.836007	0.835655	2.34069	-0.709509	-1.99847	1.39145	2.11179	-0.849475	0.412641	0.45877	-0.853217	-1.19736	0.981841	-0.729354	-0.870456	0.0959041	-1.69851	0.0013809	-0.17607	-0.100162	-0.96903	-0.477256	0.138252	0.15563	-0.17231	0.407941	1.71858	1.94285	1.04353	1.58282	0.356347	0.842828	-0.401602	-1.17672	-1.42948	-0.18174	2.28182	-0.0785733	1.20585
TCGA_TCGA-FD-A43Y	-6.68039	5.27513	-1.40526		1.56829	2.73786	-1.80904	0.185702	-1.5727	-0.766928	1.04781	-0.710955	-0.735371	0.319809	-0.471283	0.744705	2.10655	2.54554	-0.451693	-0.00125106	1.78676	0.0568529	-0.389953	-1.20702	-1.10789	-0.0526838	-0.697832	-1.66302	0.446111	1.06359	-1.27887	-0.814015	-0.750523	-0.290518	-0.780854	0.107993	1.28236	-0.487219	0.906298	-0.239019	-0.0176773	-0.731114	1.06367	0.576802	-0.00211679	-0.449408	0.290312	0.0887011	1.62806
TCGA_TCGA-S5-AA26	11.0079	-1.72678	9.28111		4.95913	0.558246	-0.926318	1.63954	-1.85055	0.846162	0.673072	0.662003	-3.34733	0.594279	-0.116169	1.62095	-0.531779	-0.998552	-0.714272	-0.498233	0.546259	0.857107	-0.117863	-0.752592	0.196725	-0.954254	0.0809391	0.61126	-0.816589	0.109381	-0.998658	-0.931018	0.760232	1.30174	0.262211	-0.128421	0.0715064	-0.474538	0.825297	-1.09701	-1.23894	0.276434	-1.10382	0.412117	0.955239	-0.711822	0.235314	-1.35505	-0.529696
TCGA_TCGA-YC-A9TC	-4.51275	0.943941	-3.56881		2.26685	-4.82285	-0.773543	3.82699	-3.5262	-2.02364	0.34252	-2.10217	1.17777	-0.927004	-0.766064	0.781058	-0.66869	-0.411251	0.902567	-1.43359	0.172161	-0.359046	0.357315	2.02271	0.739234	0.595827	-0.174516	-2.10561	1.49173	-0.798777	1.06939	-1.69586	-0.570391	0.721336	0.215254	0.0496511	0.384316	-0.0027964	0.186676	-0.885427	-1.09072	-0.168278	-0.168996	0.889677	0.207102	0.10505	0.969015	1.1238	0.0964023
TCGA_TCGA-GV-A3QG	-6.96077	4.86702	-2.09375		-0.0166284	-1.10077	2.49924	-1.86484	1.62105	1.79421	-0.187151	1.4584	0.523737	1.5648	1.909	-0.0752766	-2.09536	-0.245057	-1.61284	-0.115376	-0.470102	1.14339	-1.22717	-0.845073	1.13773	-1.09272	-0.0926141	-0.815161	0.278828	-0.468602	1.41939	0.40406	-0.418819	-1.46206	-1.21094	0.842431	0.0804152	0.0266092	-0.206032	0.395614	-0.159888	1.18075	0.0048007	1.11758	-0.363407	0.935077	-0.124389	-0.312477	1.13398
TCGA_TCGA-K4-A6FZ	-3.74805	-0.0687268	-3.81678		-1.88012	5.01165	0.0369614	-0.0791847	1.13294	-0.18054	1.24691	0.920627	-0.763946	-0.543711	1.75854	-0.318327	0.232017	-0.159575	1.24333	-0.870329	-0.63102	0.771994	0.0357385	-1.95553	-1.18371	-0.383101	1.05031	-2.03727	-0.28418	-0.158447	-0.0479906	0.372349	-0.196156	-0.215809	0.337382	-0.654058	-0.839051	0.201833	-0.86774	-0.636823	0.762483	0.875674	1.18917	-1.29898	-0.333268	0.142005	0.286721	-0.55452	-0.272845
TCGA_TCGA-KQ-A41R	15.7841	2.27454	18.0586		4.13973	-2.14118	-0.672703	0.660009	1.8531	0.889797	1.18972	-0.741622	-1.63767	0.826327	1.53541	-0.768463	0.568302	0.563926	0.249281	-1.54523	1.42751	1.11403	0.0697441	1.59473	0.284113	0.168294	-0.504325	0.872258	-0.431471	-0.789695	-0.198813	1.24318	0.786023	-0.493486	-0.138844	-0.607599	-0.428224	-2.08042	0.312108	0.111112	0.554553	-0.0583371	-0.133944	0.454892	0.25271	-0.240397	-0.14231	0.216873	1.24517
TCGA_TCGA-DK-AA6M	-8.93228	2.76347	-6.16881		-0.044533	-1.54457	-2.67364	-0.0452324	1.52788	-2.72869	1.01911	-0.235916	0.439146	-0.811208	-0.135683	-0.168839	0.919138	1.09418	-1.17359	0.602213	2.04452	-0.914644	-0.88735	-1.33085	-1.29894	0.633677	0.319908	-0.00649594	0.571057	0.11945	0.0935652	-0.0949233	1.27329	-1.28436	0.0526869	0.645882	-0.925087	1.07996	0.842055	-0.20705	-0.277446	0.550496	0.662928	-0.214974	0.947251	1.06023	-0.511404	-0.862747	0.676073
TCGA_TCGA-ZF-AA52	3.15414	4.21785	7.37199		-0.365153	-1.94808	-0.026387	-1.66588	3.81041	-1.66662	-1.32734	-2.3418	-1.64573	0.854688	-0.0489259	0.353934	-0.107261	-2.08041	0.315388	-0.50888	2.07977	-1.39065	-0.432067	0.142943	0.00622715	0.94518	-0.117018	-0.857821	0.4129	0.576961	0.194456	-0.770943	1.12264	0.068172	1.02177	0.0324175	-0.883745	-0.0355846	-0.708528	-0.251926	-0.0226243	0.682544	0.263819	-0.0938075	0.582517	0.271613	0.0896344	-0.962998	-1.06541
TCGA_TCGA-K4-A5RJ	-9.15424	0.877881	-8.27636		1.74	-3.73434	5.22299	1.01891	0.826308	-1.68248	-3.72203	2.33997	2.28193	0.432567	-0.440605	-0.0881778	-2.36965	1.64823	0.139011	0.50668	0.763165	-0.867291	-0.187787	-3.40094	2.08648	-0.379465	-2.26561	-0.0850243	-0.535447	-0.746089	-0.103924	0.153638	-1.22348	-1.5707	0.517609	-0.0782927	-0.44307	0.99879	0.486387	-1.23922	0.662345	0.286987	0.436428	1.07278	0.543613	1.47468	-0.218117	-0.853919	-0.442041
TCGA_TCGA-HQ-A5ND	-9.3567	-7.32398	-16.6807		1.57736	2.9222	1.7299	1.69005	-2.30159	-1.08465	-3.53617	1.11986	1.46019	-2.82264	-0.273636	-1.27444	0.188019	-1.99266	0.543809	-1.24731	2.01741	0.460967	1.84358	-1.1207	1.8137	0.711889	-1.38444	-0.199486	0.702246	0.181952	-0.522002	0.219408	-0.765136	0.417497	0.459529	0.0350162	0.606257	-0.503954	0.696105	-0.765209	-0.655197	1.59589	-0.310184	-1.10989	-1.21158	1.13016	1.2668	0.647312	-0.389941
TCGA_TCGA-BT-A3PK	-7.27592	4.29732	-2.9786		1.00604	0.450916	-0.0260745	-0.234467	-0.290906	-0.0568376	0.333132	0.955863	-1.92035	-0.248563	0.799202	-2.00713	-0.381717	-0.421045	-0.499018	-1.2668	-0.305328	-0.765105	0.350615	-0.0883156	0.0218217	2.62906	-0.527044	0.784046	0.676628	0.273119	-2.84998	-0.695868	-0.0655422	-1.58556	1.8406	0.171447	-1.93133	-0.0512248	-0.218138	-0.119784	-0.96983	-0.363593	-0.12941	-1.22349	0.452693	0.2843	0.154236	-0.284158	-0.198358
TCGA_TCGA-FD-A3N6	-8.57624	3.99754	-4.5787		5.48591	5.63588	-1.20824	5.91471	-1.00245	2.44948	2.24302	-0.215826	-0.518994	0.780225	0.83307	-1.14079	-0.805923	1.70864	0.980013	1.2225	-4.62637	1.45834	-2.11525	1.48531	-0.946254	-0.33074	0.641654	-0.302067	-1.32213	-0.366535	0.671505	0.649759	-0.186037	1.34615	-0.384232	-0.667233	0.426827	-0.362588	-2.22708	-0.727751	-1.67512	-0.0228577	0.820204	0.692197	0.642674	-0.80645	0.437306	-0.701571	-0.780614
TCGA_TCGA-UY-A78P	0.289219	-0.718201	-0.428982		4.16229	1.19741	0.88483	-0.787396	-0.401525	-1.96851	-2.10509	0.782206	0.896575	-2.57937	1.58181	-0.91184	-0.0671322	-0.224814	1.22225	0.0254566	0.178868	-0.706986	0.333996	-0.0217529	0.890072	-0.0386317	1.12533	-0.668109	0.187182	0.543075	0.474829	-1.01169	-0.222003	0.254653	0.404789	-0.121807	0.192312	-0.152361	-0.487426	-0.0218564	0.341377	0.423914	-0.413114	-0.570258	-0.286362	0.800329	0.643275	-0.158861	-0.446068
TCGA_TCGA-BT-A20Q	6.44554	3.55434	9.99988		-3.35979	1.60445	1.3308	-2.07356	-2.1029	-0.312936	-1.26271	-0.77417	-0.558616	-0.0017551	-0.168171	0.0891334	0.648572	0.107046	-0.207765	1.73747	-0.37204	0.297778	-0.932401	2.75192	-0.768594	-0.988696	-0.637954	-0.0583937	0.031567	1.01069	0.16182	-0.189062	-1.09392	-0.665159	-0.480701	0.221154	0.184071	0.504369	-0.465112	0.351841	-0.504049	-1.70709	-0.323799	-0.262402	-0.822371	-0.0458533	0.355009	-0.280505	0.496274
TCGA_TCGA-CU-A0YR	0.99614	-3.89902	-2.90288		0.883229	0.00142715	2.61546	-2.26994	0.198293	1.19557	0.335787	2.42246	1.22738	-0.178822	0.176679	-0.304204	-1.20997	1.70242	0.411067	0.342285	0.489615	-0.138246	-1.23987	0.24546	0.442036	-0.0972558	1.11339	-1.84336	-1.28956	1.6942	-0.472523	-0.848155	0.0880353	-0.990542	0.206283	-0.345353	-0.738629	-0.011618	-0.0488005	-0.882161	-0.303734	-0.59383	0.00582873	0.50809	-0.110748	-0.386501	-0.247731	-0.305703	0.27442
TCGA_TCGA-SY-A9G5	-1.62585	0.188538	-1.43731		-0.90474	0.817292	-1.05198	-3.38615	1.19458	0.805432	-2.86028	-0.703935	-0.522033	-1.70738	-0.24862	1.72591	0.444123	0.544655	0.361627	1.01512	-1.20289	-1.47595	0.787427	0.953529	1.54884	-0.501778	-1.15941	0.811917	0.968273	0.078811	1.91767	0.209776	0.668184	0.957079	-0.203175	0.589956	0.724313	-0.836753	-0.262029	-1.59916	0.65153	-0.699461	-1.1697	-0.178389	-0.237143	-0.00908605	-0.18102	-0.0391125	0.888292
TCGA_TCGA-4Z-AA84	-5.68737	1.08102	-4.60636		0.872792	-1.56562	0.434351	2.65232	1.99343	1.09127	0.993227	0.982059	2.90182	1.09054	0.403645	0.862037	0.124574	-0.914054	-1.24083	-4.52315	-1.88943	-0.341657	3.3347	3.44955	-1.71095	-0.0910093	-2.66161	-0.853263	0.227665	-0.428065	1.4612	-0.674097	-1.67274	0.732305	-2.21975	0.469623	1.22446	-0.862262	3.1849	0.777045	1.40056	-3.86185	-0.689578	1.84575	-0.641591	-0.115019	2.72819	0.553181	-0.613527
TCGA_TCGA-4Z-AA7Q	4.03128	0.560303	4.59158		4.58109	0.419461	2.14173	1.32659	-0.125133	1.67471	-3.07866	-0.478944	0.3102	0.19691	0.372011	-1.95211	0.131322	0.270056	0.199393	0.644357	1.31643	-1.25983	0.522021	-1.07341	0.385938	1.28208	-1.29356	1.30711	0.638942	-1.11627	-0.504043	-0.927721	0.41331	0.0413628	0.990339	-0.242028	0.40789	-0.185101	0.0447248	-0.0767018	0.317486	-0.623983	-1.13516	0.076488	0.313282	1.31331	0.616428	0.026489	0.802321
TCGA_TCGA-FD-A5BT	0.832264	9.3678	10.2001		4.62247	-7.5616	-3.23534	-0.727054	3.62246	-1.78112	-1.83438	-0.913357	1.7198	0.427915	-0.116509	-1.86631	0.236295	0.942695	0.0402605	0.507107	-0.219631	1.09076	-1.23352	-0.640695	1.0533	-1.56344	0.252553	0.561397	-0.114748	0.682875	0.846498	0.859152	0.958977	0.436326	0.249812	-0.565699	0.600063	0.0183025	-0.688899	-0.314466	-0.396274	0.850873	-0.119174	0.628987	0.103799	-0.559831	-0.448633	-0.22121	0.2715
TCGA_TCGA-CF-A27C	14.9437	-1.65261	13.291		0.692763	1.48521	0.686157	1.1274	-1.87713	-0.43034	-1.54014	1.35066	0.951799	1.71069	-1.01013	0.658453	-0.97013	-0.0462211	0.842228	0.130517	1.06479	1.00812	0.51532	0.843166	-0.846296	-0.297359	0.38695	-0.680619	-0.215147	-0.967876	-0.163877	-0.237031	-0.694641	0.0212512	0.80576	-0.879506	0.311704	0.397188	-0.743527	0.517628	-0.806916	-0.655206	-0.149759	-0.126607	-0.553932	-0.309717	-0.312374	-0.748133	-0.363095
TCGA_TCGA-E7-A6MF	9.20386	5.7173	14.9212		-9.13814	3.82805	2.04958	7.82173	1.0371	-1.74965	-0.940193	-1.60344	0.372209	0.66064	-0.77504	1.90371	0.22929	0.147869	-2.38969	2.51319	1.16072	0.470596	-0.273715	0.788714	-1.08433	0.0352619	1.1218	0.043851	-0.910553	-0.838988	-0.32855	0.510539	0.110062	-0.4992	-0.55458	-0.304106	0.295518	1.90419	0.693807	-0.549556	0.450185	0.722122	-1.35038	-0.666694	0.306407	-2.16632	0.702473	0.0381055	-0.677009
TCGA_TCGA-FD-A6TF	-7.65789	2.42869	-5.2292		-1.36576	-0.28656	-1.79125	-0.898602	2.86424	0.481424	0.0760633	-3.2809	0.605167	1.69216	-1.74638	-0.718272	-1.04021	-3.19261	0.475162	-0.00030996	0.32786	-0.380069	1.07405	-0.285928	0.116144	0.825086	-0.800681	-0.329021	1.27912	0.386613	-1.35002	-1.15002	0.50882	-0.600243	1.62478	-0.441912	-1.35749	0.499983	0.396738	-1.1633	-0.0305645	-1.15127	-0.253915	-0.0528795	-0.666226	0.47795	0.365466	0.906204	0.983593
TCGA_TCGA-XF-AAMR	0.11539	4.20012	4.31551		-4.18615	1.0584	3.52197	-0.584917	-0.594392	-0.562791	-1.5166	-0.72275	-2.06091	-1.03307	-2.29857	0.740478	0.420016	0.940365	-0.0403587	0.0990204	-0.972523	0.253177	0.334631	2.04216	0.10512	-1.72843	-2.42931	-0.807556	0.742527	0.67261	-0.539893	0.791524	-1.04108	-0.26267	-0.836581	0.653837	-1.17494	1.27936	-0.0415755	1.23118	0.523223	-0.364541	0.958678	-1.43807	-0.912333	-0.326305	0.547497	-1.2932	-0.99995
TCGA_TCGA-XF-A8HF	11.3222	0.870349	12.1926		4.31142	-2.24031	-1.91895	-2.44437	0.222882	1.31164	1.18207	-1.32642	1.52935	-1.46044	-1.69159	-0.229809	0.35236	-0.782906	0.261627	-1.2343	-0.16256	-0.25115	-0.143994	-1.34556	-0.843728	-0.278167	0.179903	0.450234	-1.04682	0.766523	-0.737633	-0.461304	-0.551878	-1.43986	-1.10361	-0.361818	0.591327	0.192852	-0.376452	0.460068	-0.116666	0.974528	0.375117	-0.30925	-0.523298	-0.151646	0.72765	-0.728229	-0.554887
TCGA_TCGA-ZF-AA4U	9.51163	-1.76957	7.74206		-0.315344	1.11048	-1.48888	0.438575	-2.64165	-1.64092	-0.578617	-0.792996	0.562321	0.904958	0.626026	-0.289579	0.0978997	-0.389002	-0.830064	-1.44192	-1.19571	-0.00532839	-0.254917	-0.195131	-1.52196	-0.570203	0.76343	-0.846121	-0.24066	-0.246557	-0.643243	-0.0954833	0.733327	-0.525479	0.0460311	-0.0952936	0.676415	-0.59215	0.260998	0.0613322	-0.183573	-0.709381	0.347279	-0.240645	0.626584	0.495965	0.438699	-1.55903	-0.114318
TCGA_TCGA-E7-A97Q	7.70115	0.690432	8.39158		-0.11566	-1.13076	0.957744	-1.9724	0.793606	3.15223	0.732143	0.298858	-1.55378	-0.518351	-0.946977	-0.918748	0.217802	-1.67491	-0.962755	-2.0475	0.108982	-0.930897	0.786379	0.354392	-0.264713	-0.712555	-0.529846	0.188181	-0.9084	0.152061	0.823714	-0.725697	-0.211001	-0.170127	0.290574	-0.605191	0.691962	-1.15112	0.48192	0.197842	0.660136	0.359043	0.812561	0.459099	-0.112781	0.0156105	-0.901519	-0.876972	0.179259
TCGA_TCGA-ZF-A9R0	14.629	1.7079	16.3369		2.42046	-1.31377	0.316383	-0.0526894	1.33511	3.7989	1.72957	0.730646	-0.91975	-0.617442	-1.11751	-0.0166939	0.901069	-2.12123	-0.843608	0.504781	-1.11062	-1.07032	0.39992	-0.0872151	-1.82377	-0.0390922	-0.385398	-1.23549	1.94909	0.529285	0.447143	-1.24204	0.237376	0.371792	1.05029	0.917467	2.44022	0.240636	-0.368426	-0.857825	0.146967	0.586035	0.422859	-0.499424	-0.0548672	0.524384	-1.25386	0.13217	-0.401653
TCGA_TCGA-FD-A43S	12.4568	6.93915	19.3959		-1.52919	-1.91012	-0.756161	0.1897	2.24893	-1.60391	-0.721189	-0.590429	0.927683	-2.10625	0.101076	1.16642	-0.234567	-0.105625	0.756452	1.13426	-0.317367	0.697327	-0.124699	-0.801225	-0.298591	-0.778827	-0.272257	-0.792671	-0.121056	-0.407705	-0.556905	0.225033	-0.53154	1.07589	-0.488669	-0.450156	-0.862511	0.446945	0.391009	0.147601	0.294515	0.733375	-0.137664	-0.69039	-0.400669	0.583439	-0.0865861	0.280573	-0.465185
TCGA_TCGA-XF-A8HG	16.604	-0.982561	15.6215		3.39011	-0.41183	1.00189	1.99778	-1.15816	3.71112	0.597544	1.05736	1.57132	2.44464	-1.33591	0.280993	0.385815	-1.56945	-0.488423	-0.25021	0.485423	-0.725144	1.27554	0.316495	-1.39396	1.25661	0.288664	-0.480505	-0.427503	2.53036	-0.690653	-1.38481	-0.0112189	-0.0375437	0.163808	0.583362	2.45826	0.311244	0.356542	-1.25634	0.451119	0.596332	0.710597	-0.998838	-0.0748923	0.679995	-1.25608	0.0787806	-0.00428463
TCGA_TCGA-K4-A83P	5.58156	4.46011	10.0417		-2.5445	-1.44926	1.93438	-0.822776	-0.0913155	1.68459	0.497888	0.268654	0.295067	-2.18815	0.303097	0.56552	-1.62328	1.12881	0.467425	0.777555	-1.00926	-0.204013	0.258829	1.09159	-0.801048	-0.728958	-0.658274	-0.59036	-0.649817	0.0756278	0.534301	-1.0687	-0.669239	0.9957	1.31481	-0.842043	-0.302166	0.721456	0.302768	1.18635	0.638868	0.0180812	0.0166802	-0.424715	-0.407207	0.466238	0.105762	0.227366	0.137882
TCGA_TCGA-GD-A2C5	5.88788	-2.33663	3.55125		-0.798479	-0.811822	1.62293	-2.17821	-0.581275	0.255222	-2.43981	0.324062	0.42622	1.17833	-1.85076	0.315037	0.671406	-1.01285	1.22814	0.665749	-0.0924718	-1.23525	-0.325492	0.447378	-0.669935	-0.211214	-0.0220057	0.10394	0.755164	-0.503225	-0.0825564	-0.256891	1.29783	-0.941262	-0.767839	0.0917187	0.901456	-0.343728	0.849201	0.31137	-0.00162999	0.284294	0.560118	1.0618	0.229173	1.0214	-0.876731	-1.10995	0.364928
TCGA_TCGA-XF-AAMX	-0.373131	-6.67826	-7.0514		-1.86645	-0.0163956	0.74256	-0.562516	0.831347	0.775409	-0.726968	2.2337	2.03377	-0.528126	-0.943632	-0.281265	-0.560061	-1.1296	1.70804	-1.32868	2.88808	-0.601646	2.11709	-1.48704	0.271204	2.74324	-1.02092	1.90812	0.979125	0.277908	0.555905	0.487716	1.13354	-0.627649	1.04525	-0.198006	0.0330286	1.18344	-0.761542	2.30443	0.948478	1.65969	-0.602948	1.7048	-0.931359	0.295655	0.381077	0.0850787	1.03904
TCGA_TCGA-DK-A1AE	-4.42806	-2.65925	-7.08731		1.98023	-0.939046	2.3994	5.00583	-3.41924	-0.658409	-1.46258	-0.378358	0.866436	-2.47228	-0.843837	0.285335	-0.804299	0.899368	-0.342595	1.03804	0.955458	-0.242642	-0.513043	2.56248	-0.51037	-1.62224	0.11347	-0.0983265	-0.380256	1.86691	-1.13002	-0.29536	0.436525	0.577007	-0.381928	0.840247	-0.669351	-0.246529	-1.67247	-0.451088	-0.378294	0.0182812	-0.459617	0.626957	-0.359031	0.739179	-0.385968	0.124012	0.954227
TCGA_TCGA-FJ-A3ZE	4.91698	-2.8282	2.08879		2.9021	0.0854931	2.89518	2.08146	0.327475	0.708171	1.20874	0.125703	0.746376	-1.40049	-1.71031	-2.56316	-1.95258	0.614336	1.78767	-1.98912	0.0855026	2.06474	2.58379	-1.38511	-0.465542	-1.53289	0.997645	0.126575	-0.252683	-0.886257	0.152262	-1.60037	1.8039	-2.39703	-0.404677	2.03508	0.481753	1.1192	2.54131	-1.37657	-1.1228	0.372209	0.682199	-0.94559	0.360437	-0.0903977	-0.824195	0.998518	-0.779469
TCGA_TCGA-DK-A2I1	9.57222	0.601858	10.1741		1.37577	-1.74217	0.831144	-3.16107	1.11123	-0.238889	0.436164	-0.418926	1.87775	-1.23916	-1.18328	-0.859867	0.598642	0.849348	1.17235	1.01333	0.850675	-0.741605	-0.0208586	0.131716	0.798415	1.09379	0.369133	-1.02399	-1.70478	0.140919	1.20619	-0.672691	0.314412	-0.0221023	-0.171589	0.180357	0.401385	-0.839774	-0.407527	0.282071	-0.0357985	0.244969	-0.00348855	0.123785	-0.0208452	0.631248	0.296641	-1.49334	-0.0212649
TCGA_TCGA-DK-A6B0	15.1041	1.02112	16.1252		-2.13058	-0.199922	-2.18441	1.89145	-0.131869	-3.5233	0.822828	-0.754899	1.46796	-0.203496	0.78954	0.349561	-0.287869	0.166757	1.17606	0.313097	0.290442	0.703546	0.0981886	0.205628	0.0133364	-0.42933	0.0644465	-0.185293	0.862006	-1.57556	1.03764	0.00712538	-0.19099	-0.155526	-0.0220142	0.0439218	-0.421553	-0.00690892	0.208773	0.738489	0.189966	-0.341201	-0.0621182	0.214664	0.555626	0.562378	-0.251829	0.686043	-0.0210359
TCGA_TCGA-FD-A5BR	4.10157	1.96998	6.07155		-2.49974	0.497404	-0.494442	0.493157	1.4487	1.93229	0.910692	1.3313	1.38206	-1.44878	-0.166002	-0.447084	1.57048	-2.24762	0.131299	0.549461	0.339782	0.912853	0.463018	-0.849402	-1.09739	0.130193	0.734421	0.400977	0.347714	0.14776	-1.26808	-0.773807	-1.01755	0.516034	0.490324	0.77314	0.402878	0.0453716	-0.0766718	0.359055	0.391889	1.00954	0.782591	-1.27131	-0.158571	0.158081	0.232335	-0.648556	-0.00919119
TCGA_TCGA-GD-A3OP	8.26397	0.63317	8.89714		-5.14647	1.61025	2.49946	0.333286	2.10945	-0.466735	0.496621	-0.197814	0.632	0.608142	0.122768	-0.586215	0.24063	-0.336992	0.0705894	0.590239	-0.517204	0.482057	0.201288	-0.118035	-0.263533	-0.177497	0.702979	-0.0498163	-0.0939583	0.411331	0.156179	0.521475	0.445283	0.430735	0.625273	-0.817168	0.329672	-0.318829	-0.319638	-0.599432	-0.157914	0.624064	-0.236039	-0.425727	-0.229635	0.304636	-0.747993	0.299844	-0.11211
TCGA_TCGA-KQ-A41P	9.69342	1.4242	11.1176		2.45568	-0.684545	-1.53209	-0.680648	1.24626	-0.0112673	0.928348	-0.507944	-1.19091	-1.00591	-0.504714	-0.437405	0.363383	0.741674	-0.48725	-1.66504	-1.07151	-0.174986	-0.930183	0.117625	-0.301021	-0.592225	0.364307	0.8614	-1.83978	-1.02427	-0.222973	0.00966137	0.346958	-1.12955	0.0429716	-0.600981	-0.304155	-1.09624	0.140096	-0.173149	1.71836	-1.07108	-0.426067	0.470285	-0.768577	0.320685	-0.372753	0.140657	1.53533
TCGA_TCGA-UY-A9PH	8.03226	-2.10086	5.9314		2.27584	0.1305	-0.280896	-2.45626	0.788677	-0.614605	-1.1135	1.3978	0.581004	-1.16362	1.90849	-0.195955	-0.757564	0.335511	0.195816	0.346931	0.268261	-0.379718	-0.355339	-1.15245	0.993355	-0.564641	-0.492787	-0.409932	-1.22579	-0.105431	0.371215	-0.927786	-0.225086	0.994113	0.412995	-0.161969	0.43353	-0.293125	-0.128679	0.505351	0.323318	-0.134374	0.160302	0.124766	0.358765	0.203727	0.085918	0.140681	-0.824767
TCGA_TCGA-FD-A5BY	-8.53852	-2.94064	-11.4792		-0.0300886	3.77042	-1.30105	0.0444943	1.13127	-2.07079	-1.66674	-1.67241	-0.997188	-3.06363	-1.67579	0.746932	2.03683	-1.14106	-1.04047	1.16523	-0.510947	-0.638578	0.727039	-0.407083	1.44	-1.27697	1.26016	1.2242	0.232267	-0.449895	0.355342	0.692344	-0.494547	0.385717	0.00298388	0.98017	1.25149	-0.461592	1.47801	0.495104	-0.0193754	2.38417	-0.550087	1.18395	0.755897	-0.241189	-1.4724	-0.474957	0.0361771
TCGA_TCGA-K4-A3WU	3.02009	4.16647	7.18656		-4.37252	1.19605	3.55962	-1.15424	3.01207	1.76178	-0.837505	-1.06451	-0.914258	-1.36564	-0.441571	-0.298341	-0.840982	0.235035	1.4294	0.862259	-1.47509	2.15786	0.098047	-0.75222	0.736847	0.499698	-0.0275463	-0.5632	-1.51184	-0.422545	0.0106308	-1.17003	-0.220713	0.875098	-1.83952	0.0701313	-0.0579071	0.479584	2.29875	-0.883751	0.0640142	0.396905	-1.48632	-0.869984	0.452359	-0.614776	-0.153612	-0.616274	-0.0643125
TCGA_TCGA-FD-A3SJ	-1.24476	-4.11552	-5.36028		-3.86793	-2.17951	0.531042	-0.848741	-0.0659895	1.0029	1.0488	-1.25829	1.50283	-2.33319	-1.21986	0.154817	0.937944	0.178298	0.876827	0.0451266	-0.508279	-2.24469	0.158161	0.386834	-0.566469	0.768426	-0.253541	-0.590007	0.0283528	0.389108	0.975664	0.761659	0.0441273	1.67688	0.0815424	0.368613	-0.876319	0.176204	-0.00208675	-0.68441	1.41019	0.320134	0.537983	0.791031	-0.567555	-0.112868	-0.886882	-0.442317	-0.417161
TCGA_TCGA-E7-A519	22.8128	6.4408	29.2536		5.71116	-2.77182	-4.19235	0.885151	1.81829	-2.62385	-0.414733	-1.28059	-1.97706	-0.493772	1.07775	-0.018301	0.373737	-0.151355	0.969112	-0.316737	0.925673	0.620509	-1.3444	-1.33909	1.05141	0.448418	-0.300521	0.52302	-1.32122	-0.64489	-0.305906	1.6614	-0.335583	0.654343	-1.28785	-1.1427	-0.594074	0.613227	0.827486	0.0280304	0.17244	-0.353622	0.142923	0.931227	-0.480564	0.906743	-0.275328	0.280794	-0.097256
TCGA_TCGA-DK-A3IU	-7.26817	6.27184	-0.996333		-0.0961962	-0.481398	1.34773	-0.842177	4.33869	2.65071	-1.78975	0.168327	1.50495	0.471795	0.373469	-1.687	-2.78643	-0.772604	-1.25598	0.0121012	-1.04954	0.076316	1.02408	-0.485753	1.47529	-2.00768	0.0597716	0.0177183	0.793421	1.25492	1.37901	-0.247571	-0.537662	1.19836	-0.12901	-1.09682	-0.219647	-0.239988	0.96048	1.59314	1.75065	0.858903	0.152031	0.072485	-0.327744	-0.787681	0.10602	-0.0123319	0.114576
TCGA_TCGA-XF-A9T0	2.04531	-4.22997	-2.18466		-1.32039	-2.65531	-0.996145	-1.42212	-0.326824	0.41893	1.16082	0.587599	1.45167	1.49169	-0.437196	0.580947	-0.571367	0.512518	-0.0599579	-0.304795	-0.856793	0.521455	-1.41952	-1.4609	1.68751	-0.331008	0.426024	-0.396222	-0.474325	1.02251	-1.38975	-1.14789	1.12444	0.302171	-1.32673	0.0871011	-0.646507	0.621378	-0.541225	1.4517	-0.200264	-0.209469	-0.525378	1.21863	1.03364	0.425278	-0.394597	-0.0801698	0.0354055
TCGA_TCGA-YF-AA3M	-7.37121	-7.72616	-15.0974		1.59332	-0.108031	-0.958348	0.0274	0.456634	-1.90769	-0.379424	-0.781865	-1.68257	0.195554	0.393503	0.250988	0.149763	-0.246065	0.99464	0.162685	0.421466	-0.38876	-1.46049	-0.609089	1.71813	-0.332901	3.24288	-0.518581	0.435981	1.28028	-0.479987	0.0326919	-1.13882	0.603798	1.21077	1.04317	-1.40466	0.0087079	-0.98818	0.0358542	1.55405	-0.366243	0.32691	-1.12979	-1.04172	-0.238608	-0.054257	-1.94852	-1.7674
TCGA_TCGA-4Z-AA7Y	3.67601	-6.78061	-3.1046		-1.12541	2.7149	1.72864	-2.04752	-2.84747	-0.988903	-0.110382	1.66005	-0.230205	1.21659	0.624901	0.0308967	-1.25007	0.640641	-0.403974	-0.257945	-0.309746	1.68472	-1.29335	0.413027	1.18727	-0.481607	-0.207161	-1.25786	1.11653	0.698229	-0.402876	0.763015	-1.05879	0.76569	0.396994	0.556683	0.13529	0.0876655	-0.17231	-0.975702	-0.605046	0.566683	1.0903	-0.359392	0.0702839	-1.97503	0.139135	0.381466	0.431695
TCGA_TCGA-KQ-A41Q	5.15663	-6.4858	-1.32917		1.28433	-0.781832	0.958582	-1.22432	-0.664389	1.1454	0.778394	-0.826461	-1.84626	2.08918	-0.296221	1.42534	1.25793	0.720185	-1.20976	1.2192	-0.597671	0.0427632	-0.0683054	0.675527	0.0655755	0.534614	0.0802366	-0.237444	-1.1408	-0.247774	0.304368	0.874189	1.24043	0.593044	0.862638	1.48486	0.726203	-0.0552754	0.653652	-1.58171	-0.0283313	0.276935	-0.0891491	0.0431077	-0.162003	0.484041	-0.957183	-1.00502	-0.330327
TCGA_TCGA-FD-A3SP	-13.8966	5.49078	-8.40577		-4.00599	-2.1449	1.24601	-2.03313	-0.765497	-0.353745	0.684954	0.135062	-1.24879	0.214975	-0.226792	0.465135	-0.322104	-0.939513	-1.08191	0.423173	-0.231414	-0.752847	-1.57985	-0.558394	1.74655	2.53696	0.495962	1.54724	-1.64762	0.411336	1.21207	-0.123362	1.41996	-0.909469	0.86958	-1.37375	-0.683816	-0.486248	-0.585441	-0.23753	-0.842668	0.723354	-0.259339	-0.462311	-1.29983	-0.652195	-0.598171	-0.153858	-0.425417
TCGA_TCGA-GC-A6I3	8.02303	-0.462844	7.56019		2.56426	-3.17952	-3.83291	-0.89715	-0.538759	-1.34027	-0.706618	-1.52414	1.83766	-1.3357	0.659466	1.79742	0.483151	-0.502129	0.611328	0.230026	0.778408	-0.994295	-0.229716	-1.23959	-0.179729	-0.666882	-1.33653	-0.290409	-1.87854	-0.263955	-0.634529	0.615624	-0.0393083	0.587102	-0.0220433	-1.02939	0.0138433	0.407185	0.287584	-0.429512	0.146666	0.550025	-0.32107	-0.0347481	-0.241497	-0.513027	-0.232845	-0.437108	-0.0890522
TCGA_TCGA-4Z-AA80	-3.99809	-10.3324	-14.3305		-4.3555	-1.33585	0.580738	-0.766533	-3.3003	2.93978	0.63312	-1.57014	2.87766	1.74476	2.39375	2.1252	2.48949	-0.412863	2.67458	2.11992	-1.66785	0.75971	1.73267	-0.84347	1.78756	-0.513416	-1.15943	0.665387	1.09411	2.4517	-1.03364	-0.213634	0.547482	0.751007	-0.30494	-0.638002	-1.40906	1.15906	0.561542	-2.05238	1.31007	0.917222	-0.871447	0.545313	1.23532	-0.790719	-0.516028	0.741817	-0.513739
TCGA_TCGA-G2-A3IE	13.3746	0.223857	13.5985		-0.207385	-1.06514	-0.0644095	1.84755	0.471126	1.87079	1.64041	1.93699	2.40169	-0.572476	0.0908508	0.998931	0.43733	-0.27733	-1.48862	-1.24557	0.722951	-1.21652	1.04741	-0.542473	-0.744067	0.921788	1.48795	0.138491	-1.2756	-0.757266	-1.1978	0.752679	-0.426993	0.799281	-1.26135	-0.237713	0.186409	0.319726	0.228606	0.652382	0.384963	0.0634996	0.954062	0.099118	0.345915	0.484241	0.204153	-0.229609	-0.29548
TCGA_TCGA-CF-A9FF	18.6668	1.63328	20.3001		6.71802	-0.856602	1.09934	-1.32584	-0.419432	1.85484	0.437224	1.67736	-2.36522	0.42576	0.871372	0.45077	-0.748589	0.281602	0.793898	0.495092	0.238579	1.29949	0.306176	-0.256819	1.0462	0.573679	-0.394094	-0.587093	0.143672	0.490214	-1.08976	0.328145	0.178797	0.263986	0.371178	-0.383888	-0.353898	-0.51619	0.346911	0.0263414	-0.616479	0.300644	0.980557	0.023427	-0.0774091	-0.282763	-0.452952	-0.465465	-0.205703
TCGA_TCGA-XF-A9ST	-16.3327	-1.65886	-17.9916		1.39334	-4.93506	-0.917911	4.11148	-1.37721	4.02953	-3.39948	-2.00609	3.85605	1.56755	-0.845892	2.29327	-3.51284	-0.131345	2.66191	-1.09383	3.1137	2.5887	-0.421007	-2.22752	-0.244124	-1.12133	3.30934	-0.692818	1.17036	-1.27766	-1.26899	0.579487	-2.28251	-2.97524	-1.56339	2.15704	1.87562	1.77321	-0.312928	-0.269914	0.580622	-2.81501	0.769512	-1.42446	-2.8888	1.06732	1.36256	0.702371	-0.303581
TCGA_TCGA-DK-A6B5	-1.708	-0.424019	-2.13202		0.836397	3.71129	-1.15445	-1.46302	-0.0662283	1.00872	-2.46446	-2.9617	-1.11425	0.151048	0.443949	2.98256	-0.362438	1.36323	-0.553139	-2.65621	-0.0676848	-1.62265	-1.04421	0.239003	-0.814721	0.802773	-0.621061	-0.0642057	0.0990979	-0.451187	-0.212459	0.605768	0.0738957	-0.80627	-0.393874	0.230951	-1.23459	-0.236544	0.383805	-0.163081	1.41626	0.161098	-0.223368	0.115221	1.89625	0.0882895	-0.277476	1.00315	-1.66438
TCGA_TCGA-GC-A3RC	-16.5952	2.44548	-14.1498		0.47707	2.17615	-1.27258	2.94671	-0.179134	-1.08329	1.01293	0.870529	-1.38719	1.24263	0.698603	-1.97233	-0.891346	2.36877	-1.11037	2.57827	0.0356326	1.1054	-1.11881	-3.14804	-1.57184	0.788469	-0.227172	-0.285453	-0.259195	0.723544	1.49546	0.458639	-1.01258	-1.24135	-0.267276	-0.0798754	0.271222	0.599629	0.383367	1.03621	0.773947	-0.96575	0.215519	0.2805	-0.607249	-0.580739	-0.000571333	-0.416107	-1.38819
TCGA_TCGA-GV-A3QK	13.907	-1.64146	12.2656		2.26335	0.931641	2.06581	0.520314	0.232193	0.503429	-0.369921	1.18319	0.152526	0.546305	0.197824	0.295774	-0.189404	0.248626	1.02318	0.985227	-0.0192678	-0.0827586	0.0561134	0.431121	0.103973	0.226152	-0.00921772	0.398781	0.0587621	0.622577	0.624171	-0.220102	-0.0363154	-0.518554	0.591877	0.0902765	0.559708	0.0354421	0.0582891	-0.125082	-0.37501	-0.289812	0.559214	-0.599517	-0.673755	-0.277135	-0.722322	0.931501	0.0686426
TCGA_TCGA-CF-A1HS	-13.5132	1.11367	-12.3996		-0.0120273	2.68992	-0.861573	0.795034	-1.11659	1.84347	2.14333	-0.170011	-1.38512	2.26829	-0.418197	0.86382	0.876575	4.19482	0.323174	0.733634	1.26021	-0.784243	0.484489	-1.82937	-0.612813	0.663568	0.962677	-0.443578	1.26419	0.105913	0.575477	2.29732	1.56408	1.0562	-0.462661	-0.54817	0.328632	-1.17626	-1.89131	0.639754	2.3086	-1.44091	0.500841	-1.48509	-0.624567	-0.0230753	0.951583	0.594622	-0.256243
TCGA_TCGA-DK-AA71	5.03295	-3.3048	1.72816		-0.0291569	0.621492	-1.94894	-0.548233	-0.824206	-0.0079992	1.55359	-2.08698	0.104812	-1.32829	0.236255	-0.969088	0.556341	1.26131	2.11205	0.87561	1.04419	1.55254	-0.925633	1.08128	-0.540682	-0.730461	1.63201	0.317701	0.355374	0.0445334	1.42866	-0.392682	-0.111251	0.585998	1.12977	-0.148031	-0.284764	0.380569	0.303257	0.445498	-0.499272	0.61763	0.532635	-0.415602	-0.59032	-0.582456	-0.46477	0.177067	0.00237484
TCGA_TCGA-KQ-A41O	13.8309	-1.97108	11.8598		6.4625	-2.43794	-0.100497	1.80841	-1.40844	1.39868	1.13779	-0.110105	-3.71695	1.53872	-2.40704	0.646893	-0.0319978	-1.67156	-0.37703	-1.383	-0.754843	-0.888965	1.76845	-1.12116	-1.59761	-1.14749	0.471386	-0.127533	0.16135	-2.11625	-1.15863	0.301909	1.25388	-1.19228	-0.309443	-0.249443	0.439119	-1.23433	-0.0041778	-0.673023	0.057266	0.577879	-0.24406	0.261589	0.0872425	0.248837	-0.114363	0.164751	1.07542
TCGA_TCGA-E7-A677	-0.990157	-1.36311	-2.35327		-3.28737	2.35161	0.492169	0.0176157	0.564836	-0.181665	-0.972088	1.92817	0.316193	0.268084	1.84532	3.95995	-0.232839	-0.54534	-1.88703	0.37281	1.47891	0.321882	-0.958383	0.952652	1.3511	0.366656	1.3428	0.63036	1.28672	-0.964643	1.44351	0.554992	0.89652	0.819258	-0.881071	0.252477	0.400294	-0.0751533	-0.331414	-1.05474	0.00724458	0.666112	-1.05128	-0.797477	-1.03326	0.160518	0.808922	0.88951	-0.360223
TCGA_TCGA-DK-A6B1	3.02559	-3.99615	-0.970564		-2.84669	-0.920643	1.48982	1.14041	1.80856	-3.60913	-0.517715	-0.291676	-0.231324	2.57531	0.13081	-0.0535067	1.00857	0.11955	1.39436	0.0217572	-2.26903	2.98511	1.59991	-0.65497	0.366148	0.743817	-0.956457	-0.768405	0.339011	-1.27943	0.916576	-0.58589	0.468607	-1.12065	-0.72827	-0.0525892	-1.01129	0.639061	-0.333649	-0.391197	-1.0604	1.11411	0.245834	-0.305314	1.32934	1.03054	-0.529911	-0.289302	0.297921
TCGA_TCGA-CF-A5U8	19.6329	2.71284	22.3457		-0.526312	0.461457	-1.1819	1.33801	-1.34258	-1.36351	0.359733	0.616308	1.05108	1.91256	0.0957757	0.160865	-1.02215	-0.824305	0.124259	-0.359371	0.313292	0.669934	0.563978	-0.527496	-1.14904	-0.394592	-1.1661	-0.212208	-0.110407	-0.305348	-0.22344	0.548336	-0.115805	0.334242	0.345069	-0.264756	0.505602	-0.0263631	-0.0505479	0.11079	-0.663162	0.00616039	0.0674969	0.461594	0.331757	0.179589	-0.498208	0.714636	-0.655532
TCGA_TCGA-GU-AATO	5.98308	1.31555	7.29864		3.19311	1.51379	-0.853968	-1.38106	3.71193	-2.327	-2.39519	-3.5375	-2.58492	3.07582	-0.289458	0.796546	-1.20103	-0.194704	2.95618	1.31585	-1.82599	-1.5488	-1.53896	1.95224	0.51302	0.579343	1.32973	0.101162	-0.50455	0.168907	-1.37338	0.89531	0.242068	-1.26503	0.494284	1.13986	-0.571918	0.0193268	-1.17166	0.143621	0.553907	-0.0603643	0.393018	0.228022	0.629789	1.16724	-0.63475	-0.4475	-1.43077
TCGA_TCGA-CF-A9FH	11.3644	-3.76209	7.60235		2.16172	1.20685	0.237406	-0.452118	-1.46972	-1.15059	-2.92189	1.22015	-0.278968	0.912414	1.70339	1.26395	-0.233775	0.708354	0.728695	1.20676	-0.416098	1.18158	0.474176	-0.890448	0.174132	-0.872149	-1.07651	-0.837095	-0.856604	-0.553961	-0.931384	0.575697	1.35601	0.347774	0.832811	-0.36951	0.0519394	0.128096	0.740838	-0.242207	-0.0690305	-0.711583	-0.0318584	0.585679	-0.660687	-0.745786	-0.694657	-0.174991	-0.0140509
TCGA_TCGA-FD-A6TG	2.08595	-0.912167	1.17378		-1.64315	0.29054	-0.267237	-1.87121	0.328609	2.29833	-0.686981	0.0579247	0.0683384	-1.12559	-1.99421	0.360317	-0.706881	0.239609	0.520075	1.13179	0.364223	-0.741817	0.49821	1.23556	-0.117762	0.45054	0.0573662	-0.441169	-0.657765	0.0823452	0.688601	-0.414786	-1.51856	-0.160976	1.58304	-0.966245	-0.41854	0.0294752	-1.30979	1.21685	1.7559	-0.643898	-0.878767	-0.252594	-0.401319	-0.295455	-0.501294	0.0972529	-1.20558
TCGA_TCGA-4Z-AA7O	6.69906	-3.63005	3.06901		1.70717	0.383354	0.306786	-1.06021	-0.696471	0.470314	0.604312	1.88924	-0.770677	0.295533	-1.24696	-2.05612	-0.995663	-1.03452	-1.02107	-0.00478919	-1.21013	-0.657807	1.12473	-0.98149	1.08627	-1.96936	0.787552	-0.0069371	-0.190105	-1.0927	-0.513245	0.117186	1.33339	0.558907	0.778744	0.202742	0.999163	-1.1942	-1.10815	0.1674	0.0565596	0.0614406	-0.681222	0.47661	0.30665	-0.102497	-0.135799	0.623004	-0.0953338
TCGA_TCGA-GV-A3QI	-12.4938	-5.96201	-18.4558		-2.81171	0.783014	4.89867	3.03405	1.07156	-4.05281	3.27513	0.407677	-2.99385	-0.165608	-0.68175	3.03702	-0.845021	1.16747	2.32791	-0.400611	0.794256	3.25117	1.46645	-1.90647	2.39992	0.658209	-2.06659	-1.95863	-2.35923	1.08621	-0.683471	-1.06236	0.177838	-1.66335	-1.36282	-0.888151	2.24622	-1.53247	0.311414	-1.48859	-0.789577	1.07265	1.59189	0.67945	-2.07054	1.53044	2.38994	1.37884	-0.516637
TCGA_TCGA-DK-A6AV	3.10511	-5.82295	-2.71784		1.23593	-0.388132	0.117477	-2.19716	-0.227954	0.765343	-1.43243	2.49074	1.36313	0.0850918	-1.76697	0.417251	-1.12325	-1.24506	-1.09082	0.926649	0.894522	-0.749951	1.21507	-0.687926	-1.04878	-0.0175559	0.916179	1.62523	0.607197	-0.221975	-0.0554143	0.910406	-1.51701	0.142744	-0.95068	0.628762	-0.445254	-0.760571	-2.01891	0.76985	-1.03765	-0.814574	0.363153	0.601507	-0.29643	-0.6442	-0.387656	0.82288	0.849001
TCGA_TCGA-DK-A1A3	0.916688	0.335369	1.25206		-1.73612	0.292752	2.99257	-1.20116	1.76887	1.50212	-0.944061	-2.17403	0.610702	1.49587	-0.801988	-3.55903	1.73868	-1.27668	-0.553703	-0.236578	2.47776	1.2813	-0.670332	2.06271	-0.298876	0.589247	1.33258	-0.0916072	-0.61556	-0.46362	-0.0713475	-0.272014	-0.766649	-0.645934	1.18351	0.543155	-1.03508	-2.8077	-0.154046	2.10466	0.180664	-0.438034	0.249488	-0.349393	-0.114196	0.392244	0.157619	0.612194	0.498861
TCGA_TCGA-GD-A6C6	10.528	-1.35271	9.17532		7.57667	-4.97632	-5.70393	-2.10368	0.308705	-3.39885	-1.51209	-2.25815	-1.57213	-0.585347	1.73835	-0.138618	0.582341	-1.50159	0.168679	-1.35523	0.396253	-0.619958	-1.76928	-2.07214	1.43141	0.661748	0.473013	-0.795497	-2.12211	0.232261	-1.14925	2.00273	-0.790029	0.181271	-2.52923	-0.0706393	0.168084	1.25302	-1.69627	1.02012	0.0948113	0.678524	-0.92787	0.574097	-2.27334	1.84814	-0.583944	0.545878	-0.339052
TCGA_TCGA-GC-A3RD	3.77994	-2.20559	1.57436		-1.31335	0.539292	-1.11011	-1.48552	-1.05269	2.30517	0.449063	0.105662	1.14054	0.749784	-0.313146	-0.0248876	-0.430258	-0.114914	-0.709195	-0.27727	-0.219988	-0.620243	0.920208	-1.32403	-0.642527	-0.642954	0.637068	1.38383	-1.75247	-0.252927	-0.0628459	0.324808	-1.09188	0.314929	-0.352174	-0.888306	-0.0508398	-0.480167	-1.44302	0.0373734	-0.442342	-0.595868	-0.526399	0.270717	-0.36207	-0.174106	0.123259	-1.29412	-0.0460832
TCGA_TCGA-BT-A20R	-1.96331	2.1256	0.162291		-2.8671	-1.19836	2.41798	-2.87712	1.01037	0.308121	0.674597	-3.6072	-1.66055	0.695088	0.23673	-1.88733	1.43857	-0.216391	-0.513336	-0.592596	1.55074	0.273832	0.00312877	0.93111	-0.266918	0.536742	0.0370567	-0.0658625	-0.593858	0.693843	0.23859	-0.738292	-0.675391	0.0206515	0.42899	0.28157	0.18822	-0.0107181	0.254707	-0.0904286	-0.029956	-0.495103	-0.740164	1.02965	2.11745	-0.855206	0.460388	0.222793	0.372988
GSE32894_GSM814052	-0.222872	-7.00654	-7.22941		2.79897	-0.273552	0.360222	0.182383	-2.86115	0.977466	0.0209886	1.8709	0.610803	-0.487459	-1.60802	-1.44958	-0.32046	-0.721947	1.23721	-1.68348	-0.972646	-0.181015	-1.82679	-0.603384	-0.629869	-0.198685	1.81297	-0.46012	-1.92561	2.26036	0.651379	0.62304	0.236276	0.508289	-0.776726	0.954388	-0.581478	-1.02107	1.31049	0.276549	-1.2783	1.08778	-1.10174	1.31373	0.65911	1.02312	0.407568	-0.525594	0.445867
GSE32894_GSM814053	2.34141	4.20993	6.55134		-1.76831	-2.0449	3.30683	-0.576575	0.0197253	0.444543	-2.23813	0.192823	-1.06705	-0.955162	-2.16271	-1.43178	-0.591679	-1.14926	-0.376175	0.0332243	2.75084	-0.41912	-0.21668	0.592474	-1.02838	0.450355	-0.995749	-1.58951	-0.935417	1.25619	-0.282729	0.502562	-0.514252	-0.224568	-1.42081	-1.75793	-0.884732	0.355192	0.735849	2.61813	-0.933547	0.515544	-0.833358	-0.19259	-1.38216	-0.309621	0.41594	-0.149516	0.0841949
GSE32894_GSM814054	-0.0344162	-4.33467	-4.36909		1.97818	-0.709567	1.49594	-1.246	0.663576	0.544399	-0.678765	-0.406274	2.61167	-0.803789	-1.35274	1.17915	2.04746	1.24827	0.146736	-0.834344	-0.48336	1.10796	-0.883281	0.846723	-1.47902	3.4794	1.13789	-1.21103	0.0996795	-1.84058	-0.315088	0.812007	0.398897	-0.699864	1.01315	-0.9793	0.327541	1.38112	0.502816	0.960695	0.000538912	-0.539575	-1.14073	0.123633	-1.66817	-1.38923	-0.291644	-1.22182	-0.357183
GSE32894_GSM814055	7.33833	2.6012	9.93953		-1.22829	-0.163791	2.98945	-3.08566	-1.00743	1.46177	-0.170169	1.24142	-2.0371	0.721251	-1.96516	0.825683	-1.37731	-0.746154	1.46684	1.12519	0.29638	-0.344277	-0.680078	-0.631339	-2.24637	-0.94741	-1.67869	0.220357	0.863004	-0.887117	-1.27302	0.071312	0.612795	0.273565	-0.41192	0.109778	0.671575	-1.60773	0.404801	0.977124	0.610639	-0.245988	0.93351	0.615225	-0.868668	3.78392	1.80651	-1.11862	-0.999749
GSE32894_GSM814056	-11.9978	-3.3783	-15.3761		-0.330559	-4.91714	0.865328	0.267311	0.0661709	-2.01263	3.06371	-0.0200882	0.484998	2.29215	0.601087	-1.34653	-0.00966487	-0.482292	-0.406708	1.48109	-0.899216	0.60464	1.59936	1.22787	0.693493	-0.278834	1.92796	0.605627	1.66998	-0.0553918	-0.816037	0.901036	1.23404	-0.572919	-2.33668	-1.93604	0.240233	1.26736	0.567786	-1.16981	1.88559	-0.366691	-0.596823	0.588001	-0.533694	0.282741	1.18979	-0.270912	0.568081
GSE32894_GSM814057	8.90694	1.90266	10.8096		0.650103	0.0111618	4.01987	-2.63619	0.745898	-0.643963	-0.926804	1.21815	-0.302947	-0.508273	-1.64729	-0.385088	-1.3018	-0.356999	0.854919	4.16852	-0.736807	0.470189	1.68179	-2.37032	-0.0573276	-0.294335	-0.67674	-1.43429	0.163383	-1.46115	-0.610124	-0.107484	0.253381	0.545192	-0.315297	0.426794	-0.349885	-0.23084	-0.576562	0.120076	1.04946	0.0235827	1.57395	1.2497	0.00701918	1.68618	0.686456	-1.11662	-0.572937
GSE32894_GSM814058	8.78524	-2.12993	6.65531		0.79409	1.83343	-1.43105	1.91994	-2.52108	-0.833552	0.759422	-0.80238	-0.100462	-0.0101387	-2.64835	-1.51103	0.748575	-0.912648	-1.12839	-0.118977	-0.576536	1.23253	0.506741	-0.795643	-0.85676	0.100607	0.660572	-0.480418	-1.24354	0.953244	0.287333	1.27877	1.10593	0.785134	1.4882	-0.931923	1.47326	-1.43578	-0.512045	0.590711	-0.633605	-0.783801	-1.61509	0.602033	-0.470581	-0.028407	0.959266	0.588976	-0.906343
GSE32894_GSM814059	4.62786	-3.83102	0.796833		1.53158	0.0966591	2.34203	-0.742299	0.882307	-1.21066	-0.645002	-0.196396	1.70923	-1.45082	1.17402	0.292355	0.367046	-0.0849111	0.966243	0.155998	-1.27376	-0.368942	-1.96125	0.715772	-0.338579	1.21733	-1.07555	-0.7365	1.49209	-0.813665	-1.05089	1.7408	1.79607	0.673623	0.71863	-0.563611	0.850698	0.905962	2.004	0.699317	1.48903	0.272982	1.51249	0.204247	1.22787	-0.0447403	0.519937	1.38114	-0.4772
GSE32894_GSM814060	-8.73341	3.61863	-5.11478		0.295956	3.98548	-3.26942	2.21344	0.545276	-2.80431	1.52621	0.712584	-2.79108	-0.365613	2.13987	-0.361682	0.234186	0.625499	-0.530351	1.51577	1.21583	-0.107809	-1.35057	1.13676	-2.14301	-2.46921	3.66681	-0.0815165	0.533281	1.36252	0.617995	2.50903	-0.849831	-0.905837	-0.880747	-0.351398	0.793973	2.10354	2.03506	-0.0205896	2.41012	-0.0171865	1.54169	-0.429303	0.692252	1.03176	-0.614794	-1.55201	0.21339
GSE32894_GSM814061	0.12136	-4.53747	-4.41611		-0.512206	-1.6525	-2.85389	1.9715	1.11789	-1.0417	-0.111062	2.02556	0.80411	0.232135	0.349481	0.499981	-1.00002	-1.08136	0.0237388	1.767	0.0551715	-1.09866	3.71876	0.23255	1.34735	1.45876	0.182239	-1.16935	0.288149	0.69412	1.26152	-1.06034	0.596525	0.250729	-1.63161	1.96883	0.0291013	0.659959	-1.40283	0.350005	1.10448	-0.372182	1.84526	-1.28339	0.526324	-1.53011	-3.26102	-0.115876	0.0807237
GSE32894_GSM814062	-5.44818	14.1943	8.74609		-2.53595	-3.15569	3.49568	-1.89222	-0.725871	0.529893	-0.398367	0.912945	0.414845	0.53169	-0.795799	0.230085	-1.15907	2.14959	-0.377828	-0.158949	0.946361	-0.859458	0.583078	0.281921	-0.649588	0.509603	-0.166681	0.00492616	-1.69727	0.740076	1.4567	-1.15035	1.16376	0.894469	-0.716195	-0.335656	1.51168	-0.814297	-0.0662952	-1.0494	0.905402	1.11435	-0.447805	1.09341	0.223803	0.635432	-0.68482	0.119778	-0.532731
GSE32894_GSM814063	6.05634	0.549765	6.60611		-1.09308	-0.700519	-0.0369286	-2.48383	-0.867914	0.581872	-0.186894	1.98815	2.94565	0.543041	-2.2566	-0.488314	-0.696912	-1.16081	-0.175105	-2.12328	-1.62673	1.65683	-0.15465	-2.4205	-1.93134	2.58974	-0.424721	-1.12475	-0.10278	0.395975	0.0631925	-0.430853	-0.492687	0.726802	-0.518664	-0.64183	-0.945484	1.37136	-1.25456	-1.22486	0.973977	0.0548532	0.514485	0.838703	0.582297	0.743074	0.00902431	-1.32211	-0.598991
GSE32894_GSM814064	-19.0521	4.6902	-14.3619		5.80937	6.09395	-1.73059	-0.176347	3.88878	-0.984066	3.49481	0.678573	4.20056	1.83202	-0.838668	0.766362	-2.37885	-2.28456	0.627314	1.22173	-0.410644	0.32013	-1.01033	-0.115819	0.118985	-0.701129	-0.72353	1.02797	-0.582002	-1.09266	0.460267	0.599203	1.1911	0.107162	-1.72387	1.10368	-0.580485	-0.75631	0.919622	2.76874	-0.171879	0.631787	1.27855	-1.21399	-1.82568	-0.368187	1.38431	0.149551	-0.398056
GSE32894_GSM814065	7.0294	-2.23371	4.79569		0.266955	-0.383659	-3.1068	1.06571	1.21213	-0.419712	-0.054462	1.67459	0.892488	-1.40885	-0.756658	-0.456686	0.881597	-1.41676	0.372176	-1.26887	-0.361285	-0.823854	-1.07373	-0.498306	-0.980048	-0.335996	0.91328	0.856138	0.262371	0.494674	0.845485	-0.649724	0.815718	1.26673	-1.48515	-0.699118	-0.0223814	-0.882617	0.0967804	-0.594684	0.207077	0.56818	0.594663	-0.293265	1.2481	0.518937	0.552132	0.832373	-0.961278
GSE32894_GSM814066	6.43931	-0.262524	6.17678		-1.9132	-1.68088	-3.55339	3.33684	0.194227	0.486933	-2.20041	1.99507	-1.93391	0.748391	-1.12062	0.161982	0.0466343	-1.24835	0.0610192	-0.0601026	-0.0997017	-0.722065	0.806889	-0.0461056	0.935955	-0.452264	0.527219	-0.819497	0.386243	-0.105998	0.0113295	0.0424105	0.921662	0.144958	-0.39968	-0.924923	0.131055	-0.0156618	0.146336	0.995861	0.182971	-1.27637	-0.134568	-1.07454	-1.3897	-0.816691	0.484355	0.425799	-0.503799
GSE32894_GSM814067	-0.390515	-2.79114	-3.18166		3.13683	1.12567	-2.02568	-2.61176	-3.16699	-0.290402	-1.25169	-0.0565015	-1.07919	-0.446362	-0.975556	-0.452476	-1.54679	0.609254	0.743435	-2.51041	2.28139	1.51027	0.97991	1.74158	-1.71554	-1.7844	-0.255574	-0.0840589	-0.159716	1.57752	0.790708	1.67409	-0.771223	-0.33444	1.40722	0.94542	0.334948	0.59286	-0.925232	-2.51282	-0.125339	-0.142239	-1.18725	-0.825987	2.02293	0.443408	-0.113076	-0.50207	-1.36584
GSE32894_GSM814068	-5.84787	13.5168	7.6689		-2.27934	-4.15974	1.49189	-0.414916	0.257821	0.814861	-1.61656	1.48281	1.14803	1.28316	-1.69391	-0.503216	-2.21205	3.02304	-0.0400527	-0.872215	0.127982	-0.199783	0.857417	-0.91786	-0.173904	0.720017	2.11501	0.250476	-1.67193	0.671553	0.454612	-0.842039	1.37806	1.37206	-0.365326	1.12473	1.50505	0.830454	0.815991	-0.458579	1.57189	0.435125	-1.46753	0.488489	0.0383873	-0.382962	0.0750207	1.62313	-0.176629
GSE32894_GSM814069	4.41271	-0.582672	3.83004		-2.07848	1.41718	-2.85854	2.23986	0.498691	1.99968	0.770399	3.68079	0.541899	0.829648	0.116168	0.84574	-0.489395	-1.02127	-0.973606	1.39437	0.536237	0.0864946	-2.8053	-0.0190597	0.541217	-0.749362	0.98882	-1.1497	0.206784	2.16839	1.06329	0.258564	-0.401485	-0.0901971	-2.53685	-0.166335	-0.186816	0.117632	-1.0025	-0.141767	-1.46055	-0.396137	-1.127	0.0602596	1.37441	1.3991	1.18928	0.715274	-0.0867187
GSE32894_GSM814070	-1.7717	1.82793	0.0562273		1.07802	0.902765	1.71171	-2.19967	1.34664	1.28839	-2.42513	-0.707263	1.97935	-1.17394	0.307777	-0.695759	1.48641	1.03744	1.23596	0.685847	-1.02987	-1.2554	-0.58779	-1.76396	-1.19668	2.14586	1.44133	0.547883	-1.41006	-1.01095	0.730501	0.525511	-1.06722	0.888219	-0.15087	-0.690296	1.11457	0.053024	2.57744	-1.1362	-0.62791	-1.17776	0.513828	-0.793294	-1.16148	0.957944	-0.150017	-1.05955	0.512662
GSE32894_GSM814071	6.31437	-2.27703	4.03735		0.186329	1.888	0.538033	-2.08557	-0.964047	-0.239237	-0.350661	2.02099	1.24739	2.24978	-1.38036	-0.4998	-1.43189	-0.201032	-0.0347771	-0.368696	-0.236777	2.07114	0.604746	0.662418	-0.245226	1.84194	-1.9684	0.201776	-1.2562	1.83279	1.61806	0.731888	-0.0418407	0.353419	-0.36492	-0.17417	-1.25018	-0.422385	0.253083	0.138569	0.0498926	0.0911675	0.686859	1.87831	-0.0584199	1.27429	-1.22759	-0.719325	-1.63298
GSE32894_GSM814072	4.59764	0.0161981	4.61384		-1.82574	-0.873613	0.264004	-0.397707	-1.75398	0.0102254	1.11005	1.89345	1.78358	-1.51935	-1.11947	-0.612264	-0.638823	-1.21337	1.60457	-0.754858	0.246193	0.645043	-1.15622	0.343905	1.1227	-0.0317483	-0.877847	-1.18477	-0.522035	1.26978	2.51847	0.274289	1.32288	-1.80598	-0.782501	-0.474041	-0.565903	-0.750585	-0.0747603	1.28821	0.639993	-0.224862	-1.6284	-1.6548	-0.549206	-0.650722	-1.30952	-0.675532	0.513786
GSE32894_GSM814073	8.40966	3.91525	12.3249		-1.2152	1.14645	-1.06452	5.23504	-0.17509	-0.612253	-1.90229	-1.50699	-0.178447	-1.02223	-0.774267	0.127598	-0.0721391	-0.131489	0.7987	-1.5307	0.185674	-1.57268	0.084271	0.402511	1.72394	-0.944244	-0.207002	-0.761774	0.205496	1.20951	-0.34466	0.215698	0.478102	0.62086	0.175635	2.39121	-0.282611	1.2252	0.590346	-0.256442	0.468332	-0.529841	-1.14704	-0.443345	-0.373661	0.010069	1.16461	-1.58216	0.189401
GSE32894_GSM814074	7.48656	-1.07982	6.40674		-1.02838	-0.166423	-1.40214	2.97542	0.104164	0.980405	0.18514	0.433927	-0.506512	-0.734772	0.174743	-0.785797	0.912867	0.0540451	0.155114	-0.558806	-1.62276	-0.691701	-0.391414	-2.09587	0.856847	-1.63335	-1.3627	0.0362972	-0.985283	2.50227	0.697473	0.938493	-0.130893	0.995277	0.447343	1.4822	-0.435694	0.0426461	-0.0133862	0.187889	-1.31331	0.189636	-1.42028	-0.500422	-0.304083	-0.784623	-0.265415	-0.0980037	-0.0267765
GSE32894_GSM814075	0.114211	2.73633	2.85054		0.0157707	-3.84636	-1.98472	0.520978	-0.252714	0.345974	-0.935632	1.34579	-1.0593	-3.29686	1.86872	0.471531	-2.32454	-0.264097	-0.997866	1.39049	-0.63994	-2.60912	1.10191	-1.59998	-0.588429	-1.55047	0.141109	1.06955	0.814981	-0.131459	-0.84841	-0.576662	1.75151	-1.52302	-1.30448	1.28167	0.427211	-0.716082	-1.82487	0.402251	-1.2624	0.626347	-0.10137	1.75892	-0.0947181	0.0741477	1.23226	0.859354	0.0733773
GSE32894_GSM814076	-11.7541	3.64882	-8.10531		-3.01115	-5.62307	-0.734891	-2.04431	-5.33311	2.18777	-1.43564	-2.17162	-0.432598	0.914168	-0.0598062	0.696389	1.39096	0.742464	2.14857	1.75862	-0.390496	-2.18765	-0.309714	0.201324	1.66609	-0.72807	-0.849223	1.3949	0.961417	-0.368877	1.097	0.0190881	0.788038	-0.165564	0.908142	-1.26551	2.75157	-0.356555	-1.10258	0.302238	-0.99749	0.717966	-1.61714	-0.604017	-0.57638	1.59214	-0.158422	0.109577	-0.114454
GSE32894_GSM814077	-7.36085	-0.249032	-7.60988		0.403124	-3.33703	3.45625	-0.258498	-1.70364	1.83382	0.852975	0.00847617	1.02037	0.248701	3.6488	2.46772	0.991285	-0.359084	0.883947	2.21976	-0.404416	-2.15529	-0.971426	-1.77515	0.369321	0.509655	-1.45077	1.20108	0.0404393	1.94802	0.209053	0.0234527	2.00502	1.25599	-1.29135	0.214319	0.017834	0.722667	0.105055	1.80326	0.0467202	-1.38361	-0.0540205	1.26224	0.184997	0.763157	-0.106238	1.0507	0.111599
GSE32894_GSM814078	-2.22035	-7.54491	-9.76525		4.9826	2.9031	1.75865	-2.18029	-1.38833	1.97432	-0.391683	0.3483	-0.322471	1.07965	-2.11184	0.581056	0.808746	0.132008	0.327797	-0.415864	0.400203	0.660154	-0.949191	-0.899539	-0.453121	1.25502	-0.440358	-1.05231	-0.0464279	-0.339051	-1.01085	0.454455	-0.0795522	1.12907	-0.622464	-0.854867	-1.05806	1.66044	-0.853291	-0.188244	0.0799813	0.215502	0.659459	0.195384	-1.55151	-0.317783	-0.478425	-0.134697	0.108673
GSE32894_GSM814079	-2.53892	-6.09024	-8.62916		2.87322	-0.212036	2.21748	-0.846679	3.99815	-2.53781	-2.40857	-0.782187	0.0329306	1.20308	-0.523835	-0.522668	-0.0199092	-0.0249214	-0.137623	-0.681528	1.32184	0.534934	-0.168961	-0.749115	-2.71006	0.806557	0.596038	2.02347	-0.546263	0.0266976	-0.341756	1.77137	-0.396733	0.96113	-1.29903	0.745521	1.2445	0.71187	-1.47432	-0.146536	-0.368119	-1.14427	-1.98882	1.26446	-1.01176	-2.51551	-1.10974	1.03019	-0.852799
GSE32894_GSM814080	-14.6313	6.31757	-8.31372		3.10456	3.61336	-0.382887	0.0909829	0.244181	0.785369	0.952011	-0.802565	0.326878	-1.28799	1.0259	3.41296	-4.00463	-0.716176	0.500559	0.307549	0.955348	-0.92426	1.40081	0.805932	0.691685	0.455651	0.221597	0.908233	-3.0263	0.635621	0.952524	-1.57377	0.27546	-1.33412	-0.409312	0.235969	2.7311	1.31752	-0.0213963	0.9917	1.36396	0.0390795	0.454049	0.306172	0.0979124	2.46101	0.0687409	0.439868	2.32853
GSE32894_GSM814081	-3.19748	-1.04304	-4.24051		0.834432	-2.34119	3.94185	0.919318	4.12839	-2.74129	0.356272	0.0348647	0.487879	-0.111022	1.57165	0.963368	0.944196	1.52406	-1.44293	0.945618	-0.619866	-0.956441	1.48246	0.457349	-2.03632	1.21417	-0.575932	-1.05563	-1.13328	-0.575875	1.21772	1.08913	-0.269687	-0.927329	1.02245	0.152981	1.44753	-1.2245	-2.12031	-1.1941	-0.679797	0.086782	-0.926526	-0.680862	-0.256592	-1.16724	0.329032	-0.471815	0.0195519
GSE32894_GSM814082	4.02072	-1.13415	2.88657		1.23925	3.00634	0.877634	1.74995	2.54005	1.04482	-1.44573	0.755452	-0.149538	1.41334	-1.07527	0.209442	-0.722004	-0.228347	1.92541	-0.430426	-1.51678	-3.39347	-2.25845	1.7221	0.748489	0.962797	-0.297543	-0.150696	-0.371952	-1.39351	0.0999986	0.423374	0.79781	-1.15864	-1.31053	-0.359107	-0.450434	0.0355397	0.788913	0.796472	-0.560009	0.080808	-1.08325	-0.289097	1.81124	0.737633	-0.479884	1.66943	-1.01217
GSE32894_GSM814083	-1.59269	3.39261	1.79992		0.29417	1.52235	-1.86521	-2.12167	1.77993	1.69349	-1.82717	-0.000581977	2.81335	-0.159212	1.49485	-2.03405	-4.12322	1.89635	1.7434	-0.448157	-3.44192	-2.35113	-1.2086	2.58951	-0.799559	1.74654	1.86315	-2.62127	-1.49482	0.134683	-2.29833	1.98167	0.476782	-2.00261	-2.97207	1.25334	-1.05231	-1.02984	-0.789442	-1.77519	1.68413	-2.03387	-0.0701329	-0.831245	0.423355	-0.170222	0.112739	0.0632221	-0.516159
GSE32894_GSM814084	12.1154	4.24176	16.3571		-0.371036	2.44083	3.11941	-0.614587	-1.85818	-0.554182	0.0864373	-0.106883	-0.77498	1.26003	-0.732381	0.721388	0.493684	-0.977046	0.237233	0.488462	0.756844	-0.306693	-3.003	-1.10713	1.01921	1.29094	-1.49501	-0.744833	-0.218871	-0.624706	0.666835	1.35904	0.333074	-1.37138	0.129254	-1.09972	-0.271287	0.0104641	-0.569356	0.115925	0.846982	0.148008	0.556721	0.776176	0.0548119	-0.850047	1.73729	0.187633	0.818619
GSE32894_GSM814085	-9.39973	-3.47112	-12.8708		0.030379	-4.83095	1.57067	0.112109	0.719547	0.227051	3.68614	-3.59593	-0.0773091	1.25748	1.49874	-3.05533	-0.501924	-1.18926	-2.64678	2.13918	1.10177	-0.601138	0.330331	1.03773	-0.176915	0.722915	0.802528	-0.978728	-1.33561	0.166647	-0.183272	3.34557	0.557613	0.715096	-0.469341	-0.235754	0.937523	-0.034581	-0.901097	-0.145934	0.120862	0.0766485	-0.743691	-0.134324	0.321201	-0.239787	1.53709	-0.254247	-1.28145
GSE32894_GSM814086	3.05258	1.05216	4.10474		-0.453003	-1.27361	-3.49163	3.14048	1.10178	-1.58774	-2.19626	1.11036	2.40643	0.614395	-0.079338	0.296276	-0.0274205	-1.7281	0.900099	0.996254	0.743085	-0.304768	2.94804	0.29093	0.878497	1.6441	0.708928	-0.830013	0.294831	0.922615	1.34735	-1.40351	1.43767	0.382814	-1.6042	1.58169	0.822819	-0.121346	-0.874707	-0.0658431	0.137557	-0.559374	1.80849	-1.21998	0.106435	-0.955435	-2.27061	-1.08372	-0.0959423
GSE32894_GSM814087	3.31815	0.481325	3.79948		-1.05831	-0.0416125	-3.39483	-1.09247	-3.0249	-0.547418	-0.864291	1.39911	-2.48439	-1.22262	0.329128	1.43578	-0.176971	-0.198827	1.01074	-1.77407	0.644752	-0.103105	-0.189082	2.23052	1.36013	-0.273516	-1.93118	-1.39571	1.07284	-0.456586	-0.362319	0.860348	1.81783	0.285807	1.07482	-0.876361	-0.573869	0.942618	-1.19948	0.360685	-0.398968	0.931244	1.47395	0.98631	-0.569933	-1.0823	0.368213	1.04659	-0.308548
GSE32894_GSM814088	-5.02748	-1.75242	-6.7799		-2.31528	-3.98782	1.02807	2.44308	-0.433558	0.709714	2.35987	-4.78841	0.884422	0.399596	3.69559	0.787784	1.14661	2.11323	-1.37403	-0.338511	0.466927	0.0504923	2.29954	-0.64122	-1.07038	1.05264	-0.796099	-0.147919	0.0348454	-3.73413	-0.557994	-1.02977	-2.35939	0.490567	1.47012	0.0668805	0.0152376	-2.74443	-0.747765	1.54349	-1.9982	0.542511	-0.43786	-1.11264	-0.586872	-0.302523	0.555453	-0.333967	0.0296088
GSE32894_GSM814089	7.10856	2.8825	9.99106		0.094905	3.20865	0.742137	-2.3509	-1.76171	-1.35015	0.228594	-0.43228	1.70529	0.274088	1.10964	-0.67362	0.221876	-0.760171	-0.882683	-0.804751	-0.80764	0.842598	-1.49287	0.502586	-1.2495	0.601474	2.01752	1.80288	1.60918	0.064365	0.860624	-0.760298	0.143919	-0.412257	-1.01763	-0.5663	0.639825	-0.152611	-0.233212	-0.763268	-1.42775	-0.234106	1.0908	-0.185978	1.62721	1.11849	0.242812	-1.50951	-0.293272
GSE32894_GSM814090	0.513867	-1.77073	-1.25687		1.23093	-1.91856	4.15919	1.59775	3.75056	1.17221	-1.44957	0.74149	0.201077	0.278643	0.740623	-0.0246849	1.32386	-0.000668274	-1.00941	0.115257	0.356493	-1.03484	1.64057	1.6337	-2.38304	0.49491	0.719571	-0.62147	0.603594	-0.460459	1.20752	0.605062	1.66795	1.13075	-0.467164	0.196587	0.188909	1.06032	0.436717	1.09594	-0.80641	0.536162	0.880629	0.526673	-1.78757	-0.271465	-0.946294	1.82872	-1.02115
GSE32894_GSM814091	3.51033	0.264619	3.77494		-1.28667	-0.594327	-2.83396	1.22546	0.0635419	-0.178725	0.0752101	0.616346	1.22243	0.0954306	-0.67848	0.652532	-0.102012	-2.94815	1.23895	1.42155	1.73122	-0.904426	3.8381	-1.59627	-0.393085	2.47327	0.145222	-1.01348	0.341036	2.14785	2.57308	-0.739906	0.994313	0.313521	-1.12372	2.11032	1.18452	0.111043	-0.838211	0.896693	-0.517034	-0.130612	2.39743	-1.39157	0.281364	-0.863454	-2.2746	0.188095	-0.651827
GSE32894_GSM814092	-5.14228	-1.64652	-6.7888		-2.14355	-4.4229	-3.41878	-2.26169	-1.29507	1.66059	-0.0377858	1.3994	1.60646	-0.898504	3.89498	-1.09323	-0.756572	1.81825	1.3335	0.467097	1.2437	-0.665703	0.739421	1.04706	-1.59537	-1.31589	-1.47131	0.139875	-0.840923	-0.494141	2.14732	-0.919155	-0.748275	-0.084972	-0.307733	-0.64597	-0.795759	0.397225	-1.69831	0.726158	-0.478822	0.0775881	1.27698	-0.391234	-0.141148	0.694534	0.91725	-0.85456	0.644084
GSE32894_GSM814093	-4.54813	-4.01358	-8.56171		3.60127	0.348395	2.64855	-4.89626	-1.17317	-0.1722	0.156985	-1.30734	2.64951	-1.09864	-1.28539	-3.10419	-1.53238	-0.858405	0.807335	-0.788868	0.695854	0.834751	-0.376605	-0.290106	0.109311	1.14616	-1.51307	3.3692	-1.88653	1.46727	-0.72425	0.249965	-0.0446135	-0.362946	0.870713	1.03601	-0.246591	-3.11364	-0.936677	-2.12984	-0.244621	-0.779194	-0.621526	-1.65336	-0.338144	1.41314	-0.722922	-0.721486	0.590279
GSE32894_GSM814094	-6.3446	-2.73999	-9.08459		2.0114	-2.17083	-3.88118	1.43428	1.59366	-1.36872	-2.33586	0.152152	-1.41085	-0.736522	-0.521169	0.182446	-0.661891	-2.71673	1.41145	3.81656	1.03501	-0.968045	4.30048	-0.548039	0.064294	1.27856	1.35616	0.559167	0.630254	1.61171	0.753528	0.517231	0.721654	0.518991	-0.417168	2.55211	0.0663294	-0.171498	-1.30313	-2.08664	-1.55243	-3.26597	2.16587	-1.34531	0.606582	-0.396302	-1.39781	-1.17716	0.480936
GSE32894_GSM814095	9.9813	0.358233	10.3395		-0.156234	1.22908	1.80096	1.2125	1.57487	0.427733	1.65701	2.49168	3.09117	-1.11707	-0.0635114	-0.127068	0.754537	-0.0516772	0.601431	-1.16671	0.545277	-0.197309	0.35392	-1.91875	1.58164	-0.265172	-1.04941	0.37718	-0.785868	-0.574921	1.19923	0.987553	0.518714	0.682146	-0.757536	-0.98358	-0.895642	-1.07127	-0.643704	0.34925	0.444684	-1.07862	-0.0500234	0.0950042	0.866404	1.00731	-0.240689	0.0483524	0.00967084
GSE32894_GSM814096	9.01309	-3.27705	5.73604		1.27848	2.43755	0.697923	0.0933597	-0.922654	0.220512	-0.818187	0.834321	-0.230378	0.919717	-1.21859	0.753038	0.990734	-0.0921549	1.65186	0.593851	0.150605	-0.489487	-1.11216	0.76904	0.645461	-0.276574	-0.0552321	0.318888	-0.908711	-0.154155	1.87707	-1.02529	0.55601	-0.140671	0.550536	-0.278812	0.247406	-0.300281	-0.681661	-0.118446	1.07278	-1.42474	-1.49059	-0.547861	-0.982366	-0.389434	-0.227003	0.297177	-0.259454
GSE32894_GSM814097	-10.6507	4.35539	-6.29528		0.972279	2.05307	0.177303	0.842119	-2.26506	0.659633	-1.18669	-2.16914	-0.927161	-2.0729	-1.87735	1.83541	1.49166	0.336946	1.28474	-0.764163	0.198213	-2.82867	-0.31452	0.503409	-0.66122	-1.81336	-3.18174	0.125947	0.326513	0.963192	-0.362151	0.928466	1.07175	-1.7081	-1.4273	0.993934	-1.74178	0.0321478	-1.36081	0.711797	-0.996624	-1.721	1.75613	-0.520808	0.51555	1.20638	1.19942	1.5253	-1.48458
GSE32894_GSM814098	10.3204	3.37959	13.7		-0.644339	1.94848	4.66393	-1.34714	-1.67601	0.222037	0.711799	-0.592301	-1.42357	-0.488545	0.519934	1.21104	-1.47984	0.733877	0.929408	-1.56276	-1.74974	0.822874	-0.134331	-1.71637	0.200515	-0.72506	-0.6258	0.876657	-0.397171	0.289493	0.230946	-0.150166	-1.4563	2.96975	1.66498	1.5751	-1.57299	-1.63361	-0.491932	1.26753	0.54724	1.32366	-1.62505	-1.13801	-0.0381991	1.12716	0.223517	-0.297631	-0.0554353
GSE32894_GSM814099	6.04138	-1.97094	4.07044		-0.0856343	-0.352118	-0.603524	-0.0929665	-1.98927	0.389858	-0.282324	0.126951	-0.730034	2.25494	0.406358	-1.63045	-1.24996	-1.21544	0.259766	-1.12348	-0.460611	-0.129604	0.247698	-0.241971	-0.00630455	-1.36225	0.418008	-1.55024	0.230995	-0.404476	0.743336	-0.476386	0.568984	-0.475409	-0.498368	-0.153108	-0.562865	-0.817355	0.0132599	0.522016	-1.40453	-0.677375	0.243681	1.28333	0.801581	-0.162039	0.587676	-1.43431	-0.958202
GSE32894_GSM814100	9.51885	-2.5997	6.91915		1.04083	3.00462	1.5955	0.0994836	-1.43206	-0.159697	1.05308	0.915136	0.953233	1.08327	0.0637193	0.538478	0.0106782	-1.89336	0.0641366	0.307338	1.6179	-0.299461	-0.298269	-1.8556	0.393805	0.770864	-1.45923	0.753646	-1.91601	-0.121788	-0.262632	-0.739911	1.34987	0.473923	0.0933873	-1.29437	0.865202	-1.12634	1.69837	-0.109336	-0.612048	-0.209451	0.122692	0.569651	-0.890667	0.764546	0.75907	-1.72978	-0.906266
GSE32894_GSM814101	-11.2364	1.35216	-9.88427		5.36309	7.67301	2.14366	2.31216	-1.25436	3.71835	-0.878758	-2.22152	-1.12378	-0.304803	0.682807	-0.542867	-1.12454	1.57071	1.98017	-0.450343	-0.293647	0.894605	-2.69663	-1.73451	-1.08213	0.559372	-2.6179	1.60889	-0.366793	-2.08122	2.95102	-2.01582	0.897328	0.301441	-0.748151	1.35552	-2.53868	0.832291	-1.92964	-0.341639	-0.639455	0.939744	1.01453	-0.0940946	-0.0798491	-0.704353	-1.32888	0.242939	0.763569
GSE32894_GSM814102	12.8811	3.69063	16.5718		-1.56146	1.3237	-0.8738	-0.53835	-2.56422	0.121903	-1.55709	0.152357	-0.427749	1.13591	1.64613	-0.874083	0.45974	0.248972	0.337809	-0.856192	-0.303851	-0.212326	-0.143429	-0.51766	0.109187	-1.33595	-0.85499	0.969246	0.137843	0.530223	1.61008	0.719009	-0.214652	-0.022556	-0.371713	0.984488	0.160848	-0.676928	0.253467	1.01768	0.310337	-0.453564	-0.846358	-1.22251	1.38744	-1.11274	0.815509	1.22883	0.131481
GSE32894_GSM814103	12.4947	1.19828	13.693		-1.68867	1.89618	-0.965533	2.79527	0.2691	-1.93491	1.68632	-0.233547	2.47962	0.33268	0.26074	0.0472114	0.608557	0.140471	0.695981	-1.55501	1.6043	-0.0766303	-0.595814	-1.21318	0.415507	-0.404001	-1.65026	0.0568574	-0.33767	-0.0363005	1.13443	0.992842	0.636994	0.469188	0.754582	-0.377257	0.606425	-0.390737	-0.454507	0.124368	0.0878878	0.35576	-0.385413	0.236905	1.04577	0.549392	-0.233194	0.451316	-0.939402
GSE32894_GSM814104	6.71749	5.9131	12.6306		-2.18858	-0.770287	-1.43546	1.19267	-0.515117	0.21992	-1.98955	0.553027	-2.77223	-1.5307	0.226179	1.82444	-0.9828	-0.235901	1.37701	-0.886527	1.04744	2.74396	0.660372	-0.795193	-1.64712	-0.245011	-0.506866	-1.59043	-1.67802	1.93411	0.379664	1.41138	1.72152	0.623967	-1.11521	-0.763702	0.146126	-1.66586	-1.64843	-0.797747	-0.525897	0.319426	-1.53677	1.01485	0.34238	-2.45812	1.09055	1.66165	-1.37829
GSE32894_GSM814105	-1.22904	3.08224	1.8532		0.762999	-0.448808	5.91424	-0.765081	-0.275562	-0.114116	1.57359	-2.81196	0.907166	-2.07825	0.519209	-0.0583357	-0.0808749	-0.373661	1.99853	-0.80124	1.97522	-0.698293	-2.77299	1.23798	-1.29981	-1.2504	-0.676925	-0.707372	-0.458053	-1.07623	0.772396	-0.034242	0.548558	-1.38978	0.290747	0.33945	0.369598	-0.781442	-0.320303	0.810215	0.0518361	-0.413969	-0.711481	-0.674629	0.283179	1.20082	0.111062	0.312792	-0.0677468
GSE32894_GSM814106	-0.898444	-0.609076	-1.50752		2.82051	2.6142	-1.93069	-2.19667	0.623859	1.92372	-2.55828	-1.53025	-1.05688	1.42094	0.785657	3.30741	2.97651	2.49347	0.57109	-1.16205	0.277517	0.089334	3.00023	2.25559	0.216077	-1.36671	1.63785	-0.17294	0.254886	1.13932	-0.88546	1.71278	-0.913324	0.499577	-0.273088	0.860323	-0.756871	-1.73215	-0.374064	0.054178	-0.933954	0.252689	0.200795	1.28423	-0.459642	-1.7467	-2.24404	-0.0411635	-1.42104
GSE32894_GSM814107	2.40663	-5.58307	-3.17644		3.3735	1.32021	2.45292	-1.53252	1.31421	0.255642	-0.373996	1.95649	0.574754	-1.50017	-0.633459	2.28277	0.402971	1.04136	1.73311	0.318922	1.94223	0.291784	2.55651	1.77287	1.92356	-0.183302	-0.412199	0.190588	0.727609	0.254439	0.433355	-0.981458	1.4968	0.684215	-0.084849	-1.63922	-0.564597	2.06615	-1.66918	0.589084	0.181673	0.0162587	0.259566	0.876445	2.64122	0.0556355	0.783402	0.255339	-2.29573
GSE32894_GSM814108	-7.01645	6.03922	-0.977228		-1.09434	-1.46125	2.17171	-2.3805	-0.574285	0.401767	-0.0465579	-0.939449	-3.00382	-0.256374	0.946537	2.16534	0.455123	2.0772	1.24516	-2.86777	-0.37853	1.56862	0.842492	-0.291234	-0.724422	-0.312091	1.44255	-0.537263	0.885243	-0.237635	0.300999	-0.35986	1.11266	-0.0703087	-0.698794	0.62826	0.933801	1.24331	-0.372615	0.898289	0.230114	2.1411	0.457098	1.69486	-1.00257	1.64906	-0.599904	-1.52159	0.499416
GSE32894_GSM814109	-0.642493	8.79222	8.14973		-2.26616	-1.89904	1.43949	2.49055	0.39652	2.11088	-3.42645	1.19041	-1.44801	-0.854206	0.921413	0.665019	-1.06543	0.139151	0.237818	1.70684	-1.81558	0.184666	1.10067	-1.01213	-0.90888	-1.43974	-0.522716	-0.241297	0.901802	0.668365	0.00131343	-0.126007	0.576211	-0.543453	-0.474419	1.00788	0.132494	0.680113	0.799319	-0.324645	-0.0570624	0.52146	-1.1484	0.805983	-0.29405	1.4065	0.73386	-1.0659	0.510108
GSE32894_GSM814110	2.5554	-4.61142	-2.05602		-0.0279953	0.886472	0.212678	-2.58213	-0.219053	-1.66363	-0.515838	-2.2052	1.51205	-0.17426	0.253008	-0.846269	0.547798	1.60276	0.795658	0.552235	-0.0155861	0.568152	0.839531	1.25734	-0.0503031	-0.265374	-2.85189	-1.22162	-0.428846	-0.66776	-1.29131	-0.0344096	0.29149	-0.986259	-0.0084194	0.446578	-0.587764	-1.22536	0.493275	-1.06108	1.33575	1.71935	0.0243014	-1.63987	0.600623	-0.128261	0.193382	-0.590702	0.497756
GSE32894_GSM814111	-9.79109	1.13173	-8.65936		3.41744	3.96191	0.821864	-0.739942	-1.39945	-1.02575	2.53388	-0.38251	-3.11429	-2.57921	2.78006	-0.721444	1.30242	0.390046	-2.28027	1.44772	0.553007	-0.950921	-1.21244	-0.656866	-0.336554	-1.71145	-3.17068	1.30664	-1.00325	0.60462	-0.750111	0.75998	1.30441	0.899996	0.445369	0.693789	0.0790062	1.12916	0.0110809	1.2125	-0.00688518	0.754454	-0.986197	0.581577	0.122577	1.0727	-1.08783	-0.268398	0.799255
GSE32894_GSM814112	13.2361	0.302096	13.5382		-2.48814	1.82044	0.765005	0.367869	-0.471415	1.55032	-0.259678	0.457541	1.37168	1.75626	-1.09241	1.63697	1.31226	-1.06547	-0.341493	-0.179048	0.40658	0.677931	-0.0397658	-0.961563	-0.804466	0.332315	-1.05529	0.449358	-0.319981	1.54984	-0.963942	0.172429	0.228138	0.661789	0.0322693	-0.22498	-0.521414	-1.12613	-0.26963	-0.207145	0.0750102	-0.137167	0.0978154	-1.2143	0.314726	-0.309528	-0.239664	-0.648736	0.673876
GSE32894_GSM814113	-5.11111	1.88041	-3.2307		-4.04841	-2.05964	-2.69249	-1.62572	0.902019	2.84829	1.62967	-0.149338	1.79602	0.20235	2.79272	1.25058	0.00343832	-0.515727	2.8277	-1.65825	4.65622	3.17525	1.70396	-2.03446	-1.84153	-0.477087	0.0524511	-1.59277	0.215064	0.109256	-2.68113	-1.70843	2.14762	-0.903729	0.14376	1.09679	2.72596	0.0998771	1.49013	1.14367	-0.604554	-0.275471	0.265521	-0.00572978	1.94655	0.53467	0.175722	1.48951	2.93175
GSE32894_GSM814114	-1.62884	-3.452	-5.08084		0.951193	-1.11889	-1.6201	-1.05608	-0.404201	0.476168	-0.54483	1.50014	1.38867	-0.705878	0.867836	2.49209	0.794944	-0.439218	-0.853217	-1.40148	-0.196997	0.618148	-0.407273	-0.265139	-2.06015	1.24281	-1.08837	-2.46914	-1.11357	-0.0501567	0.733213	0.817984	-0.325178	1.21717	1.05364	2.28231	-0.0064265	-0.316149	-2.43839	1.26317	1.29142	1.70686	-1.08233	0.182154	-1.52735	-0.438519	-0.240637	0.495811	-0.682241
GSE32894_GSM814115	-15.3112	5.26629	-10.0449		3.03665	0.755071	0.876522	-1.09129	1.79015	-1.29263	2.3871	-0.655727	-1.0124	3.48309	2.62324	0.0820952	-4.22551	-3.01145	2.0411	-0.497663	0.191508	-2.89562	0.121262	-0.1404	0.532859	3.86826	-0.575785	0.493164	-1.03019	0.140452	-2.58694	-1.77381	1.83061	1.36435	0.991141	-1.0105	-2.36436	0.856255	2.22843	1.61988	1.48769	0.671447	-0.412248	-0.626467	0.728329	0.226552	0.126736	-0.480113	-1.12558
GSE32894_GSM814116	-4.02477	1.60023	-2.42453		-3.01621	0.0818219	-3.48925	1.46078	-0.796294	2.84293	-3.15825	2.20782	-5.52288	1.44558	-1.13945	-3.0284	-0.201948	-0.290903	0.651346	-0.247884	-0.199105	0.468704	0.146587	-0.231441	2.95421	1.213	-1.26516	-2.74851	-3.37319	0.959031	3.41957	3.40539	-0.517325	-0.899637	1.76419	0.257781	-1.09039	-0.410676	2.51796	0.783811	-0.398024	0.0779354	-0.122169	0.501122	1.25612	0.233359	1.51631	0.999183	1.86998
GSE32894_GSM814117	12.4121	1.32727	13.7394		0.413092	2.46266	2.04456	-1.76816	0.7116	-1.85711	1.12888	-0.740546	2.20195	0.676513	-1.11583	0.958781	-1.27044	-0.54418	-1.36245	2.51515	0.0531111	0.861714	1.78626	-0.870343	-0.67354	0.426366	-0.36611	-0.0893655	-1.06788	0.295558	0.893549	0.429127	0.475038	0.377446	0.261094	-0.148499	0.258757	0.545689	-0.0808546	-0.176581	-0.817757	-0.795503	-0.342009	0.734314	0.870995	-1.38645	-0.223374	-0.672438	-0.571567
GSE32894_GSM814118	7.1327	4.29865	11.4313		-2.47916	-0.104635	-0.0977906	4.33888	-1.47889	-1.54709	0.636641	1.43494	2.61811	1.11175	0.45908	-0.625378	0.261002	-0.856573	-0.745706	-0.572185	1.01507	-1.56455	2.40252	-0.539629	0.493827	-0.998356	-1.06208	1.29716	0.889327	1.23689	-0.143545	0.649966	0.169551	0.329121	-0.291216	0.539845	-0.674044	-1.00693	-0.0192115	0.360431	1.60524	0.543242	-0.747142	-1.4543	0.0896547	-0.63172	-0.457046	-1.78169	-0.30486
GSE32894_GSM814119	1.14266	-5.57369	-4.43103		1.08237	-1.92344	-0.426707	-0.20178	0.799457	1.24794	-0.952057	1.34084	2.29813	-1.28572	-0.665521	-2.42073	-0.155661	-0.812441	1.05442	0.757147	-1.04398	0.122388	1.41022	1.29186	-0.899715	-1.03491	1.12255	-1.37743	-2.08058	0.162664	-0.196307	-0.395035	-0.926489	-1.75252	-1.27037	0.0456709	-1.67091	-0.626542	0.764126	1.43069	-0.529417	0.709738	-0.458288	-0.179207	0.10973	1.47317	-0.837433	2.54706	-0.91698
GSE32894_GSM814120	-0.00745399	-1.77949	-1.78695		1.00586	0.0667007	-2.53046	0.0447475	2.71674	-2.01521	-2.56449	1.05124	-1.27208	-0.130401	-0.153369	0.180637	-0.0780493	-3.13497	0.788791	3.21643	1.05288	-0.938967	3.27482	-0.707481	0.972907	0.569852	1.1787	-1.26125	-0.474422	0.855979	2.01122	0.0672985	0.268039	0.686639	-1.50087	0.991817	1.03563	0.66128	-0.428146	-0.468682	-0.957136	-1.877	2.55151	-1.91853	0.649873	-0.951341	-1.6654	-0.80123	0.304464
GSE32894_GSM814121	-2.72365	-4.6093	-7.33294		1.75488	-1.2561	-1.03979	-0.131906	2.90955	-0.681859	1.25269	-0.219732	0.452117	0.581516	2.69752	-0.286973	3.07769	1.29465	-1.54773	-0.908293	-0.64901	0.507213	0.114137	0.543613	-1.22842	1.27683	-0.175563	-1.0377	0.756393	1.15005	1.13888	0.278207	0.106975	-1.61285	-1.07133	0.819042	-2.14109	1.23276	-1.20236	-0.796869	0.447321	0.601805	-1.08088	-0.41847	0.1149	0.141436	-0.363981	1.0812	1.15213
GSE32894_GSM814122	7.56088	-0.623239	6.93764		-0.93021	0.147926	-1.8591	1.73318	-2.76142	-0.21511	0.220187	0.472354	-3.4103	-0.0078393	-0.401589	-0.822826	0.631673	-0.201039	1.38929	-0.659785	-1.1139	-1.09751	-1.25086	-0.913029	0.474742	-0.121386	0.382205	-1.49097	0.642707	0.571892	1.14165	-1.44243	-0.604976	1.58965	1.04054	1.25715	0.82056	-0.388667	0.586959	2.75346	-0.0545546	-1.00415	0.0988873	-0.928899	-0.793776	1.17135	0.439361	0.701728	-0.13747
GSE32894_GSM814123	8.55594	5.02243	13.5784		-0.892911	2.27428	0.976599	4.29522	-0.535791	-0.944121	-0.371201	-2.37058	-0.689847	0.228361	0.643301	0.376488	1.03072	-1.16578	-0.226943	1.37925	2.24087	-0.233076	-0.641771	2.86326	0.629881	-0.155857	-0.323508	0.535963	-0.105812	0.539464	0.529885	-0.659141	-0.344069	-0.8637	-1.57603	0.688372	-0.324581	1.59801	-0.589033	-0.262127	0.230276	0.260101	-1.35675	-1.02253	0.126353	-2.28441	-0.0969942	-0.644332	1.09231
GSE32894_GSM814124	-6.7278	-5.8622	-12.59		-0.765216	-3.37792	-0.0475389	1.74336	3.25296	-2.47624	2.24686	-1.1107	-3.90196	0.443218	2.41721	-0.588217	0.367987	1.0938	-1.79176	0.589878	-1.34302	0.349029	0.835587	-0.557987	-1.5716	-1.10166	-1.06249	-2.05703	0.650533	-0.47704	0.96661	0.264673	0.749081	-1.03029	-1.47018	-0.378478	-0.637312	-0.546783	0.013285	0.812084	0.31936	0.00207586	0.00203601	0.451538	-0.0875373	1.19138	-0.215828	-0.176858	-0.400296
GSE32894_GSM814125	-13.3094	0.202066	-13.1073		5.96804	5.01942	3.48273	2.15449	-4.71839	0.76303	0.968827	-1.53603	0.162973	-0.818843	1.53104	1.51557	0.581685	0.417312	0.0937481	-1.86662	1.64797	1.59274	-0.182629	0.182802	1.41008	0.554855	0.228946	-0.121242	0.465396	-0.437956	0.733262	0.615527	-0.461276	0.892589	-0.346285	-0.99417	0.221848	0.241679	-0.452235	1.2056	0.346787	0.413708	1.40905	-0.79457	-3.29828	0.620382	-0.911509	0.885858	0.0491692
GSE32894_GSM814126	-15.0609	6.0306	-9.03027		0.0530835	5.63873	-2.40618	-1.1657	3.76828	1.33252	0.202521	-1.52493	1.57958	0.754707	-3.33805	2.52772	-2.77955	-0.776146	1.02549	-2.08329	-1.89649	-1.92905	2.10765	-0.674859	0.491226	-3.51592	-0.122553	-1.84921	1.49212	1.20065	-0.0937979	0.956851	-1.31132	-2.34779	2.37749	2.52915	0.182131	0.339305	-1.21727	-1.64537	0.811622	0.104664	-1.26887	0.910358	-0.523605	1.7701	-0.33152	1.98932	1.22912
GSE32894_GSM814127	-12.3704	8.2584	-4.11203		0.697549	-1.3798	-1.71287	-1.91248	-0.273481	1.24304	-0.0743336	2.779	1.70977	1.67459	-0.26974	1.11113	-0.0823547	-1.05024	-2.87616	0.405195	-0.109274	0.924337	-0.232512	0.245272	0.116953	0.0889925	1.09018	-0.602345	-0.232693	-0.653251	0.234767	-3.1407	1.08994	-0.562995	1.04577	1.28644	-1.62966	-0.925137	-2.22009	-1.05886	1.19608	-0.313944	1.79592	-0.742028	-0.257337	0.23649	1.19788	0.53953	1.48874
GSE32894_GSM814128	2.0033	-2.20039	-0.197082		0.73403	-0.335426	-2.57495	-0.416014	-3.00525	-0.165588	0.481579	-2.9697	-1.01205	0.909405	0.485329	-0.200709	-0.47184	-0.621148	-1.7705	0.569517	0.551202	-1.75195	1.0935	-0.8149	-1.70504	-2.07381	-0.13981	0.846486	0.950322	0.251916	-1.56227	-1.91787	0.0661464	-0.403174	-1.18509	-0.58446	1.40436	-0.78297	-1.26557	-0.382903	-0.907825	-0.74236	-0.322832	-0.739249	-0.481578	0.480744	-0.59366	-0.98496	0.683471
GSE32894_GSM814129	6.43401	-0.852637	5.58137		-0.730736	-0.109251	-1.37775	0.154793	-1.57003	1.54025	-0.642665	1.92171	0.623986	0.420111	-2.17886	0.688302	0.52607	-1.73011	-0.00404533	-1.03772	-0.960223	0.555636	-0.84346	-0.814728	-0.550913	0.77047	-1.02034	-1.43057	0.216352	1.25555	-0.211847	-0.852947	-2.42818	0.806638	-0.2946	1.16362	0.624458	-0.451376	-0.0649049	-0.502115	0.541842	0.19706	-1.02211	-0.94079	-0.778073	0.107205	-2.01966	-0.112447	0.150191
GSE32894_GSM814130	-3.99318	-4.0305	-8.02368		2.08035	3.07455	0.267539	-1.35508	-1.06227	-0.56508	0.380924	0.911073	-1.4925	1.05071	-2.08599	-1.37542	1.02923	-3.55009	-0.444545	-0.210074	3.57508	0.449318	-1.3038	0.509691	-1.70038	0.835383	-3.53112	1.68199	0.802484	0.318053	2.01679	-0.816775	-1.52077	-0.532199	-3.1468	1.81647	1.09565	2.94695	2.01961	0.792215	-0.764502	1.44833	-1.21249	1.12907	-1.29533	-0.0290109	0.873434	0.990521	0.793945
GSE32894_GSM814131	-0.062434	-4.69569	-4.75812		0.368865	0.0039054	1.78926	0.147299	-0.0485005	1.30803	-0.902248	-1.15964	1.54417	1.23838	-2.55927	-1.76597	-0.219921	1.03458	-0.416589	-0.728165	-2.2162	-0.497565	1.21877	1.17394	1.51363	0.0506785	-0.748925	0.121846	-2.4234	0.118647	-0.667451	-0.287185	0.0560972	0.576617	0.425529	-0.174712	-0.685698	0.0368584	0.0633199	-2.86454	-0.177661	-0.380081	0.567922	-0.618969	-1.63243	0.699424	1.76455	0.458932	-1.61071
GSE32894_GSM814132	-3.51429	-5.6209	-9.13519		0.515176	-2.49326	2.22764	-0.0325913	3.27483	-1.79837	-1.67474	-1.21255	-0.779879	1.78902	1.19624	-1.30748	0.985074	-1.07922	0.656546	3.28218	-1.07463	-0.603194	-0.826993	-0.361333	-1.24618	-0.866301	-0.815119	1.25956	0.909755	-0.280419	-1.35395	-1.01404	-0.58502	-0.0768147	-1.20509	0.65305	-0.591978	-1.00485	0.194447	-1.23052	-0.520408	-0.750688	0.40005	0.522235	0.0653382	1.25903	-0.41348	1.34277	0.702755
GSE32894_GSM814133	11.0464	2.59554	13.642		-3.16042	1.09141	0.574592	1.97735	-0.764181	-0.341179	-0.561297	0.415969	0.941335	1.9948	-0.175738	-1.25783	0.16571	0.166259	0.788522	-0.932032	-1.08708	-0.187792	-0.580985	-1.41258	0.0569401	0.438275	0.103921	0.148297	0.16801	-0.331913	1.5553	-0.0790624	-1.24441	0.472525	0.967944	0.360112	-0.0436256	-0.252722	1.19447	-0.399872	0.669308	-1.44955	-0.444335	-1.74209	-1.03926	0.284192	-0.231312	1.07052	0.835687
GSE32894_GSM814134	13.7561	2.37307	16.1292		-1.85474	1.05202	-1.48545	1.37512	-1.87151	-0.352788	1.18874	-0.0696382	0.435156	2.32825	0.803254	0.316374	-0.28041	-1.00837	0.142197	1.04074	0.581053	-0.286541	0.104522	0.152957	0.281244	-0.773619	-1.27458	-0.637425	-0.993734	0.193176	0.582106	-0.017042	-0.825112	-0.708999	0.52468	-0.0408936	1.12883	-0.542431	0.0982641	1.50976	-0.256949	0.648009	0.740184	0.434953	-0.590486	-0.859689	-1.41669	0.44683	-0.0415245
GSE32894_GSM814135	7.0068	-0.0929884	6.91382		2.20726	2.20046	3.04963	-3.00498	-0.68255	-0.0880309	1.81089	1.84234	-2.84979	0.508162	2.61056	0.641067	-0.105001	1.65591	1.92711	-0.608573	0.456345	0.936379	-2.02829	-0.361373	1.11584	-1.73281	-1.12307	-0.105939	0.521511	0.469753	0.905906	-0.140675	-0.53166	0.819197	-0.840923	1.36969	0.123514	0.706436	-0.365645	1.83433	1.33914	1.72622	-1.77189	-1.15083	-0.113966	0.491626	1.25836	-0.411739	-1.26325
GSE32894_GSM814136	6.07759	-0.556055	5.52154		5.11556	-0.724593	-1.32856	-1.26344	-1.34136	-2.92386	0.213919	-1.11915	0.828369	-0.280635	-1.49388	1.20992	0.491255	-0.991579	-1.05795	-0.173784	-0.580475	0.405773	0.0464145	-0.805448	1.61778	2.14831	0.634881	-1.76657	0.646912	-1.14536	0.569976	0.996383	-0.507947	1.50024	-0.156659	0.00132654	-0.78555	1.51958	0.28317	-0.593384	1.37673	0.27638	1.56502	-0.0977459	0.829484	-0.0558917	-0.0907763	1.32589	-0.176203
GSE32894_GSM814137	9.78734	1.99729	11.7846		-2.82247	-0.045994	1.35803	-1.18726	-0.634907	0.507717	0.762044	0.881141	0.67733	0.691142	1.55275	1.36952	1.06081	-0.360356	1.50126	0.771207	-1.27979	1.52447	2.07739	0.33572	-0.00668556	0.0200927	0.723755	-2.28844	0.0133963	-0.268149	-0.404951	0.894783	-0.0221429	-0.936322	-0.941455	-0.979458	-0.600832	-0.332982	0.0932185	-0.510091	-0.308467	-0.499282	0.849435	-0.741927	0.844559	-0.813163	1.06699	-1.53003	1.88858
GSE32894_GSM814138	-3.62583	0.274681	-3.35114		-0.0531191	2.34832	1.40608	-1.83974	-2.85654	1.26846	-1.55532	-1.13849	0.148766	-1.65793	2.18573	1.95507	1.23389	1.7492	-0.665623	-1.16969	0.766503	-1.17933	0.202188	0.497304	1.5815	-3.20231	1.71818	2.97561	2.82899	1.10503	-0.958122	0.902444	-2.47771	1.33331	-0.679628	-0.629235	0.163386	-0.313012	0.289322	-0.535509	0.233652	1.95545	2.10997	-2.0265	0.327727	-1.51867	0.370315	-0.404894	-0.166963
GSE32894_GSM814139	9.83609	0.168002	10.0041		-1.37056	0.633845	-0.00295033	1.83653	-0.31738	-0.748651	1.68917	0.925841	2.05409	0.129307	-0.226084	-1.24805	0.494678	0.918702	-0.332876	0.0586616	0.0415851	0.167647	0.273865	-0.419018	0.611753	-1.30428	0.207493	1.40823	0.12644	0.829969	-1.43988	-0.708246	1.20657	-0.231617	-0.0613894	-0.344465	-1.51312	-1.56279	-1.95182	0.327304	-0.448424	0.284162	0.349673	-0.957928	1.59244	-0.161626	1.04135	-0.766501	-0.0118867
GSE32894_GSM814140	-1.22759	-3.65857	-4.88616		-2.1892	-2.80733	0.101356	3.89468	3.50326	0.424636	0.594514	1.33073	-2.1617	1.82008	-0.660335	-0.254635	2.51639	-0.511381	-1.12349	0.946279	-1.4374	-1.34938	-0.273038	-0.219927	-0.812462	0.57361	0.211465	-2.5272	1.10139	-0.795746	0.915683	-0.275862	-1.44377	-0.504703	0.364968	1.04492	0.383309	0.368147	-1.5399	1.0908	-0.582521	1.48612	0.605403	-0.648586	1.18719	0.251353	-0.20117	-0.325382	0.784137
GSE32894_GSM814141	-6.05305	-2.628	-8.68105		-0.664966	-2.71631	-1.52717	-4.25375	0.94891	2.25661	1.49556	2.84511	-0.0214836	-2.93249	2.24404	1.60007	-0.885905	0.750375	-0.652676	1.155	-0.244211	-0.854752	-1.67983	-1.63621	-1.39743	0.754596	-0.404915	1.14438	0.215129	0.954461	0.87142	-0.441062	-2.53794	-0.744499	0.650526	1.82259	-0.516874	-1.23158	0.85862	0.0277165	-1.23539	-0.98594	0.648396	-1.19525	-1.13942	0.527563	-0.376881	1.74081	0.467658
GSE32894_GSM814142	-9.29284	2.52816	-6.76467		-4.40484	-1.77338	-1.89452	2.30739	2.09846	4.31704	3.23844	-3.65803	-0.874886	1.21339	-0.761243	-3.35863	0.0920125	-1.61138	0.657925	-0.312131	6.2303	2.23837	-2.73207	1.07487	-1.20256	-1.50664	0.99045	-1.5947	-1.49952	-1.95725	-0.05886	-1.75549	0.351006	-1.55442	1.04055	-1.39163	-1.02168	0.665611	-0.0581604	1.57755	-1.22743	0.943178	-0.28329	1.3514	0.709529	1.36096	-1.97835	0.0520654	-1.78722
GSE32894_GSM814143	0.744517	-5.61365	-4.86914		1.90426	2.38583	-1.93276	-0.078541	-1.58744	2.48311	-2.71691	0.904721	-0.995957	2.44622	-2.18312	-0.160258	1.43874	-2.27061	0.881844	-0.208032	-0.444346	-0.817843	-1.99652	-0.538601	-1.06278	1.34756	1.26461	0.231254	-0.254917	0.0737435	0.832266	0.553759	2.18745	-0.21487	0.873593	-0.483898	-0.650773	-0.478618	0.333428	0.0374185	-0.269434	-0.862722	-1.58367	-0.223994	0.0430607	0.404297	-0.674525	0.808179	0.554438
GSE32894_GSM814144	-7.24479	0.035812	-7.20897		3.72868	1.14339	-1.43654	3.80528	-1.17144	2.33963	-4.12035	-0.383667	-0.75583	-0.491362	2.04049	-1.70793	-0.992969	-0.993617	-1.55825	0.039882	1.37491	-0.231433	-0.336461	0.240532	-2.22578	0.933939	-1.43099	0.488224	-0.550092	-1.80256	1.78508	-1.25172	0.821185	0.962593	-0.577161	0.570421	-0.301309	-0.658735	-2.18997	-0.542917	2.04548	-0.0960853	-0.311917	-0.473088	-1.77413	-1.55674	0.578165	-0.862418	0.087149
GSE32894_GSM814145	-15.4837	-1.16997	-16.6536		3.20075	-1.85905	3.38293	3.81811	-2.57172	0.269065	-2.41368	-0.721304	1.41961	1.29781	-2.052	2.35262	0.150573	-3.13418	2.06836	-1.26922	-1.56754	1.25829	0.983361	1.72008	2.36908	1.33718	1.88172	0.0135624	0.379491	0.0890964	1.0872	-2.38568	-2.71106	1.09137	1.44297	-2.39021	-1.29018	-2.87129	-0.788613	1.7659	1.03121	0.81568	-1.07067	1.0923	-0.0236965	3.53642	0.91321	-0.0676225	1.08649
GSE32894_GSM814146	-17.1722	8.85514	-8.31705		1.47132	-0.357307	-0.377853	-3.12912	0.0903507	-0.897112	3.06716	1.47731	1.57175	5.19244	-2.28683	1.55172	-1.40955	-1.77977	1.75144	1.16597	-2.22343	-2.38237	-1.89058	2.7787	0.7138	0.694105	-0.110793	3.3618	-1.96019	-2.43866	-0.345694	1.68078	1.95337	0.436763	1.38285	-2.10571	0.581717	-0.896369	-1.18695	-0.685041	-1.78432	1.77065	2.20913	-0.283328	-2.0674	-1.67296	-0.316126	-0.989832	1.54745
GSE32894_GSM814147	1.93398	-4.75315	-2.81917		0.729385	1.68245	-4.54135	-1.04309	-0.0253562	1.52078	-2.11212	2.34971	-0.594808	-0.473656	-2.71936	-0.872439	0.23456	1.61736	1.98878	0.463318	-0.387869	0.135736	1.43669	-1.01438	1.01049	-0.104661	0.895848	1.01736	-0.505419	-1.03306	0.834284	-2.05498	-1.28058	0.703575	1.2583	-0.685601	-2.33157	1.81988	-1.52332	0.414723	0.479759	1.00966	-0.620531	0.528092	-1.29765	0.333235	-0.500537	0.128867	-2.78237
GSE32894_GSM814148	-7.61853	-2.79123	-10.4098		-1.47152	-5.81092	0.221196	0.283664	-1.21578	-0.166384	3.71766	-3.77749	-1.44084	2.29828	2.48674	-0.052124	-1.29139	0.429996	-3.36532	0.319159	-0.130671	-1.21912	1.59282	0.690089	-2.1896	-0.358698	-2.21678	0.402751	-1.64889	0.479533	-0.924747	-1.9071	0.335492	-0.703575	0.800319	-0.950673	-0.0464037	-0.56327	-0.367616	-0.283546	-0.323084	1.43202	0.966036	0.193914	-0.340262	0.370708	0.200357	-0.212879	0.200049
GSE32894_GSM814149	5.5709	-2.98211	2.58879		1.61846	0.579739	-0.306035	-2.38848	-1.33473	1.48994	-0.647546	0.88293	-0.931979	-0.145492	-0.81784	2.1548	-0.137116	0.863954	1.74745	-1.06036	-0.731201	2.48957	1.00987	1.48353	-0.637739	-1.04139	-2.33364	0.173295	-0.624896	1.05473	1.03117	-1.71865	1.03948	-0.294143	-0.405166	1.01044	-1.52373	-1.43214	0.754431	1.4229	0.568748	-1.18148	0.364476	-0.790876	0.0570926	1.00545	1.39431	-1.56213	0.802899
GSE32894_GSM814150	13.0423	1.83664	14.8789		-1.73939	0.865218	0.215704	2.96154	-0.343485	-1.06752	0.413022	0.667134	1.40325	0.889781	1.07094	-0.185172	0.674862	-0.664291	1.21776	-0.0845964	0.617871	-1.5744	0.625195	-0.254271	0.471853	-0.827064	0.000134367	-0.455302	-0.438071	0.204666	0.984375	-0.114663	-0.772578	-1.09562	-0.385544	0.977409	-0.207941	-0.964447	0.435386	0.157347	-0.360145	0.558174	0.326854	-0.467098	-0.471005	-0.817019	0.0854286	-0.526155	-0.897381
GSE32894_GSM814151	-14.3003	6.72254	-7.57778		0.68137	-3.16569	0.134714	-1.61366	-1.76241	-1.83979	0.823693	3.69532	3.3798	1.95659	-1.96536	-1.19048	2.75164	3.38597	-0.521416	-3.41864	3.50281	-0.571624	0.603515	2.1015	-2.50587	-0.426048	-0.716865	-1.42353	-0.400655	-0.275571	-1.61717	-2.36078	0.683277	2.32615	0.940346	-2.46399	0.43614	0.00409716	1.02744	2.15631	0.641994	0.976119	1.00131	-3.39423	3.9133	-0.567475	-0.752124	0.373959	1.59411
GSE32894_GSM814152	-5.59542	4.75679	-0.838628		-1.24707	-2.02701	-2.2803	1.02518	2.70572	3.2775	-3.38181	-0.709036	-1.50951	-1.95104	-3.05266	-2.08215	-0.00637108	0.287562	-0.453019	0.158637	2.69096	-0.15628	-0.845237	-0.0355485	-1.71968	0.730247	-1.88561	-0.871935	-0.768649	1.62113	0.0573071	1.30617	1.58133	1.4296	-0.361535	-0.232863	-2.07959	-0.986587	0.20446	3.04325	-0.0756411	0.405557	0.331166	-0.831675	-0.739542	0.562014	0.0954351	0.573108	0.445367
GSE32894_GSM814153	6.76881	-0.611797	6.15702		0.0276947	1.82244	0.16456	-2.76805	-3.65579	-2.92826	1.6886	-1.22338	2.31025	-0.642602	-0.682497	-0.376427	-0.410565	-0.0847323	-1.59892	0.0735224	-0.941226	0.075621	1.04995	-0.799155	-0.240165	0.0578037	0.190987	0.192049	-1.21864	-0.839839	0.801273	1.97812	0.581137	1.14349	-0.391191	0.12679	-0.97258	-0.42107	0.491623	-1.52867	-0.290101	-0.894783	0.680175	-0.333422	-0.0771389	1.77172	0.47494	-0.206495	0.174572
GSE32894_GSM814154	11.7777	1.15348	12.9312		-3.68317	1.35601	-0.616357	0.36947	-0.156237	0.658018	-0.680218	0.331387	0.371561	1.62375	-0.31629	1.57162	0.688223	0.0606706	-0.380941	-0.131528	0.703058	0.266116	0.0940917	-0.229239	-0.868602	-0.252481	-0.57499	1.00182	0.415243	-0.657448	-1.13004	-1.14843	-0.899247	0.69993	0.522714	0.171333	-0.227854	-0.334243	-0.688776	-0.72314	-0.47031	-0.289941	0.628223	-1.13147	-0.568102	0.825384	-0.465887	-0.807794	-0.77633
GSE32894_GSM814155	3.74462	-2.5081	1.23652		-0.211228	0.612519	-1.59178	-0.156625	-1.20072	-1.84458	3.92146	-1.2982	1.18038	-2.5041	1.58628	-1.0298	-0.384019	-0.315612	3.44264	-1.02717	1.36417	-1.32754	-2.36745	1.00959	1.03754	-0.944091	-1.85502	-0.171405	0.607564	1.82506	1.00623	0.0129378	0.580697	0.415009	-1.58564	-0.686392	-0.779203	-1.85434	1.48049	1.05776	0.283479	-2.15384	0.356316	0.423526	1.25495	0.228874	0.40688	0.784748	0.71082
GSE32894_GSM814156	6.33367	2.54745	8.88112		-0.785811	1.12729	1.73313	-3.11321	1.86677	0.351439	-1.31532	1.54071	0.120983	-1.84957	1.38226	-0.623836	0.187911	1.25376	-0.695706	0.605307	-1.51384	1.67615	0.0419233	0.0650809	0.538474	0.722148	0.985422	0.925881	-0.563473	-1.76029	-0.602014	-0.367593	-0.648095	0.197417	-0.734952	-1.4621	-0.42485	-0.0915926	0.422696	0.258296	-0.592654	-1.76857	-1.72226	0.187782	0.130633	1.02973	1.12743	0.234785	-0.72868
GSE32894_GSM814157	12.823	4.62359	17.4466		-2.97883	1.83407	0.909083	0.440684	-1.18347	-1.91674	-0.496632	-1.39764	-1.15656	2.14037	1.52917	-0.250284	0.0572488	-0.555918	0.531453	-0.812382	-1.25577	0.615539	0.757845	-1.01025	-0.438958	-1.30323	0.425582	-0.244658	0.883244	0.679473	-0.593605	-0.0995843	0.273123	-0.504172	0.57404	0.26204	0.344785	-0.321379	0.432762	0.803081	-0.529127	-2.04676	1.3712	0.110738	0.0602046	-0.152045	-1.25271	-0.123651	-0.0685213
GSE32894_GSM814158	-17.8862	4.54437	-13.3419		3.47852	3.00638	-2.45793	-0.418036	0.564136	1.54754	0.415334	1.06917	-0.100338	1.88399	-1.40736	2.27864	-0.0169095	1.92328	0.229707	-0.688906	1.30172	-1.28354	2.8075	0.701729	0.00835327	-2.01757	0.14037	1.98312	0.561985	1.40917	-0.77122	0.31172	-5.65068	1.43177	-1.46707	-2.33014	0.567535	-0.73859	1.80368	1.91834	0.16493	3.32661	-0.695491	-0.345069	0.319218	-0.334532	-0.439904	1.04388	0.376037
GSE32894_GSM814159	1.98698	-3.98703	-2.00005		-0.0393567	0.76581	-1.89469	-0.510406	1.55347	2.6303	0.914661	0.913282	-1.59212	0.251236	-0.983129	1.20417	1.11901	0.93269	-1.95847	-0.817289	-0.221623	1.30346	-1.45344	0.945345	2.61315	-0.282023	0.0615652	1.39391	-0.260879	2.01491	1.24833	0.508561	-0.211666	-0.715859	-1.7742	-0.261751	-0.560504	-1.12773	0.643804	0.180209	0.868968	0.16883	0.513332	-1.23122	0.181754	0.230502	-0.305666	1.00271	0.736888
GSE32894_GSM814160	12.1985	3.13985	15.3383		-2.26958	1.60033	1.05543	3.16937	-0.537522	-1.20178	1.69194	0.316714	-0.0822563	0.353427	-0.288214	-0.132013	0.367783	-0.238521	0.156929	-1.82825	-0.325186	-1.15532	-0.0832861	-1.08294	1.36159	-0.397599	-0.430057	0.313408	-0.468849	1.38934	0.879099	-1.05586	-0.304983	0.533463	1.21294	0.847529	0.707176	0.455615	-0.522455	0.297019	-0.20762	-0.316346	-0.888951	-0.226746	-0.253249	0.537526	1.15481	-0.435077	-0.306926
GSE32894_GSM814161	-12.8164	0.091346	-12.7251		2.62373	-4.02833	4.41623	3.73309	1.0425	-0.842816	4.5427	1.10337	-3.94958	-0.757607	-2.10772	2.37472	-0.00519807	0.383475	1.40503	-0.417697	1.22634	1.69899	-2.20193	3.20374	-1.92205	0.523851	-2.87916	1.74626	1.22503	3.14583	0.198075	0.541997	-2.47272	-1.14652	-0.356606	0.460559	-0.318249	1.46678	0.587589	1.55162	2.04882	-1.25827	-0.886281	2.07389	0.251679	0.741922	-0.585536	-2.41798	-2.16493
GSE32894_GSM814162	9.12512	2.03	11.1551		-2.90098	1.55156	1.51748	2.81329	-1.7236	-1.04596	1.83747	0.199357	1.12373	1.55507	0.761126	0.222543	0.779959	0.375039	1.2823	-1.50781	1.44519	-0.709473	-1.47796	0.230788	0.839427	-0.354313	0.888993	1.03632	0.764191	0.602655	1.51978	-0.376024	0.645304	-0.612283	0.077384	0.805954	-0.860155	-1.00789	-0.0418979	1.05086	0.443624	0.657919	0.11821	-0.124663	0.0201313	0.145702	0.194987	0.317159	-0.331069
GSE32894_GSM814163	4.05761	-1.47766	2.57995		-2.38753	0.831806	-0.27293	0.370969	1.10443	-0.169203	0.28755	-2.01527	1.80736	-0.435468	-1.1358	-0.550622	1.65884	0.52106	1.86387	-1.03261	0.187099	-0.524623	1.11864	0.912069	-1.35514	0.700057	-1.21529	0.131993	-1.25784	0.2482	-1.08047	-1.47861	-0.196152	-0.254244	-0.351365	-1.97872	1.03191	0.203093	1.10559	1.42308	-1.76737	-1.69254	-0.294584	0.430455	-0.559648	-0.797124	-0.556427	-1.41789	-0.219993
GSE32894_GSM814164	6.21184	-1.04395	5.16789		0.550765	0.322436	1.6229	0.127642	-1.91807	-0.764385	-1.83138	1.82725	0.648866	2.2581	0.231275	1.60976	1.9656	-1.92894	0.670405	-0.253545	0.0438426	1.58477	-1.75193	0.419192	1.52416	-0.0969469	0.96291	-0.413202	0.653914	-0.40222	-0.465081	-0.677128	-0.261445	-0.443874	-2.96152	-0.567359	-0.871607	0.732485	-0.402532	1.56779	-0.156136	-1.87791	-0.38979	-0.669952	0.441253	0.725426	0.433875	1.59724	0.0828793
GSE32894_GSM814165	-3.45968	-6.35184	-9.81152		0.129735	-2.40147	1.3821	1.48025	1.32042	2.44564	1.83168	-2.36927	0.858998	0.582413	1.70308	-0.139183	1.28635	-1.46439	-2.03377	-0.796656	0.160323	-0.0467138	-0.304846	3.06145	-0.259658	-1.21684	0.493362	-1.2814	-3.29336	-3.09616	-1.75609	-0.300557	0.14499	-1.77652	-0.328125	0.40513	-1.53934	0.248852	-0.934171	-1.61313	-0.493809	0.763747	-1.92914	0.690843	0.860471	-0.213583	0.10081	-0.612093	0.503732
GSE32894_GSM814166	3.11329	-3.95566	-0.84237		2.99886	2.09902	0.622028	0.32398	-2.17475	0.920059	2.19852	-0.105728	-1.60283	0.606452	-1.17897	-1.96841	0.432645	0.00488489	-1.37516	-2.8611	-1.0677	1.82571	-0.397673	-0.101486	1.19876	-2.62356	1.35394	-0.743179	-0.739987	-0.163552	-0.993184	0.331054	0.431677	1.0684	1.6175	-0.629766	1.69404	-1.46879	-1.64856	0.372482	-0.488622	0.443795	0.525915	0.365377	0.298959	-1.16353	0.563822	1.6409	0.131451
GSE32894_GSM814167	11.9909	-1.8013	10.1896		0.816272	1.03791	0.102473	0.502292	2.11518	0.491086	3.70648	2.0939	-0.415757	0.412882	0.608943	0.607144	0.164176	0.0869227	-0.0496546	0.938511	1.20308	-0.223548	-0.605045	0.24078	1.62897	-1.0693	-1.49311	0.251718	-1.96252	-0.0711776	0.191591	0.160166	-1.501	-0.898907	-0.551494	0.293359	1.35122	0.128113	-0.260383	-0.0454889	-0.52804	0.113446	-0.398782	-0.580777	0.658903	0.339514	0.553183	-0.998034	-1.22639
GSE32894_GSM814168	0.457574	-1.22307	-0.765496		1.34515	0.351461	2.62868	-1.73195	1.89284	0.16489	0.786419	3.58645	0.634596	-2.00462	2.0843	-0.0421003	-0.961625	1.24091	-0.318689	1.36192	-0.186341	-0.565612	-0.573688	-0.121058	-1.11532	-2.26745	-0.281102	2.32119	-0.878976	0.0469218	0.729947	-2.31937	0.876777	-0.857927	-2.34381	-0.286602	-1.28322	0.394283	1.10711	-0.770399	-0.559686	-2.09994	-0.466586	-0.451247	2.04755	-0.0718333	0.774773	-0.153647	1.91016
GSE32894_GSM814169	2.487	-4.38501	-1.89801		1.23646	2.09157	1.96179	1.16762	0.530148	1.22537	-0.357304	0.415246	1.05193	0.543789	-1.30707	0.0130422	2.16804	-1.28708	0.369178	-3.44431	0.649175	-1.43877	0.165394	0.73929	0.914081	0.247439	0.337556	-0.336522	-1.39036	-0.264889	-0.0882769	0.684159	1.43264	-1.02455	-0.122424	-0.608877	0.21411	-0.230027	-1.07097	0.667608	-0.156433	-0.467463	-0.528487	-0.231296	-0.00988408	0.347066	0.13833	0.893407	0.690153
GSE32894_GSM814170	-2.56931	-7.53422	-10.1035		-0.790163	-1.61274	-0.110329	0.823652	1.31747	-0.472552	2.01815	-1.54365	-0.289615	-0.597519	0.382766	-0.145951	0.877892	1.13011	2.09945	1.30943	0.633764	-0.0290892	1.85979	-0.305643	-1.63137	-1.22431	-0.244821	0.0892626	0.434542	0.879212	-0.71248	0.655742	2.06388	-0.70129	-1.14079	0.676336	0.270452	-1.42736	-0.141095	-2.5025	-1.19776	1.60531	0.310013	-0.232491	0.418223	-1.53157	1.21401	1.67489	-0.322413
GSE32894_GSM814171	1.16066	-3.65712	-2.49645		-0.166911	-2.88891	1.6139	2.47796	2.69214	-0.26834	-1.6724	-0.817918	-1.18526	2.56684	0.47953	1.40398	2.93899	0.523064	1.36552	0.0477996	-0.948667	0.614819	0.444924	-1.68252	0.603947	0.28839	-0.28758	-0.12689	0.302235	-0.185393	1.58604	0.115062	1.1156	-1.14816	-1.05337	0.941168	-0.618229	0.652589	-1.06345	-0.344476	-0.430178	0.508875	-0.758612	0.495872	0.991583	0.998628	0.0198813	-0.829957	-0.0759659
GSE32894_GSM814172	-3.2346	-3.77072	-7.00532		3.6119	-0.18455	-0.835021	-2.83048	-3.06742	-0.591816	-0.765597	-0.705663	-0.0891633	-0.148039	-0.115149	-0.185863	-0.85085	0.888653	-0.263487	0.359989	-0.0778337	-1.10617	1.97411	1.96391	-2.51356	-2.73724	-0.518779	-1.63267	-0.660682	1.21754	0.766162	0.717407	0.247683	-0.65604	1.81423	-0.7431	0.73749	0.83753	-0.0814531	-0.809567	0.680621	-0.115858	-0.392794	0.370792	-1.88251	-0.698257	-0.192596	0.340253	-0.297735
GSE32894_GSM814173	-16.4828	7.8809	-8.60188		1.39832	2.61051	0.211264	-3.18754	3.02151	-0.0251358	-0.157356	-0.604829	1.51877	6.28273	1.07362	1.33606	-4.80571	-2.93088	1.47254	-1.76013	1.28893	-3.24677	3.58006	-0.380964	-0.565118	-1.17011	-0.114253	-1.04733	3.42109	0.652936	-2.89645	-1.05511	-1.32111	2.19021	-0.4694	-2.12892	-2.32428	0.202149	1.06041	-1.3601	-0.0889391	-1.94484	-1.51566	0.711645	0.15318	-0.30087	-0.26709	-0.102739	-0.218475
GSE32894_GSM814174	13.0976	2.25609	15.3537		-3.20682	2.19728	0.545318	3.75868	0.763087	-0.352559	1.87374	0.828882	1.59442	1.6659	-0.364288	0.519209	-0.324767	-0.176507	-0.250947	1.11091	0.747337	-0.600008	0.210909	-1.57104	1.03036	-0.240482	-0.535324	-0.869879	-1.38741	-0.747905	0.399677	-1.10179	-0.989275	0.0686948	-0.738113	-0.470933	-0.267595	-1.00154	-0.556186	-0.282114	-0.0162949	-0.306904	-0.368637	-0.771525	-0.0459555	-0.144517	-0.00826331	0.456855	-0.476279
GSE32894_GSM814175	-2.07307	-3.59174	-5.66481		1.08917	-1.90927	-3.21558	-0.208729	3.56159	2.42305	-0.420791	3.64266	-1.0285	-2.66487	0.336129	0.945205	-1.08926	0.203232	-1.45157	0.9518	-1.66355	1.65088	-1.48722	1.34693	0.0247316	-1.06207	-1.44535	-0.785268	0.895346	0.022195	0.826566	-0.416962	-0.419757	0.543626	-0.571782	-0.245451	0.295531	-1.06727	1.68996	-0.887919	1.10973	1.82788	-0.224501	1.23977	-1.11386	0.359536	0.544873	-0.310324	-0.413499
GSE32894_GSM814176	3.48426	6.53717	10.0214		-0.830629	-0.69886	-0.494367	-0.840372	-0.613697	3.47304	-1.61998	-1.34733	0.308901	-1.26863	0.515857	2.16359	2.02815	-0.93702	2.16873	-0.441353	-0.31077	0.772821	2.66223	-0.0185161	-2.31584	-1.58753	-0.735337	2.11662	-0.201264	1.43241	0.512565	-0.340124	1.60777	-0.0873453	0.534691	2.48097	0.49834	0.41306	-1.13204	-0.315733	-0.331844	-0.682936	-1.28631	-0.516213	1.63249	-1.89833	-0.257739	0.434337	-1.53922
GSE32894_GSM814177	-0.779488	-1.49617	-2.27566		-1.65944	-1.15658	-2.95494	2.10665	-2.30056	0.676282	1.58886	-0.102842	-0.467443	0.229452	1.08092	0.971313	0.640828	1.39771	-0.00621635	-0.187039	0.865776	-1.01789	1.23699	1.19259	1.02482	0.197467	-1.33424	1.16972	-0.214611	-0.773855	-0.632781	-2.20436	-0.346273	-1.58003	-0.479074	-0.728312	-0.955703	0.357975	0.510685	2.68018	-1.27445	1.42476	0.00797419	0.182892	-0.992555	0.964929	-0.91671	-0.22232	-0.826889
GSE32894_GSM814178	-5.7321	-4.98267	-10.7148		-2.90892	-3.0499	-2.98553	-2.16526	0.889907	4.38234	-0.868114	-1.0775	0.613868	-0.383518	1.03616	-1.35373	1.08852	-1.00597	-1.4646	0.531074	-1.06171	0.535316	-0.462961	-0.0263155	-0.509762	1.09511	-1.33939	-0.746766	-0.310845	0.516893	-2.68583	0.100229	-0.0886728	1.795	-1.42438	-1.97528	-0.30875	1.05825	1.53883	-0.985948	-0.249751	-1.4027	0.417886	-0.0336847	0.863818	-0.20873	0.504475	-0.749459	1.41171
GSE32894_GSM814179	0.487939	0.0261472	0.514086		2.21736	2.70066	2.84279	1.80102	2.04384	-1.09843	-3.60927	-0.140849	-2.513	-0.0543533	-1.43983	0.913178	1.19947	-0.297586	0.957101	0.207248	1.83827	-1.19576	-2.28756	-2.88215	-1.06261	-1.55642	3.1375	1.58013	-1.60615	3.26586	-0.90907	2.1065	-1.25445	1.05923	-0.112431	-0.474176	1.18083	0.325393	-1.05816	-0.330245	-1.0127	-1.33357	-0.123614	1.50759	-0.361044	-1.57124	0.81472	0.320862	-0.739559
GSE32894_GSM814180	3.60778	0.382638	3.99042		2.11221	2.1109	1.33725	-2.84959	-2.12462	-1.98966	0.710072	-1.63587	1.44367	-1.54922	-0.139067	-1.3899	-1.84506	0.306334	-0.628599	0.910855	0.849765	0.820775	0.499243	1.07043	-0.541348	0.0730205	0.958723	0.905728	0.328792	-0.351223	-1.602	0.327902	-0.37797	-0.440838	-0.256219	0.666074	-0.904221	0.0718996	0.254926	0.0458301	-0.0376829	0.427291	1.81231	0.753714	0.0827277	0.918898	2.34908	-1.64406	-0.309329
GSE32894_GSM814181	-0.252481	-2.00625	-2.25873		0.317882	-0.569011	-1.64265	-4.33453	-1.22873	-0.524647	1.20159	0.199986	-3.84588	-0.471447	2.14637	2.50765	0.197817	-0.605651	-2.63674	1.21466	0.27645	0.0933732	-2.02797	2.44707	-1.90581	-0.0317997	-1.27962	-0.144856	0.480052	0.755401	-0.577929	-0.60009	-0.695176	-1.76588	-1.14927	0.0184963	-0.880936	-1.46028	0.306947	1.37756	0.795883	0.390456	0.746655	-0.103049	0.0249082	-0.37641	-2.12326	0.287278	0.834946
GSE32894_GSM814182	-1.58259	-0.450519	-2.03311		1.46566	-1.68517	-2.04206	-0.882653	-1.59729	-1.42128	-2.43004	-1.01685	-0.476131	-1.38693	0.440295	1.78122	-0.447386	2.59859	-0.861022	-0.859101	-0.0161936	-0.6187	-0.637064	1.26501	-0.248347	0.949125	-0.638483	0.678741	-0.412212	2.00726	-1.43084	-1.69696	-0.537152	2.52344	0.326267	0.584395	-2.51164	1.03193	0.844122	-1.79237	0.293483	-0.285532	1.08656	0.602155	-1.69311	-0.940725	-0.547073	0.577534	1.43331
GSE32894_GSM814183	2.78399	-6.58825	-3.80427		1.53189	0.683361	-0.620942	-2.03614	-2.61545	1.45699	0.62858	2.27235	-0.0708958	-2.05851	-1.04687	-0.607367	-1.11619	-0.399354	0.171417	1.21842	-0.249363	0.699862	0.0520852	1.80548	-0.733427	-0.129448	-2.55941	-1.08789	1.33029	0.399845	0.237413	-0.376791	-0.364878	-0.723432	-0.388459	1.38894	0.176099	-2.63579	0.701933	-1.18397	-1.17708	1.30383	0.517542	-1.48137	1.0312	0.176835	0.0304506	-0.256503	-0.631526
GSE32894_GSM814184	-1.08751	-4.73562	-5.82313		-1.99319	-1.7266	-0.821933	3.25132	1.95852	0.105559	0.228204	0.462766	-1.42046	2.31987	-1.09572	-1.31393	0.996551	-0.0867449	-0.862816	0.939893	0.0843228	-0.250957	1.2354	-1.13474	-1.68022	-1.30668	0.10308	0.347483	1.10897	-0.582969	0.999135	0.643479	-0.602941	-0.528726	0.575598	0.724577	-0.355968	-0.490398	0.601977	-0.359313	1.40942	2.03277	-0.782	-0.167972	-1.04621	0.30566	0.046515	-0.438304	1.52176
GSE32894_GSM814185	4.59837	-1.02805	3.57032		1.68065	0.0402538	-1.44995	-2.87464	-2.5478	-2.12137	1.89733	-0.291439	-0.230691	0.234806	-0.377712	0.744025	-0.811762	-2.2392	-1.90358	0.380507	-0.981744	0.574361	0.292981	1.01036	-1.98324	-0.975041	-0.0186549	1.20426	0.128066	-1.73639	1.4199	-2.00863	1.32925	0.599532	-2.22628	1.06744	0.127792	1.11504	-0.444913	0.276627	0.406341	-1.77665	-0.103018	1.04587	0.942087	0.434609	0.295074	-0.207334	-0.961161
GSE32894_GSM814186	4.24238	6.45758	10.7		-1.47357	0.328235	5.65548	0.709019	-0.843435	0.405541	-0.676845	-0.907279	-2.14932	0.842781	-1.93021	1.74748	-0.2928	-0.404809	-0.270428	-1.95306	0.0835066	-1.17678	2.0695	-0.172282	0.225558	-1.76103	-2.11813	-0.060321	0.62157	1.47314	-2.37589	-0.134001	0.837695	0.623954	0.407916	2.44066	-2.03593	0.529039	-0.587659	2.63061	-0.963618	1.06422	0.0277053	-0.78429	0.253783	-0.402432	-0.812698	0.470128	-0.986577
GSE32894_GSM814187	-15.9208	1.40492	-14.5159		0.445912	4.03769	0.96197	-1.42948	-1.79698	8.39538	-0.125715	-2.67156	3.30154	2.56822	-1.79427	2.86171	5.99006	0.902422	2.08875	4.43315	2.27868	-0.419494	-0.767795	-2.22601	3.11342	-2.17446	0.00195094	1.88241	4.50005	-2.90362	1.26991	0.219192	2.4003	0.086023	0.789123	-0.527722	0.982606	0.588198	0.979319	-0.168432	-0.265184	0.428468	-1.43718	-2.44747	-1.06375	1.04718	0.388434	0.187265	-2.07391
GSE32894_GSM814188	-2.94787	4.57215	1.62428		0.094864	7.27503	0.16017	0.226542	2.92895	2.17271	0.817856	0.125598	-0.820806	0.0641246	2.91289	0.647008	1.49832	0.889842	3.9159	-1.90375	-0.606057	0.376696	-1.05959	-2.42959	-0.50062	-2.6104	-0.916509	-2.16609	-0.933905	0.696874	-0.477819	0.931365	0.391566	-1.33336	-0.621174	1.03104	-0.344075	-1.01488	0.531135	-0.273574	-1.2075	0.824355	0.613969	0.326646	-0.373736	0.73825	0.300396	0.19189	-0.265562
GSE32894_GSM814189	4.11599	6.38355	10.4995		-3.37603	0.0277568	2.5949	-1.17012	0.730725	0.595661	-0.0313909	-1.10647	2.73628	-2.78598	-0.0918184	-0.357904	-0.486388	0.0195205	0.36928	2.49245	-0.0518116	0.212691	-1.25847	-0.892071	-1.32303	0.657789	-0.552913	-0.789218	-0.333139	0.3891	0.9128	-0.742295	0.662438	1.03756	0.221643	-0.575543	0.808651	-0.0891632	1.49542	-0.687312	-1.66372	-0.509356	-0.236592	0.520172	0.0542924	0.82134	0.647609	-0.302112	-1.36042
GSE32894_GSM814190	5.6989	0.531653	6.23056		1.75335	1.92187	0.923137	-1.21866	-2.28849	-1.78556	1.43788	-0.578393	2.00691	-0.733122	-2.00647	1.89789	-1.23702	-0.16626	-1.72707	2.11553	0.173308	1.43987	0.78045	0.172251	-0.212133	1.81234	-0.200216	-1.40729	0.764759	-1.49565	0.350684	-0.259465	0.476124	1.08048	0.217972	-0.107652	-0.0902623	0.682182	-0.938584	0.244296	-1.11379	-0.85828	1.38944	1.38936	1.68418	-0.179426	2.12889	-0.523951	1.25659
GSE32894_GSM814191	11.0238	2.79257	13.8164		-1.58248	1.16814	-1.02033	1.8543	-2.21479	-1.71962	-0.229262	0.0375161	1.16019	1.11274	-1.60819	0.255	-0.309196	-1.9301	0.725965	0.397354	-0.203023	-0.739006	1.84578	0.199151	0.875598	0.0708816	-0.441557	-1.94466	0.216242	0.565	1.40066	0.395759	1.33302	-0.490893	1.01059	-0.754659	0.126064	-2.81208	-0.152492	0.255776	0.825971	0.1915	0.601229	0.175566	0.697346	-1.13351	0.37984	0.335329	0.233826
GSE32894_GSM814192	12.858	-0.415248	12.4428		0.790026	1.93619	0.587208	-0.279766	-0.367769	1.61329	0.0127205	1.33267	-1.42182	1.91607	-0.320646	0.950342	-0.059972	0.804481	0.689881	0.0594054	0.895995	0.552684	-1.0068	-0.780754	1.10077	0.784522	-1.34233	0.056743	-0.689355	0.863383	-0.478794	-0.473865	-1.15629	1.11766	0.782344	-0.586933	0.604661	0.726614	-0.471767	0.369074	-0.193639	0.839116	-0.367426	-1.06458	0.875313	1.00205	-0.192643	0.485703	0.22794
GSE32894_GSM814193	3.68695	1.62207	5.30901		-1.62314	0.526638	-3.45445	-1.86399	-1.80625	0.598391	-3.687	0.217503	-1.80974	0.965195	-0.254601	-0.798103	2.12237	1.10736	1.44882	-1.47791	0.132792	1.25591	-1.29707	0.111155	-0.832228	0.81275	-0.483754	-0.893907	0.765147	1.10372	-1.81365	1.73569	-0.0756274	-0.49341	0.804597	-0.301873	-0.346421	2.77881	-1.31051	1.65637	-0.796256	0.203197	1.94526	-0.0265451	-0.463945	0.777555	-0.0136226	-0.828692	1.7635
GSE32894_GSM814194	7.64513	-2.38441	5.26072		0.584322	0.862715	1.03187	2.33076	0.959738	-0.31191	1.44089	1.65242	1.29081	-0.318603	-0.34294	0.607925	-0.87413	0.959603	-1.19173	-0.478712	-0.415233	-1.00458	-0.630116	-0.819996	1.3903	0.10626	0.00281979	-0.0465285	-0.608704	0.100907	-0.513165	-0.572797	-0.171619	-0.487204	-0.602785	-0.301717	-0.242302	0.840488	-1.20682	-0.0642654	-0.619122	0.180138	0.0279475	-0.225036	0.472653	-0.748006	0.211883	0.174031	0.259293
GSE32894_GSM814195	1.37616	-3.89973	-2.52357		-1.82084	-1.40866	-1.13222	0.545856	1.96592	-1.50186	1.28233	-0.667178	-3.49463	0.555024	-0.830222	-0.569009	0.0909522	1.80034	1.0538	-0.806964	-0.0220762	0.923736	2.24558	0.0408397	-1.88239	-1.02495	-0.894334	-0.454192	-0.70538	-0.264264	1.40728	0.707837	-1.63053	0.677927	0.73791	0.252099	-0.994782	-1.14409	0.0869239	0.0343797	-0.689392	1.98356	-0.176221	-0.922399	-0.854717	0.810273	0.79319	0.861043	0.0676025
GSE32894_GSM814196	8.79775	-0.742724	8.05503		0.0972136	1.06496	1.96782	0.0641638	-2.60203	0.774851	1.96325	2.13808	0.157714	1.09504	-0.0388458	1.21936	-0.105182	0.376374	0.973569	-1.57971	-0.388762	0.933498	-1.12534	-1.12563	1.07319	1.17176	-1.18424	0.541563	-0.160339	1.22277	0.693842	-0.803623	-0.98933	0.840424	-0.57492	-0.37842	-0.900911	1.65859	-0.881019	0.0104059	-0.0738229	-0.481002	-0.0578751	-0.255426	-0.405829	-1.40304	-0.792338	-0.0145825	-0.726341
GSE32894_GSM814197	0.574945	2.58263	3.15757		-2.38543	-2.12851	-1.42868	-0.308001	0.469731	0.886692	-2.78418	0.787324	-2.54647	0.649579	0.0149374	0.779346	0.26934	1.43552	0.780794	0.738622	-0.799411	0.568287	-0.0194962	-0.442514	-0.0603226	0.628029	-3.09522	-0.675247	-0.420149	0.394155	0.536954	0.308204	0.9283	-1.2788	0.0168436	0.563721	0.104688	-0.540428	0.98615	1.02824	0.717959	2.2062	-0.386891	0.185517	0.170788	0.896303	-0.166708	-0.766836	0.913851
GSE32894_GSM814198	-1.28324	-2.95974	-4.24298		-1.33248	-1.1095	-1.03262	-0.925538	-2.36009	-0.131525	0.808265	-0.75445	2.62843	1.39575	0.854514	-0.496955	1.62348	-2.5101	0.20811	2.09852	-1.72259	-0.136899	2.96261	1.45392	-1.58305	-1.50703	-0.474862	-1.28151	-0.162076	-0.719887	0.522564	-0.323346	-0.886399	-1.73483	0.409013	-1.21361	-2.70264	0.964887	-0.0145223	1.36275	-0.524301	0.902951	-1.4943	0.126422	1.81731	0.13793	-2.04591	1.76663	-1.84597
GSE32894_GSM814199	-1.97473	-3.14451	-5.11923		-0.555623	-0.348521	-1.27212	2.53804	4.3486	-2.84561	-1.75982	0.017195	-1.68832	1.39979	-0.673677	-1.57953	-0.328046	0.424379	1.02275	0.341393	0.790651	0.71901	-0.110944	0.91674	0.622528	-0.465701	1.9653	1.50026	1.82594	2.09296	-0.923193	-0.834745	0.505479	-0.141567	-0.464725	-1.11875	0.197892	0.912726	1.33786	1.00332	-0.0229202	0.817947	-0.0848705	-0.773298	-0.437824	0.743758	0.795981	0.291768	-0.832663
GSE32894_GSM814200	9.38248	1.55625	10.9387		-2.73004	0.318772	-2.88652	3.50135	0.882628	-0.930163	-3.45866	0.757592	0.225145	0.272724	1.85107	0.48482	0.426292	0.37453	0.815218	-1.08102	0.168915	-0.193372	-2.30682	0.63676	0.0067298	-0.662433	0.0899989	2.11222	0.442442	-1.44668	-0.187628	0.337491	-0.192568	0.742293	0.195133	0.29146	0.461967	-1.22844	0.645662	-0.548112	0.859371	-0.46533	-0.144398	0.86754	0.382493	0.927868	0.422275	-0.517232	-0.0700673
GSE32894_GSM814201	8.19706	0.0812251	8.27829		-0.567387	2.28368	0.257322	0.253337	-1.11476	0.0248397	-1.71471	1.31742	-2.31173	1.7613	-0.600119	-0.373472	-0.212704	0.0599266	0.434137	-0.395634	-0.152414	0.312479	-1.39263	0.29772	0.831489	0.295268	-1.02859	0.27661	-0.0295026	-0.0288409	-0.546344	0.334125	-0.929561	-1.15715	-0.316327	-0.67712	-0.228757	0.455217	-2.00846	-0.501283	-0.423064	-0.128391	-0.0662017	-1.56528	1.12395	-0.366314	0.687251	0.224763	-0.101297
GSE32894_GSM814202	-10.472	-7.01956	-17.4916		-1.4412	-3.66856	-0.279629	0.443411	1.27813	-1.07171	4.17392	-2.05155	-1.38231	2.67761	1.96379	0.118977	-1.07988	-0.924568	-0.722187	2.38599	2.47117	0.300128	-1.48237	-0.919121	-1.24945	-1.33493	-1.58108	0.0393052	-1.26893	0.905921	-1.54498	-0.534512	-0.84278	-0.0710545	0.555454	-0.0273344	-0.356194	-1.24591	-0.194404	-0.746066	-0.411826	1.68634	-0.131656	-0.257494	-1.49255	0.962249	-1.50432	-1.26098	0.0503024
GSE32894_GSM814203	5.25134	-4.49374	0.757606		0.243619	1.95452	1.87122	0.470112	4.77451	-3.23083	-0.390154	-0.329108	-0.423118	0.852176	-0.093922	-0.242157	-1.25221	-0.323641	-0.0682146	0.753974	-0.722644	-0.17782	-1.38737	-1.29981	-0.93238	-1.8731	0.00875296	-0.312026	-0.0746867	1.57345	-0.328047	-1.63418	-0.95773	-0.799762	-0.401005	-0.342103	1.5084	-0.337541	0.0374523	1.28681	-1.30512	-0.653605	-0.778958	-1.01842	0.339645	-1.1724	-1.01289	-1.84213	0.265567
GSE32894_GSM814204	-8.91932	9.72119	0.801875		-4.17777	-4.51732	1.83862	-4.0623	-0.929494	0.310722	0.899628	-0.508103	-0.8857	-0.746389	-0.914953	-1.0192	-0.161535	0.922112	-0.336564	0.596157	-0.163247	-0.424368	0.4647	-0.532115	0.938574	-0.729473	0.375185	-0.165211	0.615842	1.23567	0.705633	-0.239171	0.691648	0.250876	-0.951756	0.388713	0.447561	-1.66396	-0.503268	-0.585793	-1.64232	0.660552	-1.08384	0.894246	-0.376834	1.86458	-0.836118	0.361015	0.844172
GSE32894_GSM814205	10.9449	2.06363	13.0085		-3.18992	1.17004	-0.640421	2.11975	1.04382	-0.519415	1.39656	-1.10402	0.823089	0.0942849	1.38312	0.401782	0.956124	0.778482	-0.218908	-1.33025	-0.360997	-1.45551	-0.463395	-0.775942	1.07624	-0.208534	0.877451	0.344437	0.36608	-1.16639	-0.176893	-1.51286	0.623044	-0.359243	0.596579	-0.0323678	0.838228	1.61698	-0.911731	-0.878058	-0.69327	0.395859	0.190743	1.09527	-0.939958	-0.0704976	-0.0773468	0.528433	-0.52492
GSE32894_GSM814206	-4.40318	-1.46572	-5.8689		-1.96134	-1.33456	-3.55421	2.3649	-1.08254	2.98112	-3.2907	0.050922	2.17044	1.48034	-0.588926	-2.13736	-0.516808	-1.51114	0.221549	2.03133	0.963415	-0.761458	-1.10785	-1.2191	-1.67792	-2.13624	0.355592	0.483962	-0.579774	-0.297708	-0.72933	0.953318	0.697216	-0.509243	-2.40775	0.634993	-1.47001	-0.878957	0.215102	0.415759	0.240778	0.346333	-0.086885	0.588942	-1.30991	-1.42816	0.980762	-2.08212	-0.0711987
GSE32894_GSM814207	4.429	-6.94764	-2.51864		1.05031	1.31089	-1.2982	0.763895	0.146016	0.796775	-0.788344	1.69974	1.45413	-0.961042	-0.666919	0.345038	1.11596	-0.203473	1.68426	0.588989	-0.252878	0.503991	0.371569	1.67239	1.24523	-1.3586	0.959659	0.587102	-0.450263	1.33047	0.484927	-2.37246	1.15214	-0.558926	0.194071	1.07032	-1.96191	0.597382	0.988341	-0.478875	0.00351472	-0.115281	0.533174	-1.04308	-1.17491	0.816389	-0.488161	-0.351823	0.341724
GSE32894_GSM814208	7.67326	-0.842877	6.83038		-3.74253	0.677955	-0.311853	2.70721	0.0691904	-0.604576	0.638756	0.782664	2.22598	0.556568	-0.650165	1.2113	-0.800987	0.981378	0.0643104	-0.994481	-0.457422	-1.22538	0.0570784	0.371422	1.37042	-0.27195	-0.298056	-0.0133339	0.578485	-0.707182	-0.636824	-0.371975	1.00615	-0.246619	0.691801	-0.916673	0.737806	-0.176653	0.576275	0.192141	-0.157598	0.405989	-0.186059	0.715018	-1.44523	0.179992	-0.847523	0.211131	0.33089
GSE32894_GSM814209	-1.91376	-5.04671	-6.96048		-0.0345323	-0.14748	-0.361669	1.27298	5.15543	-2.31911	-0.521666	1.07692	-2.02697	-1.61657	1.05809	-0.51163	1.35721	0.847827	-0.239809	-0.889952	0.17074	-0.202842	0.00516424	0.539911	-1.01162	0.554158	0.77538	0.79903	0.526269	1.96134	0.653561	0.211366	0.0258693	-1.04529	-0.248508	-1.21023	1.43896	0.60764	-0.594326	1.5475	0.0451691	-0.140367	-0.530776	0.0695139	-0.217451	-0.134626	0.167032	-0.360176	0.147973
GSE32894_GSM814210	8.15992	-0.159325	8.0006		-5.09975	1.11351	-3.66161	1.54131	-2.77947	-1.13395	0.270264	1.43091	0.750354	2.30476	0.020676	-1.67329	-0.388599	-0.32484	0.21111	-0.418163	-2.01678	0.0775444	-0.681286	0.628293	-0.769757	0.458887	0.0627215	0.343467	-0.112127	-0.466535	-0.522719	-0.772117	-1.35073	0.774635	0.898132	-1.38087	0.986413	1.2019	0.10763	-0.411815	0.0737568	-0.689578	0.742452	-0.397498	-0.575728	1.21077	-0.606491	-0.133456	-0.0216928
GSE32894_GSM814211	-1.40334	-1.80368	-3.20703		-3.52122	-2.18115	-4.48309	4.36491	1.32687	-1.83075	2.6765	-2.13222	-0.360529	-2.93519	1.30361	-0.118691	-1.00575	2.08413	-2.88836	-2.68893	-2.24164	-1.16268	-0.643786	1.78791	-0.0151592	0.317322	0.679828	1.12524	0.148112	0.31654	-2.25165	-1.10972	0.466267	-0.796887	0.490551	-0.690707	1.30725	0.358949	0.714168	-1.27448	0.25034	0.0830777	0.230012	-0.291168	-2.19767	0.54789	-0.0463391	0.587281	0.0407605
GSE32894_GSM814212	11.5981	2.36933	13.9674		1.39468	0.41131	-1.17719	-1.665	-0.681329	-0.482747	1.55217	-1.07263	-0.47174	1.52857	-1.65309	1.09941	1.20255	0.160288	-1.57574	-0.340684	-1.35813	-1.21324	-1.15691	-0.916592	0.882138	-0.197075	-1.56167	0.718319	0.636761	-1.54379	-0.131938	0.10703	-0.59754	0.669693	-0.627086	1.9091	0.246658	1.36794	0.359114	0.0763506	1.47432	-0.117798	-0.305086	0.114377	1.24815	-0.00136299	0.927937	-0.11919	0.638596
GSE32894_GSM814213	6.64293	-0.718782	5.92415		-0.356051	0.20705	1.17487	2.76997	0.590092	-0.457413	0.447397	1.53029	1.88644	-0.863238	-0.323415	1.99128	0.306423	0.317506	-1.77437	-0.043967	-0.923223	-0.958945	-1.83147	0.155215	1.33471	-1.34403	-0.0436964	2.47144	0.475347	0.4425	-0.3031	-1.02084	0.468087	-0.0599555	0.481265	1.2256	-1.19148	1.27099	-0.400021	-0.577724	0.312832	-0.11188	-0.704595	0.351047	-0.890705	-0.247787	-0.186932	-0.714259	-0.376501
GSE32894_GSM814214	-8.22811	10.412	2.1839		-2.70725	-4.21234	0.10003	-2.6546	-1.09626	1.03653	-0.710382	1.40272	-1.10791	-1.06135	0.147674	-0.231186	-1.69985	2.44769	0.596609	-0.187088	0.561492	0.707774	0.99327	-0.356518	-0.254092	0.140242	3.1127	-0.537567	-0.819654	0.0012559	1.19382	-0.371921	0.52634	0.865206	0.950916	0.573774	1.4131	0.362216	-0.53844	-0.539856	-0.225712	0.408289	-0.283361	0.106791	0.819399	0.717609	-0.894601	0.399195	0.203038
GSE32894_GSM814215	10.5513	5.38842	15.9397		1.54755	1.66345	2.20996	1.55071	1.14856	-1.09245	0.83158	-2.34334	0.293704	-0.0209643	-4.02419	0.821415	0.384799	0.86064	-1.48939	0.409645	0.856848	-2.66005	-1.28311	-1.78789	1.6872	-1.14332	-0.639599	-0.140094	-0.808414	-0.167771	-0.0583502	0.667247	-1.68015	-0.165072	0.261167	-0.727382	-0.805124	1.08244	1.37405	-1.45103	0.767776	0.30648	0.174235	-0.47814	-0.370848	-0.229678	0.326511	0.266392	1.18544
GSE32894_GSM814216	10.4817	1.83008	12.3117		-1.74914	-0.0513537	0.0151846	0.68592	-1.69674	-0.538	1.51135	0.00448344	-0.522355	1.46925	0.449714	0.372586	0.882855	-0.863597	0.330712	0.922951	0.0492865	-0.981091	-0.707134	-1.39171	0.707044	-0.209202	-1.35623	-0.819238	0.529672	0.264487	-0.865301	-0.987628	-0.805711	-0.162405	0.84533	0.635154	-0.372678	-0.0494143	-1.05864	-0.845757	1.81188	0.00118838	-0.706753	-0.961619	0.720026	0.764498	0.167836	-1.05423	1.14302
GSE32894_GSM814217	2.04804	7.46571	9.51376		-4.01158	-2.86309	-2.07345	-0.956277	-1.68094	-1.01489	-0.261847	0.169403	-2.84529	-1.75222	0.583784	-0.965015	-1.30582	-0.199761	0.985001	1.01092	-2.18623	0.19832	0.763148	-1.1511	-0.0286232	0.659449	0.0548275	0.763448	0.410627	0.225845	0.146569	0.149962	-0.628543	-1.40863	-1.43382	-0.397229	0.670535	0.617558	0.355461	0.72758	-0.21686	0.438856	0.528418	1.72879	-0.422887	-0.523174	-0.442838	-0.170048	-1.7675
GSE32894_GSM814218	-16.9551	7.65412	-9.30097		2.18109	-0.134822	-2.95059	-0.490108	-0.524822	0.295219	2.13309	1.22133	-0.903983	0.927164	0.340814	2.4842	-0.839241	-3.27703	-1.30734	1.16931	1.23588	0.209061	-0.493273	1.49899	-2.15229	-0.254252	0.15952	-0.761964	-0.0180243	0.126046	-0.668152	-2.09364	-1.34664	-1.22308	0.133073	1.14205	0.800205	-0.924326	-0.31804	0.0852272	0.525653	-0.542798	-0.992438	-0.196846	0.156234	0.302659	-0.672532	0.120915	-1.72581
GSE32894_GSM814219	-16.6869	7.52424	-9.16263		-2.71231	-0.544144	-0.233995	-3.35959	-1.54247	-3.43922	3.60383	6.06449	0.726882	-0.174029	-2.21165	-1.76417	3.77417	2.45705	2.69432	-1.26812	0.322721	2.18516	-1.88182	1.0686	-0.106043	-1.00017	0.544933	-0.720642	-0.215346	-2.20532	-2.45335	-2.40887	1.04876	-0.118947	0.619779	2.02007	1.958	0.0302315	-0.970453	-1.46205	4.94211	-0.41847	0.493978	-0.28433	-0.516292	-2.45628	0.64711	-0.57422	-0.712904
GSE32894_GSM814220	-10.4802	2.75364	-7.72658		2.61052	-1.18611	-1.56287	-1.76683	-3.74249	-1.2563	-1.22022	1.57795	-1.04511	-0.8363	0.577034	-1.74176	0.564436	0.924822	-0.280632	0.357411	0.189195	-1.20067	1.8225	0.211216	-0.283356	-1.94823	-0.160706	0.33886	-0.90692	-0.130889	-0.383226	0.629317	0.897382	-1.74444	0.820746	-1.03233	0.33393	1.76759	-0.00161836	-0.917372	-0.709009	0.265824	-0.159429	-1.0846	0.653524	0.724825	0.727185	1.60646	-1.07298
GSE32894_GSM814221	6.86616	-1.57749	5.28867		0.148929	0.628957	-0.820085	-1.01279	-0.411233	-1.11279	0.655507	0.567987	-1.00187	0.173074	-1.43621	-0.230533	-0.474282	0.103086	0.354551	3.12325	0.742088	2.38041	1.11588	2.49183	0.551231	0.0124609	0.608525	-0.545566	-1.19718	1.5907	0.469288	-0.628161	0.0983806	-0.32425	-1.44856	-1.37074	-1.38452	0.682414	1.69933	0.440334	0.0593671	-0.785639	0.485083	-0.745265	0.138971	-1.50758	0.665647	1.09415	1.73527
GSE32894_GSM814222	-2.24824	-4.0296	-6.27785		0.809681	1.73517	3.0448	-3.06778	3.59552	2.05406	-1.69017	-0.145887	3.27971	-1.73424	2.11086	-0.608062	0.840818	0.473197	-0.664394	1.66327	0.617775	0.471723	1.34988	2.41239	1.8532	-0.467747	-1.07944	0.821433	-1.31507	-0.420172	-1.62631	-0.00665437	-0.475129	0.178521	0.0903292	-1.55537	-0.990773	1.3917	1.95876	-0.209298	-0.806224	0.225618	0.962497	1.76897	-0.531611	-1.45779	-1.02672	-0.16787	-1.32724
GSE32894_GSM814223	0.0802503	-0.754581	-0.674331		0.307626	0.761984	1.23675	-0.591259	0.863915	1.36758	-2.92721	-0.133513	0.540247	-0.237076	0.237098	0.712605	1.88514	-1.72164	1.46711	-0.450942	-1.34614	1.05351	-0.245401	0.905176	-1.61815	-1.61106	-0.123158	0.4553	0.0368293	-2.7829	-1.3387	-0.941789	-1.30961	-0.804534	0.8439	2.05797	-0.657173	0.288157	-0.551202	0.678078	0.793249	-0.0785351	-0.253474	2.32351	0.589585	1.05348	0.321571	0.0327575	0.315836
GSE32894_GSM814224	10.5151	3.11638	13.6314		-3.4256	2.00329	1.08223	1.44379	1.81003	0.10474	1.44897	0.408404	0.422162	0.649708	-0.326773	0.478592	-0.292579	0.352841	-0.393581	0.648584	2.00868	-0.151467	-1.35571	0.19613	1.83725	0.505087	0.600198	-0.822525	-1.25261	-1.27664	-0.117687	-0.184302	-1.4428	0.00823976	-0.941005	-0.465806	0.0708241	0.770215	-0.110975	-1.53994	-0.318878	0.368953	-1.17145	-0.754494	-1.03711	-0.0615835	0.219947	0.806566	-0.233464
GSE32894_GSM814225	-20.3201	9.57778	-10.7423		0.878561	4.39762	-1.69971	-2.55505	1.44382	-0.765413	5.02833	0.593557	-0.870082	2.00154	-2.89484	-0.375386	-1.37407	-0.998817	1.69044	-0.171573	1.3964	-1.7808	0.291723	0.947668	1.45327	2.75809	-0.629242	-0.231552	0.520281	-0.68069	-1.38498	0.929282	0.487984	-0.259324	1.28384	0.648874	-0.11442	-0.664441	-1.40024	-1.47763	1.31016	-1.75289	-1.39702	1.57721	-0.0632384	0.0217605	-0.858884	1.08225	-1.03554
GSE32894_GSM814226	6.92789	0.0108389	6.93873		-4.01348	2.43486	-4.82967	1.11181	0.824827	-0.899218	-1.74145	-0.20203	0.598347	0.345883	-0.291808	-1.31645	0.14583	1.66673	1.07318	-0.116202	0.795243	0.580717	1.44282	0.478687	0.932308	1.4194	0.0707229	0.724268	0.298348	0.887943	1.43714	1.2847	-1.25182	-0.157967	3.14699	-1.30629	1.58798	0.295034	-0.685669	-0.247109	-1.06542	0.657664	1.10142	-0.299552	0.8751	0.368175	-0.565179	-1.03359	0.501725
GSE32894_GSM814227	2.92523	-6.1261	-3.20088		3.29721	1.35366	0.0179704	-1.51552	1.57821	-0.437198	0.920307	0.532475	3.11721	-2.24185	-0.642368	0.557819	1.95806	0.572442	-0.530329	-0.339468	-1.78947	1.04238	-0.0780551	0.352067	-0.0913815	2.2286	0.953369	-0.0250462	-0.0802679	-0.673426	0.899515	0.282903	-0.132557	-0.393913	-0.306757	-0.459524	-1.01157	1.406	0.390205	-1.00897	0.965718	-0.503461	-0.49075	0.596595	-0.447076	-0.274115	-1.82399	0.0711127	-0.036233
GSE32894_GSM814228	3.07488	-4.45511	-1.38022		0.782255	1.00949	-1.30256	-1.94386	1.88356	-1.22034	1.49312	0.194283	1.2555	-1.58332	-0.244468	0.0313166	0.0830544	0.750754	-1.74701	-0.102952	-1.03568	-0.0581224	0.0708969	0.585708	1.14388	-0.83529	0.905074	0.79945	-0.214125	-1.36736	1.11736	-1.74237	-0.147419	0.380192	0.0649262	0.398607	-0.378452	-0.582561	-0.509414	0.789663	-1.39067	-1.87034	0.136046	0.91694	-1.33171	-0.0380152	0.972267	1.61579	0.827895
GSE32894_GSM814229	8.67375	0.22149	8.89524		-0.402746	1.24302	0.850649	-0.974552	-1.31238	-0.36894	0.922692	-0.900997	0.411023	2.38789	-1.5111	-1.00434	-0.990343	0.812995	-1.09125	-2.30936	-1.59224	-0.95977	-1.11294	-2.09271	0.855568	0.918953	1.17732	1.33218	0.999884	0.434599	0.7352	-0.665881	-2.17881	0.0341026	0.230582	-0.732825	-0.587479	0.918871	0.0153787	-1.12932	-0.0700281	0.0396585	1.10526	-0.36043	-0.171751	0.436432	0.18884	0.178033	0.504814
GSE32894_GSM814230	-4.53741	-1.406	-5.94341		2.4152	1.41915	-0.00358162	-0.54156	-1.10316	2.49914	-5.16493	-1.80482	-0.895672	1.21074	-1.99282	0.751833	3.37497	1.04391	0.81356	0.799706	-0.0134617	0.727913	1.50864	1.12081	0.458287	0.0931816	0.004447	-0.105683	-0.405105	-0.53793	-1.51028	-0.165784	0.335028	2.04455	-1.73142	0.540315	0.021011	0.642777	0.397424	-0.560509	-0.305001	1.66422	0.804071	1.79469	-0.238448	-1.13371	0.243922	0.241867	0.0806037
GSE32894_GSM814231	7.18894	-1.79288	5.39605		3.12871	0.657071	1.58746	-0.360725	1.15185	2.02342	0.53999	2.31558	-1.87013	-0.712712	-0.190629	-0.385062	0.696474	0.408557	0.115928	-2.01342	1.2803	-0.96878	-0.631577	-0.550208	1.01182	0.00748743	-0.799198	0.228454	0.120182	-0.379589	-0.0958261	-0.0144843	-0.23177	0.173673	-0.743417	-1.61221	-1.21193	0.311602	-0.841532	-1.53782	-0.0106392	-0.275354	0.255871	-0.724702	0.749958	-0.212759	0.487297	0.368507	0.338077
GSE32894_GSM814232	-1.22087	-0.706736	-1.9276		-1.60344	-2.11676	-4.78788	-0.259998	-2.27705	2.04397	-1.82555	2.46445	-2.15519	-1.03625	0.894261	0.243078	-0.961663	0.636452	-0.550261	-0.557647	-0.596412	0.113994	-0.699027	0.744707	-0.143245	0.762351	2.08521	-0.587073	1.35025	-0.659758	-2.05333	0.789101	0.221597	0.461358	-0.535578	-0.980291	-0.231259	-0.249915	-0.683418	-1.00823	0.488859	1.50681	0.600931	0.218746	-0.133752	0.4191	0.819676	0.230191	-0.206052
GSE32894_GSM814233	-6.6859	-1.00121	-7.68711		0.22603	-1.3344	-1.66493	-2.5392	-2.85468	2.05516	-1.69865	1.12112	-2.51111	-0.320835	1.20732	-0.123218	-0.440181	1.21096	-0.29544	-0.00556654	-0.716463	0.0362188	-0.152059	-1.0675	0.196008	2.13019	2.43973	-0.573963	0.450452	0.0785183	-0.928243	1.52981	0.0989556	-0.874771	-1.35487	-0.632434	-0.776367	0.307833	0.0686181	-0.620801	0.0482667	1.21791	-0.314802	0.479394	-0.749985	-1.75475	0.283262	-0.292196	0.17339
GSE32894_GSM814234	12.8012	2.3207	15.1219		-1.61006	1.06895	-0.354919	-1.09182	0.423321	-0.103807	-2.58083	-0.371874	-0.408478	1.25392	0.752661	0.132791	-0.759501	-1.57638	-0.422924	0.727538	-0.374949	-0.836675	-1.55662	0.980411	-0.901232	0.166756	-0.311873	-0.30885	1.18423	-1.40329	-0.241235	-1.44153	-2.10467	-1.08476	-0.476769	0.492711	1.02564	-0.59809	-0.637273	-0.869446	0.741466	-0.445395	-1.60153	1.55511	-0.498732	0.188314	-0.386181	0.552382	-1.3458
GSE32894_GSM814235	-3.87787	-0.103991	-3.98186		-1.41482	-2.06376	-0.746773	-1.4557	-0.129039	-2.72585	1.09692	-1.30299	-0.987305	-0.872028	0.399794	-0.221264	-1.2739	0.503007	0.264451	-0.487636	2.3208	4.3982	1.46695	-1.50863	-0.606886	4.62081	-0.400504	0.181234	2.51513	2.14923	0.959072	1.70598	-0.891571	1.86999	-1.77824	0.656475	-0.814507	0.243658	0.563799	0.0546365	0.915341	-0.317941	-0.939767	0.184165	-1.1244	0.386658	1.88042	0.124584	-0.301575
GSE32894_GSM814236	-3.27038	-3.68367	-6.95406		3.89375	-0.0190619	2.25327	-3.125	0.0928756	1.48414	0.0199826	0.74103	-0.938267	-1.13162	-0.835019	0.444628	-0.0842909	0.433136	-0.557578	1.50885	0.325266	0.413264	0.344657	-0.393458	1.10603	-0.551609	1.14556	1.00639	0.872942	-0.994581	-1.35961	-0.548492	-0.232551	-0.970829	1.14673	-1.15277	1.06248	0.656363	-1.39657	1.34553	-0.446451	0.83431	0.463591	0.528174	0.372884	0.431011	0.366958	-0.255525	-0.227616
GSE32894_GSM814237	6.10352	1.17979	7.28331		-1.28042	-0.0452012	-2.67733	2.57135	1.2628	0.250975	-2.1978	-0.122385	1.16757	0.302279	-2.94304	1.03455	-0.147591	-1.79308	0.549154	2.09532	0.921888	1.63648	-0.0772236	0.0358291	0.751813	0.786171	1.08068	-2.72171	-0.530782	0.458422	0.761542	1.58407	0.28618	1.56231	1.18305	-0.0317302	-0.0313047	0.356553	-0.7352	-0.0829636	0.00533004	1.40167	1.34008	-0.468414	1.53805	-0.102448	0.508596	-0.048224	-0.411441
GSE32894_GSM814238	-16.0273	5.24856	-10.7788		0.231597	-5.03697	1.57814	-1.20041	-3.65562	-1.25868	-1.86667	3.3489	-1.12238	0.788485	-3.1934	-1.18335	-1.27954	1.72227	0.63591	-1.68206	0.608149	-0.706365	0.409541	-0.10135	1.33089	1.99926	1.54865	-0.101008	-0.788675	-0.692584	-0.455565	-1.49955	-1.22095	1.35612	-2.52881	-0.0760803	2.11852	-1.39899	-0.720638	-0.581367	0.888449	0.203424	-1.66301	1.88642	1.05487	-1.25429	-1.19238	1.70873	0.870698
GSE32894_GSM814239	-3.22604	-1.31958	-4.54562		3.36704	-0.11912	3.59023	-0.215781	2.54977	-3.31535	1.50265	-2.74663	0.088518	-1.06365	0.687763	-0.167977	0.889972	0.704634	-2.26998	1.17187	-1.02762	0.186491	0.572516	1.5865	0.442333	-0.164044	1.80043	-0.720638	-0.230132	-0.9444	1.85543	1.38886	1.22536	0.34218	1.03122	1.62572	-0.30972	0.204173	1.05617	0.0725065	-0.480031	1.20994	0.749635	-0.414284	-0.104443	0.990376	-0.866264	0.83993	0.439015
GSE32894_GSM814240	-0.0909782	-5.59008	-5.68105		-0.0503722	-0.0443419	-1.08259	-0.551636	1.60156	2.3467	-1.01217	4.08761	1.0309	-2.82141	0.454881	0.480722	-1.06848	1.32084	0.454415	1.84862	2.29759	-0.0515204	-0.0891204	0.654663	-0.261159	2.13317	-0.223407	0.63268	2.5673	0.182805	-0.785212	2.58944	-0.569123	-1.20671	0.513247	-0.441763	0.453228	-0.298011	0.523094	-1.1275	-0.212453	0.0963998	-1.52017	0.770905	0.0943957	-0.501526	0.885499	-0.968916	-0.961104
GSE32894_GSM814241	1.92752	6.68224	8.60976		0.521788	0.95027	3.10149	-2.18245	0.724793	-0.931593	-0.0463781	-1.825	1.93214	-2.402	0.527988	1.8671	0.387508	-0.112285	0.0961166	0.0481618	0.242711	1.66851	0.969335	0.263413	-0.292768	-0.372104	2.39164	-0.232152	-1.0753	-0.592838	-0.122307	1.56842	0.539962	1.61952	0.875622	1.67449	1.41715	1.12187	-0.612425	-1.06461	0.768894	-0.12158	-0.0687155	0.186066	0.5992	-0.263167	1.25606	-0.643455	-0.193367
GSE32894_GSM814242	-15.126	-4.25845	-19.3845		3.99389	-3.63372	0.124347	3.5682	-0.941178	0.572698	-1.48958	1.60447	2.64291	-0.432953	-1.21765	2.14407	-1.17048	-0.472688	-0.569681	-3.75192	0.514849	4.86636	-0.730823	1.12011	0.185011	-0.583893	2.01758	-1.72768	-0.730438	-0.760299	0.406257	2.19923	-0.951514	0.531035	0.632291	2.34459	1.14066	1.36656	1.84693	2.42531	-0.516234	-2.25515	0.795829	0.101789	0.467483	0.837355	-2.9007	-0.328623	1.34094
GSE32894_GSM814243	3.81182	-0.978199	2.83362		4.10559	0.034558	0.851224	-1.61038	-0.392982	1.63863	-0.649177	-0.899322	-2.6881	0.28939	-1.09273	-0.691973	0.104997	-0.793671	-0.18946	-0.830761	0.227342	-1.15883	1.88662	-1.10038	0.333835	-1.40221	-1.06306	-0.448152	1.53499	-1.96186	-1.2631	-1.16521	0.69776	0.0407276	-0.0250344	-0.466975	0.0518514	0.369496	0.113118	0.246668	0.209011	-0.573408	1.16614	0.426142	0.0567605	-0.631232	1.07119	-1.46724	0.134858
GSE32894_GSM814244	-4.10382	-2.38769	-6.49152		-2.11353	-0.82234	-4.65844	1.28851	-0.425683	2.29468	-0.987238	2.89039	-2.60462	-0.0287152	0.0546998	-1.84138	-1.57545	1.49977	-1.07952	1.82691	-0.444133	0.61245	1.0155	0.0481456	2.41583	-1.32193	0.989104	0.0314657	-0.623784	0.358741	-0.0433535	1.02335	0.756692	-0.684553	0.142983	0.104901	-1.55679	-0.652075	1.53883	-0.698004	-0.420241	0.717295	0.367476	1.69916	1.09763	0.962572	0.353361	-0.629687	0.441415
GSE32894_GSM814245	-4.47243	-9.09153	-13.564		1.35635	-0.763642	1.24486	-0.842573	3.93437	-0.331023	0.428244	0.27335	-2.08895	-0.83443	-2.48115	-2.10392	-0.404166	2.03753	0.653484	-0.755329	0.882463	1.00036	-0.400331	0.32999	1.38673	0.562053	0.632459	1.8143	-0.412346	0.20721	0.81156	-1.17215	0.445723	-0.760383	0.0605873	0.435841	0.896181	-1.26111	-1.63914	0.987341	-0.307781	-1.30849	-0.857165	-0.6653	0.832328	0.122781	-0.414537	-0.0336626	-0.173483
GSE32894_GSM814246	-4.28798	-2.16985	-6.45784		1.53512	0.0949106	-1.51566	-0.770591	-3.74325	-3.22734	-2.24235	-0.833783	-0.0406845	-2.22296	1.37425	-1.69846	-1.18165	-1.37859	-0.449536	0.316603	-0.0945651	-1.03698	-0.433563	0.51956	0.159496	0.537765	-1.38833	0.946753	0.785345	1.12188	0.207943	2.90259	-0.533094	-2.00879	0.775554	1.22274	1.12009	-0.414127	0.0866499	-0.0253864	-0.905672	-1.00104	1.98594	-0.878433	1.09484	1.85305	1.46485	-0.763841	-0.066229
GSE32894_GSM814247	8.28632	0.690639	8.97696		-3.84898	-0.815335	0.85329	1.12321	1.38569	-0.984907	1.82844	1.41617	0.158026	-1.78288	-1.17795	-0.613212	-1.26542	0.565481	2.43083	1.26045	-0.20867	-0.766014	-0.812871	0.94156	0.659897	-0.558194	0.821055	-1.05124	1.02387	-1.02071	1.77873	-1.0195	-0.7854	-1.53932	3.37192	-0.231329	1.02398	-2.08516	0.580776	1.14076	1.7303	-1.23995	0.786615	1.15999	0.451862	-0.947874	1.22599	0.142069	0.629914
GSE32894_GSM814248	-14.5597	2.84599	-11.7137		-1.70499	-3.38278	-3.76665	0.359583	-0.503196	0.594401	4.73142	-0.207035	0.402832	-1.33022	1.24311	-1.08277	-2.73838	-2.64774	-1.96935	1.75982	2.7391	3.15407	2.09338	-0.402745	1.35322	0.686435	0.196324	1.41853	-0.206488	0.885227	0.73677	4.15177	-0.428584	-0.569764	3.88522	2.38581	-2.54848	2.16797	1.45249	-0.504601	-0.422574	0.677927	-1.62892	1.10474	-3.03793	0.0287221	-0.414623	0.333454	0.175499
GSE32894_GSM814249	8.02676	-0.350848	7.67591		-4.46364	1.99269	-4.08238	1.35677	-1.43836	0.217797	-2.53956	0.0261972	-0.915012	1.61389	-1.7518	-0.129405	-1.47474	1.23618	-0.551172	1.08749	-0.0705998	0.54419	-0.24682	0.116306	1.32956	0.840579	-1.51726	0.44849	-1.06735	-0.0396422	-0.976078	-0.568237	-1.73773	1.26091	1.29086	0.0383063	0.705082	-0.0303005	1.31299	-1.25877	3.55e-05	0.452488	-0.101363	-0.14127	0.239017	0.678005	-0.159582	-1.02759	0.496437
GSE32894_GSM814250	10.6001	4.44262	15.0427		-3.31471	-0.249648	1.03517	2.36201	-0.101857	-2.36025	0.712749	-0.629994	0.674384	-1.03373	0.896076	0.87197	0.670363	0.738187	0.962029	-0.554824	0.784733	-1.43323	0.633638	-0.772349	1.31449	0.35314	-0.53283	0.569711	0.0542592	-0.799858	0.513297	0.884476	-0.801679	-0.956934	0.694386	0.873624	0.357257	-0.713223	-0.0952582	0.275162	-0.356732	0.657274	0.270407	1.29611	-0.0552376	-2.74245	-0.10831	-0.248745	0.145629
GSE32894_GSM814251	-13.6526	4.45731	-9.19525		1.31765	-4.60497	1.2932	1.26526	-4.04972	-2.13502	-2.42208	-1.6116	1.07336	-2.8633	1.53113	-1.96734	-1.04916	-1.13228	0.994094	-0.955349	-2.15058	1.32968	1.19993	-0.735807	0.0427575	1.55427	0.0924876	0.0104136	-0.68727	-0.0208591	-2.51877	1.49341	-2.27257	-0.574262	-0.956395	-0.119795	0.856608	-0.986446	3.45578	-0.143051	-0.492178	0.48711	-0.849851	-0.70602	0.329289	-0.628979	-2.955	1.85058	-0.403763
GSE32894_GSM814252	6.48402	-3.77662	2.7074		-0.0163453	1.12223	-2.49245	0.819072	-2.44426	-0.943244	0.562905	0.492217	-0.0677869	0.809231	-1.54682	-0.764351	-0.675359	0.0473504	-1.06806	-0.951269	-0.56906	1.23368	0.697949	-0.771624	0.48164	0.876088	0.19735	0.249564	-0.440143	1.74766	1.66174	1.53445	-0.716463	0.0338711	0.51751	-0.997974	0.597156	1.09386	-0.534587	0.105309	-0.168058	0.0104566	-0.161162	0.0572638	0.698066	0.376089	-0.613419	-0.131729	0.27437
GSE32894_GSM814253	6.24982	0.0935351	6.34336		0.619236	3.1637	0.590522	-0.623145	-2.91128	-1.64352	1.7023	-0.721662	1.2986	-0.258666	-1.60758	-1.77779	-0.304741	0.0703292	0.0597115	0.0335837	-0.698635	0.843464	-0.331767	-1.22096	-0.421526	0.499423	0.976709	1.13189	0.309733	0.852395	0.876182	0.532508	-0.416238	-0.0766691	-0.498605	0.796147	0.439952	0.692857	-0.668441	0.50515	-1.36562	0.193895	0.460698	0.18433	0.471151	0.342599	0.267691	-0.169867	1.19536
GSE32894_GSM814254	2.95301	-2.02098	0.932025		2.60794	0.948356	1.37436	-1.03309	-2.93315	-2.57292	0.339332	-2.25666	3.91174	-0.51511	-0.247796	-0.486009	-1.61136	-1.68197	-0.927541	0.676099	-0.314958	-0.118145	-0.615592	-0.443777	-1.48462	0.461329	1.62565	-0.501898	1.35424	1.37403	0.26086	-0.0209206	0.459045	-2.06127	-0.0950959	-0.34536	-0.0966461	0.551663	1.89954	-0.343646	-1.72429	-1.22915	-0.09127	0.925791	-0.438197	-0.461571	0.214698	-0.99554	0.917267
GSE32894_GSM814255	-4.35261	-3.93587	-8.28848		-2.36182	-0.244673	-4.3802	2.21248	0.24719	3.67736	-2.80114	1.60404	-2.39096	-0.584101	-0.78743	-2.00339	0.374231	-0.44402	1.23302	0.0987035	0.566719	0.015999	-0.189102	1.2147	1.02426	0.909438	1.28558	0.30569	-1.30394	0.893968	1.5148	0.486912	-0.534235	0.33333	1.43422	-0.0505399	-0.929035	0.213442	1.70905	-1.15569	0.793453	-0.678787	0.242425	1.99061	1.85848	0.741978	0.690404	0.0166785	1.70018
GSE32894_GSM814256	6.46743	-2.11981	4.34762		-1.56889	1.05026	1.07017	-0.220708	-0.10024	-0.977618	1.71141	1.61943	2.17957	0.8766	-0.439848	0.454643	-0.385592	0.966429	0.753736	0.824643	0.37484	-0.28215	0.0309666	-0.991389	0.013731	2.0849	0.0574726	-0.154717	-0.466236	0.562127	-0.820183	0.38388	-1.46147	-0.517914	1.68796	-0.572072	0.452738	1.57366	-1.0052	0.116716	0.0317722	1.63526	-0.913491	-1.28086	-0.563703	0.193088	0.0704373	0.411136	1.08457
GSE32894_GSM814257	2.99022	-2.31111	0.679111		-0.248873	-1.92102	-3.50028	-2.57948	-1.78134	2.08108	2.39706	-0.226154	-0.120229	-0.318052	-0.978184	1.39622	0.0140342	-1.6428	-2.26051	3.19564	-1.59756	1.19464	-0.084982	0.504798	-0.997985	-0.616148	-0.145294	-0.664965	-0.505978	-0.669791	-0.382369	-0.690284	0.54564	0.253992	0.518396	0.00271998	1.08255	-0.178307	0.794531	0.627866	1.3806	0.00188435	0.743906	1.09561	0.775007	1.14461	-0.546366	0.445725	-0.487979
GSE32894_GSM814258	0.617459	1.69761	2.31507		-2.68323	-1.1477	-0.732094	-3.58177	-3.6347	0.998939	-0.68281	-3.81359	1.35546	-0.173573	-0.443388	-1.69943	2.1215	-0.937269	2.54286	0.189564	0.640177	0.99285	0.502735	-0.79441	-0.954303	0.798615	0.562314	-0.651173	1.23103	2.37101	-0.172139	0.79096	2.13598	1.93111	0.0642626	0.902287	0.587899	0.535418	0.081047	-0.344597	0.533038	-0.490221	-0.0668773	2.1372	0.999006	2.09756	0.566225	-1.43736	-0.329646
GSE32894_GSM814259	-2.57894	-4.36058	-6.93952		-0.211706	-1.3552	2.57844	-0.586058	0.262064	-2.5925	2.5185	-1.48353	1.05084	-2.91609	1.06069	1.3779	-2.13528	-0.196863	0.127555	2.45703	0.314297	0.252008	-1.68843	-0.15971	0.189949	0.424157	2.02163	-0.937895	2.21042	1.09883	0.127275	0.728159	-1.58678	0.568792	0.366012	0.350721	-0.318424	-0.938689	0.717371	0.30379	-0.444207	-0.393969	0.863157	0.797543	-0.250595	-0.399111	0.705243	1.60713	2.15003
GSE32894_GSM814260	0.049568	-5.7184	-5.66884		3.24683	1.34443	3.04377	-2.62192	-2.43961	-0.687899	0.277433	1.12696	-0.178212	0.512856	0.697916	0.106263	-1.23497	-0.686683	-1.16771	0.534252	-0.614607	-0.394643	-1.31599	-0.0112717	-0.543585	0.62498	-0.0748501	1.0825	2.95708	-0.900496	-0.286283	0.0881623	-1.01566	-0.578859	-0.25902	1.07436	0.0029128	-1.77522	0.500558	0.611778	2.00585	0.284005	0.033604	0.398986	1.11088	-0.432518	-0.569939	0.315651	1.63503
GSE32894_GSM814261	7.96709	2.43761	10.4047		-2.04519	0.571822	2.59134	2.04156	-1.04905	-1.54409	1.60344	-2.45846	1.01845	-0.783479	2.51418	1.30047	0.101518	-0.438389	1.30173	-2.09185	1.01995	-0.730786	-1.33981	0.198001	0.227911	1.52379	1.25287	-0.275202	1.05007	-1.69582	0.39988	0.72691	-0.254192	-0.123386	-0.264168	1.81274	-0.471099	-0.506976	-0.754503	0.734788	0.617647	-0.156842	-1.06754	-0.722488	0.240554	0.082437	-0.547569	-0.151107	0.0735981
GSE32894_GSM814262	-7.68284	-0.546729	-8.22957		-0.948344	-4.98352	-0.84682	-1.64433	2.88003	-0.330405	0.57065	0.613763	-1.92821	-1.28319	0.0346766	-1.12704	-1.10363	1.75338	0.262827	0.936375	0.470024	-1.0829	0.15577	1.02605	0.496349	-0.378476	0.682719	-1.4582	-0.302395	-0.69091	0.874368	-0.333907	1.41078	0.44688	0.245734	-0.268982	1.85355	0.921059	-0.0263103	-0.699759	-0.173143	0.951907	-0.310917	-0.446414	-0.963941	-2.02509	1.62498	0.070149	0.0457655
GSE32894_GSM814263	1.08874	4.58363	5.67237		-3.5991	1.08585	-1.09994	7.66371	0.964369	0.518255	-1.13466	-1.79576	-1.98621	0.833987	-1.33079	0.259899	0.709544	0.540451	-1.65981	0.921368	0.342346	0.0917028	-0.671347	1.62852	0.567235	0.562145	0.476484	0.0668399	-0.933939	-0.256484	0.370359	-0.0326389	-0.238457	-0.191493	-0.764123	0.0119797	0.516736	1.28685	-0.189851	-0.388644	1.36176	-0.477176	-1.09172	-1.32068	-0.470773	-1.35256	0.267404	-1.41139	0.363878
GSE32894_GSM814264	-3.956	0.497873	-3.45813		6.53761	-0.931718	5.56859	0.209467	0.132346	0.376194	-0.676964	0.138728	-0.370701	-1.64404	1.0756	0.220052	0.606183	-1.71553	0.466801	0.828869	-1.22096	-2.31961	-0.105277	-2.63019	1.21667	-0.822728	0.259352	-1.27076	-0.158355	-1.41156	2.28145	-0.0898793	-0.899324	-0.178404	0.508471	-0.726497	-0.897209	1.83132	1.40198	-0.117893	1.45581	0.824591	0.506939	0.446978	0.238052	0.991139	0.973136	0.0842916	0.987224
GSE32894_GSM814265	-3.59305	-4.93697	-8.53002		0.44384	-1.23675	-1.40623	-1.35757	2.44903	1.96317	2.68199	0.45545	1.13906	-0.85813	0.324773	0.677928	0.976904	1.26722	-0.785587	-0.807962	0.0433693	-0.507708	1.9855	-1.37387	0.99043	0.663919	0.858853	2.69637	-0.893536	0.124936	-1.69571	-1.59655	0.849896	-1.81623	-1.01083	-2.05211	-0.902355	-0.139338	-0.247949	2.43751	-0.134679	-1.56483	-0.196943	1.5522	-1.00442	-0.838524	-0.426362	-1.39755	0.063494
GSE32894_GSM814266	11.7356	2.80211	14.5377		-2.91081	0.331862	-2.48147	4.03338	1.88606	-0.766247	-0.410982	0.284213	0.851896	-0.470544	0.0674245	-0.995177	0.5616	0.714402	0.0991272	0.340867	-1.05259	0.380266	-1.31441	-0.0127391	2.22223	-0.445568	-1.09965	0.694658	0.96798	-1.20803	-1.89055	0.107795	0.057814	0.867029	1.15521	0.0375074	0.420513	-0.852757	-0.0365203	-0.533875	1.00908	0.739297	0.663123	0.0639685	0.327561	-0.980145	0.71802	-0.768418	-0.0373778
GSE32894_GSM814267	5.24739	-3.19465	2.05274		2.52224	0.919385	0.887672	-2.42603	-1.28171	-0.843578	2.34732	1.40927	-0.837219	0.594418	-0.190899	0.226073	-0.410334	-0.440267	0.0843733	0.0409758	-0.365486	1.64016	-1.87393	-0.417314	1.16302	0.659221	0.228975	0.243738	0.648808	-0.179946	0.491445	0.261197	1.76537	-0.291907	-0.633446	-0.0202366	0.892379	-0.536795	-0.156646	0.44884	0.897298	-0.397005	0.554769	0.160658	-0.0978787	-0.578409	-1.24274	0.140231	-1.88909
GSE32894_GSM814268	-12.7731	4.81626	-7.95687		5.64383	6.41328	-1.92498	1.56531	1.44878	0.956056	1.88764	-3.82287	2.46811	0.27098	-0.233405	1.91523	-4.06542	2.35825	0.686631	1.77325	-2.96997	-0.72269	0.223132	3.05869	-0.557743	0.192744	0.752767	1.4332	-3.13555	-1.66944	-0.772869	2.44838	1.63026	1.22523	-0.053368	-3.05067	0.853363	0.162488	-1.16239	-0.645601	-0.21391	1.76904	0.467618	-1.69051	-0.399401	0.241069	0.266784	1.32819	1.45488
GSE32894_GSM814269	-8.34229	2.36229	-5.98		4.70851	3.72144	-0.915929	-0.548338	-1.28853	1.89997	0.185791	-5.24719	0.862582	0.519585	-1.09573	1.23977	-1.49007	2.62038	-0.99445	1.76799	-0.839741	-0.518767	1.42106	1.19566	-0.679102	2.69526	0.61878	0.545195	0.210588	-2.12698	-3.01614	1.59619	-0.724935	-1.2475	-0.770447	0.919124	0.3501	0.740851	0.168984	0.315522	-0.99668	-0.36984	-1.05449	0.359314	1.82632	-0.183705	0.658809	1.8768	-0.70963
GSE32894_GSM814270	-17.1026	1.20184	-15.9008		2.65634	-0.664044	-0.351509	0.728352	2.68396	-0.549742	-0.474158	1.14863	0.0699299	2.95209	3.19956	2.31291	-0.569325	-1.70365	-1.54076	-0.999802	1.19907	-0.436855	-0.641929	1.91843	2.24555	-1.0517	2.62576	-1.49408	1.68741	-0.59175	0.601215	-0.795804	2.01941	2.72799	3.56399	0.752587	-2.05557	-0.614007	-0.0237495	0.451414	-3.64484	0.204211	-0.392463	-1.28479	-1.07674	1.81897	-1.04758	-2.29996	-1.10894
GSE32894_GSM814271	4.80811	-2.55121	2.2569		0.884709	-0.0745255	-0.0542982	-2.64929	1.61506	-0.865796	2.25985	1.03723	0.673415	-3.13949	1.70304	0.497593	-2.37556	0.42036	-0.232257	0.243331	-2.70597	0.807585	0.222472	1.10051	1.13768	0.887157	0.635288	-0.817063	1.54902	-1.45938	0.576634	-1.75089	-1.41095	-0.684917	1.45398	-1.4353	-0.307372	-0.361909	1.78809	0.950378	-1.02878	-0.494544	0.716409	0.286867	0.662196	-1.8135	0.448568	-0.927613	0.793757
GSE32894_GSM814272	-1.39697	-4.43332	-5.83029		0.406665	-1.71743	1.67667	-0.717958	1.27113	2.68079	-1.75926	2.04631	-0.637075	-1.33365	0.770372	1.06671	-0.440495	0.489855	-1.28787	-0.909497	-1.46853	-0.151269	-0.0623661	2.06589	-1.5237	0.195288	-1.02686	-0.702345	1.30676	-0.101622	-1.94707	-1.13818	0.688695	0.810078	2.11134	-0.0134132	0.158479	1.47055	-0.425272	0.204946	-0.995598	0.712363	-0.829885	-0.92624	-0.518737	0.536522	2.45115	-0.791906	-0.726576
GSE32894_GSM814273	4.31696	1.2177	5.53466		1.00714	0.649946	2.07366	2.06847	-0.278689	-3.6916	2.25781	-0.377853	1.36822	-0.641324	1.22709	0.208506	-0.398496	0.00302422	-0.512875	0.349022	-1.00382	-1.67383	0.517691	-1.15005	1.93908	-1.29006	1.19999	0.808079	0.322942	0.549093	-0.68038	-0.616999	1.44209	0.714954	1.00144	0.670521	-0.383283	-0.604427	0.0745617	0.821284	-1.26172	-0.0943969	-0.524153	0.619968	-0.735896	-1.33877	-0.741099	-0.987053	0.25936
GSE32894_GSM814274	5.42613	-2.89447	2.53166		3.40918	1.74199	1.0204	-2.06886	-0.801068	-2.40537	0.514784	0.496602	-3.04685	1.29996	-0.117491	1.49098	-1.20139	-1.29807	-2.13213	-0.144214	0.42392	-0.00754134	-1.53196	-0.406983	0.537337	0.433542	0.43369	-0.75992	0.208104	-0.268364	-0.492487	0.815296	1.03945	-0.0254458	-0.370786	-1.08511	1.6206	-0.377375	-0.478325	-1.43481	-0.456492	-0.100756	-0.023996	-0.828965	-1.15594	0.623869	-1.38404	0.345473	-1.56412
GSE32894_GSM814275	-2.92672	-5.66464	-8.59136		1.13319	-2.58183	2.79737	1.24022	4.97459	-2.97797	1.32619	-1.97043	0.809529	0.381527	1.72013	-2.0655	0.63248	0.819048	-1.4802	1.29997	-0.637893	-0.16642	1.58281	-0.607244	-0.162025	-0.0129478	-0.888576	0.232	0.412495	-0.657252	0.288734	2.31653	-0.524309	0.375976	-1.02966	0.427208	0.559588	-1.82672	-1.64297	1.21772	-1.14425	-1.25088	0.372043	-0.989179	0.482929	-0.973962	-0.662589	-0.467253	1.01614
GSE32894_GSM814276	11.4304	1.42438	12.8548		-2.50197	1.5856	-0.548138	1.68646	1.66812	-1.42521	-0.422316	0.665028	1.62779	0.504536	-0.778603	-0.900276	-0.462711	1.72107	-0.902948	0.142625	-0.290329	-0.00217389	-0.970333	-1.03918	1.85675	0.996524	-0.692174	0.627246	-0.250971	0.203815	-0.900675	-0.55789	-0.571006	1.0315	0.475768	0.411007	-0.434555	1.15255	-2.22298	-0.878117	0.677656	0.649134	-0.259403	0.597149	0.694536	0.868052	0.113268	0.696442	-0.262465
GSE32894_GSM814277	-16.984	5.26493	-11.7191		3.00288	0.284477	1.22723	-1.07153	-3.95563	-1.73835	0.358749	-0.237434	1.39749	1.36905	0.567039	-1.61287	1.68869	-1.87164	-1.35389	0.198067	0.773795	2.39622	2.26847	-0.984794	0.435092	-0.723219	0.104965	-0.269013	-2.4554	-0.431573	-0.867091	-0.51583	0.774232	-0.025138	-0.397885	0.12207	-0.15354	-0.376614	1.72546	-1.26292	2.64462	-0.164863	2.72718	-1.26126	-0.216841	0.878388	0.435506	2.70943	-1.54379
GSE32894_GSM814278	-7.45209	-6.39173	-13.8438		1.69815	-1.37938	3.44142	1.19692	5.14262	-2.12674	1.38559	1.15431	-1.2127	-0.0536191	-0.701319	-1.04172	-0.504462	-1.16425	-1.69749	-0.926914	2.20666	0.510865	-1.02837	0.234966	-2.5693	-0.975876	-0.727732	-1.71175	-1.13233	0.898845	-0.639918	0.252628	-0.59488	1.17864	-0.735122	-0.866821	-0.49628	-0.292178	0.530562	-0.981973	1.34076	1.40977	0.0298446	-0.319943	0.422482	-0.781326	-0.482899	-0.469849	0.263194
GSE32894_GSM814279	-4.06318	8.77344	4.71026		-0.540282	4.8901	0.943323	0.294927	-0.195518	-1.19757	3.09513	-0.181913	-3.3688	-1.77811	1.23533	-1.48595	1.12799	-1.33171	-1.12363	0.461859	0.777486	1.59116	-0.749347	0.196293	2.75795	-2.14084	1.34902	-0.232419	2.07922	-1.72395	1.35359	-0.152638	0.828297	2.28366	-2.50069	0.560183	0.287382	-0.371676	-0.0791989	-1.74444	-0.119451	-0.771551	0.333974	-0.0542373	-0.233633	0.693755	0.650575	1.10374	-0.500718
GSE32894_GSM814280	-7.86212	0.125333	-7.73679		-2.24983	-1.60905	-1.20441	-0.623369	3.14034	3.57577	-0.541803	-0.513523	1.74967	1.12779	0.912829	-2.41586	-0.712	-4.22644	0.292726	-2.17182	1.46369	3.21488	-3.35295	1.38797	1.43519	-1.14368	-0.152075	1.60674	0.983151	-1.25352	-1.00337	0.762835	0.571319	0.27391	-2.44827	-1.06653	-0.980035	-0.814392	-2.19238	0.779286	-1.43172	2.19193	-0.479954	1.1328	1.50698	-0.480046	-0.594944	0.35746	0.908773
GSE32894_GSM814281	5.12432	0.74094	5.86526		-5.22886	0.540977	-4.53165	3.60368	1.15708	1.15971	-2.1008	2.08442	-1.39533	0.629301	0.196884	-0.553012	0.00459051	1.00461	-0.340162	-0.402951	0.572708	-0.192671	-0.648223	-0.135501	1.50564	0.131412	-0.688496	-0.304591	-0.606114	-0.0152413	0.41206	0.781796	-0.918778	0.684037	1.1231	-0.338529	0.724983	-0.145056	0.941709	-1.5108	-0.360413	-0.220398	-0.256545	-0.213519	0.619653	0.3115	-0.588958	-0.191675	0.553708
GSE32894_GSM814282	-2.1663	0.590293	-1.57601		-2.30298	-4.0745	-2.91318	2.10328	1.06715	-1.38525	-0.0456713	-0.569826	-1.2472	-1.34392	-1.61438	-1.64834	-1.992	0.589908	-1.77515	-0.274198	-1.06299	-1.20955	0.247822	0.640538	1.48008	-1.09882	-0.968471	-1.6301	1.61462	-1.49988	-0.250332	0.224087	-1.08274	1.56571	-0.754252	-0.579415	-1.17434	1.14502	1.57201	0.100273	0.816138	0.0811242	2.42653	-1.50173	-0.741842	-0.606545	-0.866661	-0.202566	-0.640784
GSE32894_GSM814283	-1.55338	-4.0804	-5.63379		0.641718	0.628116	2.08765	-2.52111	1.16203	-2.91491	1.31798	-1.7213	0.0672051	0.178382	2.31415	0.177494	0.0179761	-0.472026	-1.52905	2.32166	1.79935	1.37408	-1.41868	0.868967	-0.841128	1.0488	0.761977	0.809271	-1.80971	-0.0563794	-0.702881	1.80849	2.20774	2.18981	0.737754	0.884066	-0.758996	-1.89834	0.0457078	0.595878	0.275873	0.178499	0.0480307	1.4768	-0.490713	0.08313	0.690815	0.887005	0.676543
GSE32894_GSM814284	-4.27152	-4.60685	-8.87837		3.9192	-0.695508	4.54926	-0.396989	3.90708	-3.47151	-0.0700755	-0.795354	-0.903943	0.860796	-1.81262	-0.160129	0.721205	1.00864	-0.650387	-1.532	0.905666	0.0585557	-2.06856	-0.709146	-0.267741	0.817459	-0.391513	0.0429755	0.595001	0.118937	0.52466	1.21775	-0.558095	-1.5738	0.305227	-0.588595	0.229429	1.08408	-0.100607	-1.44655	0.97656	1.09311	-0.018642	-0.42393	0.439547	0.97034	-0.599399	-1.31337	0.833756
GSE32894_GSM814285	0.401121	9.12992	9.53104		-1.37167	-1.10155	5.00012	0.997427	0.810048	1.88233	-2.74033	1.2792	-0.894401	-2.51651	1.71501	1.32382	-0.756341	1.05939	1.26883	-0.230469	-1.36021	0.0656753	0.629154	-1.50062	-1.27171	0.229698	0.716755	0.109696	-1.31505	-0.432532	0.010061	0.810527	0.176252	1.12838	0.580919	0.503849	-0.1615	0.222513	-0.0234859	-0.359425	0.0333864	0.682392	-1.53038	0.011315	-0.33772	0.577228	0.310196	-0.0824863	0.652323
GSE32894_GSM814286	4.84855	1.50071	6.34926		-3.69411	-0.536105	-2.83359	5.59688	1.16548	-1.8491	-1.86828	-0.674675	-0.957954	-0.383004	-0.613063	-2.15521	0.487769	0.0228259	-0.626649	-1.27525	-0.782044	-0.485897	-1.38304	-0.195493	2.29068	0.706812	0.307718	-0.509012	0.375891	-0.816304	-0.629174	-0.0803185	1.22121	0.983333	0.508474	0.188643	0.0760508	-0.638131	0.766554	0.00440719	0.524079	-1.08649	-0.0491285	1.01922	-0.662242	0.577745	0.400799	-0.499135	-0.0499211
GSE32894_GSM814287	-5.93855	7.80803	1.86948		-0.506815	-2.82998	3.19904	-1.4961	-0.0370545	-0.738024	0.962139	-0.222603	1.73264	-3.31663	1.23498	1.82575	-1.70202	0.191477	-0.723912	2.53173	-0.0190395	-0.245359	1.02313	0.151106	-0.900261	-0.397235	1.51499	-1.22263	-0.445097	0.372161	1.10435	-0.166943	1.11293	0.233043	1.04777	0.596419	0.501137	-0.581432	0.337997	-0.523135	-0.300808	-1.1523	-0.188524	1.15684	0.219045	0.048861	-0.648274	0.279207	0.259043
GSE32894_GSM814288	7.79553	-2.09004	5.70549		-0.656902	1.20735	0.372877	1.16711	-1.84168	-1.03661	0.522335	-0.32467	0.978076	0.0155904	-1.16869	-1.2609	-0.0359729	0.0309572	0.679506	-1.03979	-0.351948	-0.292103	-0.801704	1.20537	0.0991466	0.37908	1.93397	-1.04132	2.17086	-1.29722	-0.895418	-0.873067	0.0918431	-0.433683	2.3627	0.616156	0.770684	0.0158238	0.719125	0.691899	0.487063	-0.751366	-0.0666911	0.327064	-1.57891	-0.425483	0.816545	-2.00066	0.795045
GSE32894_GSM814289	-1.66343	-0.260968	-1.9244		7.74389	0.694962	3.70679	-1.92152	-2.64389	-2.31097	1.3156	-0.00345571	2.54928	-1.99392	-1.31905	-1.10847	-0.099462	-1.35748	-1.14605	-0.354484	0.857279	-2.25979	0.529385	-1.87535	0.0334423	-2.26825	-0.0201957	0.868432	0.683969	-0.11272	2.32708	1.1912	0.853937	-0.918226	-0.874606	-1.68083	-0.261782	0.0301064	2.57877	-0.245834	0.858488	0.842496	-0.242797	-0.207832	-0.95851	0.18116	-1.04403	-1.40966	0.864055
GSE32894_GSM814290	1.39151	-2.34086	-0.94935		-3.38602	0.529266	-3.7657	-1.97188	-0.988306	1.74072	-4.70423	-0.433908	-0.956722	0.671875	-1.2149	0.203027	0.775634	2.67751	-0.0443589	0.903765	1.09601	1.44173	1.8865	0.961388	1.13901	1.7693	-0.931676	-0.36059	-0.678609	0.939894	-1.30608	-0.711455	-0.41996	0.345328	-0.349646	0.427123	-0.983173	0.271606	-0.225197	-0.231252	-0.0995145	0.0580249	0.992494	0.577807	0.7555	0.240755	-0.915621	-1.97613	0.411336
GSE32894_GSM814291	-2.44793	-4.65838	-7.10631		0.889646	-1.02949	-0.307604	2.88132	-0.936715	-0.0440882	0.160472	1.0922	2.90322	-0.654608	-1.0225	2.04853	-0.621309	-0.411914	-1.1462	-1.28581	0.471691	-1.56896	0.520556	0.526943	1.36813	-0.828557	-0.841816	-0.217229	-0.323308	3.00743	-2.03281	-0.694326	-0.217655	-0.53305	-2.05978	-0.142155	-0.263471	0.109118	0.800849	-0.763167	-0.617735	1.58784	-0.773007	0.123031	1.08951	-0.849512	0.550974	-0.8116	-1.45716
GSE32894_GSM814292	0.123415	-1.45536	-1.33194		-0.147649	-0.377831	-1.40751	4.40261	-0.242799	1.2614	1.20845	0.266569	-0.332928	0.877406	-1.67359	-0.324482	-1.17382	0.0150864	0.269152	-0.242262	0.151531	-2.12326	1.06308	0.282728	0.726386	-0.386402	-0.584962	-1.14608	-1.16248	0.453765	-0.964494	-1.02237	-0.143318	-0.273738	-0.945215	-2.12278	-0.596141	1.01436	1.65437	-1.4922	-1.47142	0.12249	0.0612293	-1.17637	-0.452932	-0.0310748	1.98939	-1.46746	-0.554608
GSE32894_GSM814293	-11.9012	-3.17351	-15.0747		1.51448	-3.13986	1.2852	1.85334	1.44846	2.13171	0.866099	-1.20086	1.09025	-0.516857	2.11451	-1.27297	1.93575	-0.852408	-0.403991	-0.68182	-0.506147	-1.40518	-1.56051	0.674082	0.738663	-0.892586	0.266804	-0.452014	-2.17546	-0.596965	0.00339128	0.259993	0.0494805	-1.3377	0.000398412	-0.556162	-1.44186	0.600448	0.372093	0.323496	-0.0124209	-1.27315	-1.45568	1.15575	0.0369957	-1.60831	-0.195768	-0.83757	-1.4211
GSE32894_GSM814294	-5.32049	-1.47173	-6.79222		1.19234	-2.23791	-2.59388	0.57524	-0.27153	2.52122	-0.887532	-0.261046	-1.98794	-3.21818	0.358709	-0.67035	1.15777	-0.652556	2.48673	-1.74227	0.234354	-0.835364	0.406291	-1.31978	0.579199	-0.483512	0.413636	-1.10225	0.684621	-2.57142	0.931315	0.934553	0.459469	-1.22459	2.23804	-0.259696	0.371222	-0.332797	0.568706	2.106	-1.58963	-0.568766	-0.0196739	1.69839	-1.46342	-3.24492	2.50528	-0.599656	-0.293049
GSE32894_GSM814295	2.43412	-2.46354	-0.0294149		2.57736	1.02291	3.90762	-1.74408	1.65394	0.337774	2.38667	-1.07726	4.07738	-2.4363	0.444926	-0.930773	-0.835477	-0.0972338	0.589155	3.45512	1.15777	0.957427	-1.04231	0.303516	2.00209	0.244061	-0.105939	0.436029	-0.690825	0.397582	-1.21809	-0.488598	-1.02139	-0.155055	1.50254	-0.909456	0.109101	-0.579433	-0.662443	-0.322371	-0.676275	-0.212259	0.990716	1.92102	0.48715	-0.361392	1.6843	1.05095	0.232313
GSE32894_GSM814296	5.01303	4.38248	9.39551		-4.54175	1.62997	2.54733	1.07278	0.914122	-1.31735	-0.331794	-1.12167	1.10153	0.509652	2.01629	-1.74047	2.0176	2.32138	1.63941	-2.05482	-1.33765	-1.25288	0.277717	-2.26659	0.0555675	1.89838	0.533275	1.35762	1.27244	1.12779	-1.44743	0.937137	0.732635	-1.57989	0.476357	-0.984019	1.5649	2.08682	-0.673827	1.69932	-0.473566	-0.101678	-0.523929	1.66927	-1.30295	-1.32224	-0.414668	0.251462	1.06451
GSE32894_GSM814297	4.31393	0.755413	5.06934		-4.53611	-0.188123	-4.95131	0.246049	-0.875164	0.122517	-0.0521499	0.768959	-1.94717	0.54586	-0.0672691	-1.82405	-0.771511	0.789419	-1.21479	-0.611572	-0.435612	1.3454	1.8107	1.19526	-0.205069	-0.18077	0.194209	-0.173967	-0.403507	0.46859	0.873941	0.320517	-1.46603	0.781483	0.605391	-0.187005	1.67985	1.09089	-1.6951	-1.35142	-0.415577	0.146927	0.151097	-0.0611738	1.86563	2.02982	0.294638	-0.622318	0.0437943
GSE32894_GSM814298	-0.574564	3.41049	2.83592		1.66865	1.0469	6.08852	-2.8078	-0.20589	1.41672	-0.418784	-2.89445	1.22727	-0.379499	1.03762	-0.682024	0.211206	-0.701787	0.623782	-1.87262	0.235073	-0.281905	1.05793	-0.403839	-0.798027	1.51457	0.190324	0.521057	-0.531306	-0.187661	-1.2352	1.52475	-1.62324	0.643638	-0.524197	-0.305435	-0.278833	-0.159966	-0.378122	0.738403	0.770542	-0.83222	-0.469881	-1.35582	-1.49856	-0.246276	0.346412	-0.727228	1.1666
GSE32894_GSM814299	-2.92006	-4.99602	-7.91608		1.13845	-1.80818	0.954566	-0.728522	2.77288	-0.964928	-0.822957	-0.226031	-1.06258	1.97065	0.401903	-1.32442	0.466605	-0.00968135	-0.893749	0.305395	-1.4875	-0.549906	2.01889	0.670908	-0.930706	0.578832	0.526337	0.373575	-0.100489	-2.11336	0.38834	-1.37301	-1.23019	-1.27723	-0.69778	-0.478441	0.198442	-1.79188	-0.4345	-2.30604	0.970578	0.160392	0.180802	-1.02496	-0.787075	1.44095	-0.389489	-0.782059	-0.759831
GSE32894_GSM814300	-2.73068	-4.95053	-7.68121		0.51489	-0.630818	2.60489	-0.384295	3.79246	-2.26945	-0.0340135	-1.32693	-0.00393004	2.21664	-1.26764	-3.50936	-0.0152786	0.328294	-0.191867	0.730876	1.4109	1.61807	-0.0688605	0.0512069	-0.93152	-0.178727	-0.325898	0.890926	-0.155576	0.196856	-0.472613	-0.196524	0.58821	1.65562	-0.292606	1.13308	-0.366229	-1.32419	-1.29756	-1.63693	0.35506	-1.11408	0.338801	-0.465563	0.993796	-0.909588	0.793345	1.0863	0.156785
GSE32894_GSM814301	5.32605	7.99687	13.3229		3.058	2.52702	5.02474	-2.77546	-0.292575	-1.28212	-0.286561	-3.32279	-2.03254	-0.194755	-0.303651	0.71947	0.434926	0.528644	-1.54151	0.596499	0.594906	0.727332	0.864695	-0.0309121	0.26007	0.207302	0.903209	-0.644792	-1.21701	-0.778001	0.994515	0.0266193	-1.89154	0.953214	-0.841247	1.25924	-0.508238	1.40045	0.491384	0.523275	-0.131855	-0.104121	0.13585	-0.171313	1.82071	-0.609178	1.72051	0.765076	0.658854
GSE32894_GSM814302	-0.615018	-3.38209	-3.99711		0.460247	2.21218	0.132255	-3.23175	-2.32775	-0.43218	-1.87602	-0.475005	0.439886	-0.14958	0.613216	-2.03755	0.903421	-0.458138	-0.208838	1.41482	-1.68747	0.928894	-1.26692	-0.181748	-0.699178	-1.38825	-0.371148	3.18485	1.32723	-0.146864	0.132944	0.592704	0.757447	-1.63296	1.22512	-0.923123	1.25998	0.0988141	1.1584	0.00838331	0.504647	-1.08552	-0.0562997	-1.61091	-0.88895	-0.0348139	0.441118	0.94395	0.227193
GSE32894_GSM814303	-7.04945	-3.58497	-10.6344		-0.84436	-1.26185	0.374659	-4.12126	-1.77965	2.07196	0.654424	-0.356032	-2.21067	-0.827429	2.64384	0.764476	-0.640635	-0.162771	0.289502	0.370824	1.341	-0.0467584	0.179345	1.50116	-3.03824	0.0682776	-0.0695356	-0.632764	0.353918	-0.772143	0.64205	-0.499949	-0.166302	-0.593388	0.591228	-0.77856	-0.615844	-0.387653	1.44469	1.13824	1.19698	-0.19387	-0.197449	-1.2588	-0.806691	-1.33734	0.833243	-0.211393	0.277406
GSE32894_GSM814304	3.71426	0.0841227	3.79839		-3.44138	-0.849267	-1.99395	2.2275	2.86409	-0.718705	0.774212	1.64664	0.80443	-1.03639	-0.744602	-0.0346637	-0.685361	0.136027	-0.179257	0.702589	-1.41756	-0.782495	1.51954	1.80292	0.422615	1.11634	-1.56746	2.06034	-0.499531	-0.0942426	-1.36302	0.749675	-0.445039	-1.66554	-0.586374	1.06531	0.341881	-3.41392	1.18133	-0.926537	1.70261	1.2049	1.54731	-0.912236	-1.32542	-0.628137	1.05892	1.16041	-0.916396
GSE32894_GSM814305	10.8097	3.00359	13.8133		3.54352	1.80905	2.11326	-1.0511	0.23309	-2.12938	3.00404	-0.647617	2.04256	-0.766835	-1.35163	-0.226269	0.732404	0.672581	0.129583	-0.760268	0.487468	-1.13958	0.0145729	-1.86362	1.6869	1.02399	0.406487	0.863891	-0.0920775	0.0289118	1.7731	0.0252659	-1.70399	-0.272388	1.57637	-0.139873	-0.178899	0.977271	0.0908697	0.425461	0.556934	0.324126	1.12185	1.08433	1.3908	-0.174337	0.490585	-0.210835	1.0296
GSE32894_GSM814306	11.1767	-0.297733	10.879		-0.115597	-0.0664291	-0.774897	-1.82741	-0.996095	-0.128605	1.10201	-0.157753	-0.285506	0.0516709	-1.5464	0.263533	0.153343	-0.210852	-0.867933	-0.992442	-0.645617	1.33933	0.526717	-0.403455	0.600633	0.0856781	-1.47566	-1.46357	0.463547	-1.28763	0.276813	-0.716931	-1.03367	1.27071	1.74935	1.06009	0.348089	-1.11281	-1.04682	0.0110129	-0.268796	-1.11756	0.621833	0.216224	2.05551	0.396687	0.542081	-1.35684	-0.466836
GSE32894_GSM814307	-4.5612	-6.94778	-11.509		0.880855	-2.48303	0.843944	0.193491	4.73509	-1.94211	0.176033	-0.410086	1.03646	-0.319105	0.218668	-0.394639	2.48994	1.05632	0.478531	-0.890372	-0.866995	0.893287	-1.54532	0.522618	-0.405822	1.22509	-0.000778194	-0.919417	1.40514	-1.06056	-1.5976	-0.722084	-0.421873	-1.3004	0.760486	-1.0801	1.20967	1.46293	0.359975	-0.114019	-0.487728	-0.670712	0.431887	-0.618415	0.147531	0.00933131	-0.455475	-0.311782	1.0024
GSE32894_GSM814308	0.359686	6.17398	6.53366		-0.6777	1.35238	-1.10539	-2.1099	-0.885628	0.330241	-3.54023	1.5429	-0.0866573	-0.273941	2.50273	-0.0644757	-2.00662	-0.575477	0.234586	0.304413	0.0773943	1.95009	-0.163314	0.502499	-1.5537	-1.56329	0.524587	-1.00821	0.610947	-1.93074	-1.1575	-0.641431	0.41756	-0.0523098	-0.354343	-1.00372	0.840191	1.22652	0.585144	-1.34855	0.882908	-0.165679	1.08104	1.01487	-1.53236	-1.38954	0.780966	0.065744	-1.37273
GSE32894_GSM814309	-0.996107	-2.29929	-3.2954		-1.77689	0.514918	2.87039	0.880807	2.80667	-2.51615	2.32631	-2.0313	-0.464744	1.74535	-0.747931	2.35433	-0.858604	1.70311	-0.960696	-0.775188	3.73039	1.23206	0.286033	-1.12584	-0.76001	1.39205	-0.881048	-0.430606	0.12915	2.08334	-1.1444	0.265623	2.11315	-0.97253	0.334185	-1.15585	0.336414	-0.29771	1.2571	-1.44885	-0.371034	1.51698	0.236233	0.224298	0.251558	0.299849	-0.875786	-0.799632	0.242579
GSE32894_GSM814310	-5.51065	-6.3588	-11.8695		0.228451	-1.42868	1.582	0.602345	2.72713	2.39174	0.734549	-1.45758	1.53862	0.970115	0.0599035	-1.00689	1.6706	-0.74523	0.153288	-0.220577	1.70351	0.636715	-2.23983	0.320214	-0.411784	1.58718	0.696815	0.153768	2.27132	1.50444	-1.79132	-0.153007	0.498758	2.80953	-0.253117	0.719466	1.64067	-0.176814	0.366759	-2.06008	0.32468	0.667288	-0.1362	1.1896	0.0920146	-1.53277	0.684401	1.06523	-0.785804
GSE32894_GSM814311	-4.64727	-3.56937	-8.21665		1.20543	-2.49225	-2.15034	-1.30678	0.307673	1.65276	-0.74814	1.59617	-1.74491	-1.09681	0.821669	0.304556	-1.05135	0.558319	1.13181	0.117866	0.440491	1.62502	1.02916	0.261678	-0.708726	-0.0258943	-0.14868	1.74737	1.9567	-0.626815	2.54268	0.319633	0.177933	-0.999383	1.11966	-0.846659	0.365128	-0.439094	0.520077	0.356889	1.2843	0.833309	-0.999033	-0.997183	0.323979	-0.628104	-1.26686	0.559321	0.0779343
GSE32894_GSM814312	3.34728	4.014	7.36128		-1.01428	-0.536976	2.30487	-4.41565	0.553989	-0.364099	-2.63322	0.306573	0.126695	-2.55417	0.620924	1.85995	-0.979249	-2.10309	0.538862	0.741493	-0.139682	2.00525	0.274185	-0.396538	-0.204199	0.89931	-0.675643	0.761725	0.692484	-2.26031	-1.75493	-0.564768	1.74704	-0.36534	-0.305475	0.44925	-0.715433	-0.9796	-0.80251	-0.191475	-1.79491	0.0173658	0.0354644	1.23256	0.801701	-0.741021	-0.33696	-0.906037	-0.106465
GSE32894_GSM814313	-5.12582	6.29899	1.17317		0.979542	-3.5686	3.48775	0.172452	0.397397	0.573761	-1.08397	-0.400975	-0.780331	-2.95326	0.356787	1.07532	-0.639353	-0.0690782	-0.171413	0.763199	-1.92744	1.04045	1.96616	-0.509317	-1.67273	0.511614	1.732	0.262464	0.685726	-1.3667	0.554061	0.342742	0.927412	0.874631	0.603328	0.874275	0.648506	1.02556	0.106271	0.807876	0.384021	0.555237	-0.978259	0.357879	0.658532	0.862052	-0.283888	0.38026	-0.518004
GSE32894_GSM814314	12.241	2.40412	14.6451		-2.45559	1.83804	-0.372653	-0.0389365	-1.27147	-1.05429	0.564517	-1.88269	0.875634	1.63667	-0.279155	0.484416	-0.692295	-0.756863	-0.581689	0.418087	0.76445	-0.619622	1.09206	0.656824	-1.36879	-0.245257	-1.28449	1.36732	-1.34882	1.57669	0.443684	0.228383	0.258831	0.296405	0.417349	-0.879428	1.34353	0.960029	-0.112045	1.31437	0.0213751	0.574469	-1.39829	1.32198	-1.41066	-0.521585	-0.613373	1.05444	-0.643895
GSE32894_GSM814315	-8.28278	-1.08356	-9.36634		-0.475637	-3.08182	-2.82496	0.727028	1.98633	2.70033	-3.1177	0.0589045	-1.26417	-1.93962	2.00631	0.117319	0.00386371	0.125687	-0.190737	-0.26075	-0.346482	-0.852027	-1.08951	0.803244	-1.1561	1.09312	-0.986969	0.643382	0.189028	-1.39729	-0.997706	0.405052	0.459699	1.56624	0.886291	-0.616344	0.762073	-0.607431	-0.197796	0.899059	1.19193	-1.3615	-0.421085	-1.16876	-0.689846	-1.02511	1.12482	0.931226	0.409824
GSE32894_GSM814316	-10.1738	-3.34394	-13.5178		0.547247	-2.21196	2.69145	0.855164	-2.98067	3.50757	-1.10156	-2.54396	3.22064	0.628419	1.87415	0.181834	-1.12326	-1.27012	-0.535308	3.11499	1.3964	-0.966765	-1.37373	-0.294075	0.289784	-1.88093	0.824826	-1.84532	0.165287	-0.516019	-2.48826	0.41489	-2.11305	-0.123459	-0.218813	0.751295	-0.196647	-1.24411	-1.24772	0.839696	2.5162	0.589423	-0.189922	-0.111566	0.377639	-0.174925	-0.101953	-1.06898	0.70595
GSE32894_GSM814317	-8.48979	5.70795	-2.78184		-1.18396	-3.09341	1.15981	1.61493	1.96171	1.11531	-4.19584	1.25692	-0.877146	0.562797	1.97665	-0.382832	-1.68345	-1.42299	-0.283065	1.13669	-0.870945	-1.14911	-0.360519	0.594055	-0.122734	-0.289751	0.014914	1.13789	-0.856981	0.956141	0.776138	-0.487044	1.83712	-1.93845	1.26343	-0.926251	0.172533	0.266373	-0.688143	-0.370192	0.381224	-0.687001	-0.924298	0.367905	0.471279	0.0153276	0.0682043	1.24502	-1.48207
GSE32894_GSM814318	5.96619	1.90218	7.86837		-3.61473	0.261098	-4.87506	1.72793	0.727179	-2.13037	-0.7334	-0.0578877	0.529307	-0.349895	-0.398249	-0.304046	-0.431962	0.0488857	-0.191397	0.775789	0.689895	-0.452853	1.04907	-0.685588	0.405371	0.699229	0.089565	0.488651	-0.946129	-0.171959	0.628168	1.16414	-0.960581	-0.209687	1.02964	-1.32434	0.343845	1.08641	0.168777	0.814122	-0.687986	0.0282661	1.15934	0.664948	0.587969	0.763623	-0.33772	-0.212742	-0.494342
GSE32894_GSM814319	4.82231	-5.14887	-0.326556		0.180458	-0.0863776	-0.781671	-2.27646	0.361658	-1.12493	0.332666	0.526602	1.34398	-0.0632737	-0.207208	-0.887145	-0.555883	-0.397273	-0.905092	1.29837	-2.42503	0.536129	-1.10858	0.219234	-0.421422	-0.275547	0.127363	0.454554	1.28555	-1.01291	-0.463006	-0.519784	0.0973517	-0.34244	0.604517	-1.03367	0.673291	0.700057	0.75434	1.59763	0.0507784	-1.13885	-0.804331	1.22771	-0.851745	0.701704	-0.45899	-0.0426542	-0.884695
GSE32894_GSM814320	-18.0614	5.94621	-12.1152		3.29786	-0.456023	1.50935	-1.7397	-0.25076	-1.02483	0.580001	2.64544	0.185913	-1.71467	-1.99896	-0.945055	2.98087	0.941651	-2.02648	-0.415956	-0.665303	3.10697	-0.0909365	-0.520582	-1.90661	-1.79575	-1.88056	4.32993	-2.76543	-2.64465	-1.39265	0.836249	-0.380992	3.55513	1.52431	2.66295	0.557799	1.86107	2.01888	0.615393	0.828959	-1.41383	0.975587	-1.07841	2.25307	0.0982967	-2.23236	0.539492	-1.53515
GSE32894_GSM814321	5.50539	-1.46027	4.04513		2.4754	0.229994	2.23039	-2.67025	-1.13805	-0.963941	2.44452	-0.714326	1.68127	0.660087	-2.19811	0.529591	-0.203709	-0.635917	-1.01115	1.3301	-1.21418	-0.96707	-0.0996339	-1.85099	-0.555486	0.641351	0.312992	1.03438	0.641949	0.368678	1.11929	-1.24935	-1.17679	-0.21295	0.526359	-0.170203	-0.53248	0.115785	-0.0956302	-0.815324	0.217134	0.0592661	0.490385	-0.283315	0.896656	0.463695	-0.6985	0.668962	0.34728
GSE32894_GSM814322	-4.76564	-5.53381	-10.2995		0.688572	-2.68798	-0.291731	1.65306	3.73574	1.67022	-1.04857	2.39628	-2.41289	-3.11865	-0.41536	-0.328512	-1.50714	-1.56418	0.149178	0.0931824	0.0615665	-0.771944	-0.21443	2.13448	0.267672	-0.794084	-0.214376	-0.835279	-0.914058	-0.838317	-1.93489	-1.66121	0.240987	0.0365081	1.11004	-0.998328	1.47522	-2.2967	-0.726606	-1.65736	-1.65417	-0.675548	-0.00814743	-1.70592	-1.0602	-1.01235	0.506613	-0.43079	-0.898867
GSE32894_GSM814323	7.52931	-1.72601	5.8033		-1.82428	0.399021	-1.22485	-1.41523	-0.13575	1.23056	0.373104	1.64782	-0.838645	-0.0380262	-1.82571	-0.369206	-1.53049	0.801813	-1.47315	-1.21573	-1.31168	1.51982	-0.937348	-1.71746	-0.207859	1.27307	-0.479598	-0.374453	1.75371	-1.33446	-1.57055	1.63649	-0.382033	-0.319147	0.119229	0.6257	-1.19948	-0.90682	-1.33623	-1.03019	0.225494	0.00346289	-1.24206	0.208031	0.154595	-0.15268	-1.38536	-0.192261	0.560245
GSE32894_GSM814324	6.13736	0.405778	6.54314		-3.57784	0.205793	-0.826489	0.326975	-2.13462	0.302042	1.30984	-0.427622	-2.73119	0.595965	-1.13532	0.311775	-0.52955	0.0865796	-1.17602	-1.97995	-1.2318	-0.160806	0.254381	0.0978149	-0.285152	0.93215	1.10626	0.30676	0.39383	-0.947941	0.124114	-0.770606	0.430675	-0.22701	-0.281874	-0.13556	-0.119445	0.181283	-0.176094	-1.10768	-0.180327	-0.11407	-0.671929	0.198441	-1.37996	-0.698478	-0.272329	-0.12844	0.236212
GSE32894_GSM814325	-13.811	-1.21562	-15.0266		-2.43878	-1.0043	-1.49653	1.2526	0.387543	-1.20064	-2.56899	0.721966	-3.56136	1.17967	2.16443	-0.0688983	-0.767013	-0.610927	-1.41671	-0.466781	-0.608016	-0.344385	1.35862	-0.733278	2.82787	1.00544	1.17105	0.563251	2.06667	1.15144	-1.49868	-0.194434	0.884114	0.976993	-1.20507	0.0670269	2.06813	-1.55982	-0.150702	1.72489	0.183806	-0.863444	0.0883407	-0.692633	0.379609	2.09825	1.14713	1.12574	-0.162983
GSE32894_GSM814326	10.8378	5.2595	16.0973		-5.70838	-0.240366	-1.40324	3.48807	1.32127	-0.792633	-1.07464	2.1429	0.357468	-0.0561457	1.03077	-0.735985	-0.185727	1.13557	-0.43292	-0.22782	-0.165959	-0.385277	-1.47079	-0.394571	-0.34798	-0.207401	0.390574	0.490115	1.00661	-1.09358	-2.27772	0.765375	0.160665	0.594244	0.744104	0.141027	0.692691	-0.443226	0.0355364	-0.684623	1.50841	0.981401	0.139914	1.7228	-1.02465	1.22956	-0.0863807	0.42963	0.770025
GSE32894_GSM814327	8.78827	-0.548761	8.2395		1.76631	0.266921	2.4549	-1.69698	1.06618	0.0724318	1.6725	0.620533	2.05358	-1.28024	0.130536	0.749803	-0.502233	1.91106	0.734178	-1.69337	0.403035	-1.38571	-0.541966	-1.90498	-1.25319	0.0277052	0.561819	-1.07537	-0.736593	0.116361	1.12189	-0.595754	-0.248699	-1.76482	1.71413	-0.758829	-0.410124	-0.0858196	0.382189	-1.49752	0.118482	-1.44522	0.361626	-0.536097	-0.0976705	-0.458709	0.332543	0.8045	1.21365
GSE32894_GSM814328	3.45048	-2.26875	1.18173		0.861927	-0.85191	-2.79366	1.31312	1.5155	0.655348	0.777247	0.278168	1.22676	-2.84994	-1.5749	0.849877	0.179055	0.447102	-1.49838	0.28554	-1.56542	1.06483	-1.12441	0.596215	1.35245	0.375749	0.418327	3.05439	1.10049	0.417912	-1.34751	-1.00475	1.13931	0.405015	0.912965	2.35456	-0.452716	-1.64425	1.70817	0.0368465	0.632469	0.555062	1.24094	0.177236	-1.17852	-0.343906	0.00418863	0.139627	-0.682594
GSE32894_GSM814329	2.83747	-5.09061	-2.25314		0.185446	-2.09096	-4.04979	1.79829	2.12395	0.681541	0.29185	4.08149	-1.07826	-0.147991	-1.74798	0.370591	-0.270645	1.1268	-0.484207	0.541915	-1.04358	-0.812208	-1.38448	-0.562285	1.96044	0.705522	0.515723	-0.106347	1.31338	-0.513692	-1.35045	-1.29756	-0.274057	-0.691611	-0.54281	0.889947	0.0195486	0.573083	-0.285975	-0.998963	-0.0993369	0.444219	0.373396	0.849003	0.29705	0.802126	1.20858	-0.534132	0.498263
GSE32894_GSM814330	-1.60686	-3.74659	-5.35345		1.17351	-3.28173	0.840054	0.140822	-0.00590448	1.94251	0.889032	0.685816	-1.1672	2.48984	1.1358	1.64761	0.71947	1.13655	-0.493872	0.805956	-2.36404	0.429816	-0.760966	-1.36003	0.213993	1.83188	-0.911679	-2.47424	-0.406	0.854092	-1.4768	1.07054	2.01527	-1.80298	-0.252099	1.07089	0.911201	-1.1038	0.861516	0.79773	0.462314	-0.547612	0.880728	-1.39246	0.579746	-0.937045	0.901839	0.513944	1.08698
GSE32894_GSM814331	0.131447	1.2623	1.39375		2.82906	0.195634	1.8583	-3.07526	-2.28665	-1.00637	-1.05066	-1.01102	1.23147	-1.14006	-0.783176	-2.38868	-0.68875	-1.55726	-0.296895	0.621404	0.112672	-1.39383	1.18194	-0.8024	-0.752633	-0.0550034	1.13474	0.957305	-0.722212	-0.259622	-0.618726	-0.0290785	0.296198	-1.21772	0.130706	-1.5089	0.489872	0.666747	-0.566925	-0.0212442	0.035116	-0.184567	0.295855	-0.833465	0.0963801	1.01749	0.209667	-2.22609	0.176274
GSE32894_GSM814332	-5.76735	-2.78491	-8.55226		1.30128	-1.34339	3.59575	-3.09592	-1.72593	0.846926	1.47135	-3.19128	0.493782	-0.909666	1.09303	-1.03741	-0.300046	0.48083	0.43891	-1.12323	-0.771174	0.765623	-0.49302	-1.1625	0.528545	0.520495	0.576444	0.616206	1.61877	1.67226	-0.876615	-1.34215	-0.991221	1.77549	-0.211682	0.749188	-1.04538	-0.959426	-0.988833	0.492802	-0.207772	-0.393437	0.281649	-0.330465	0.258946	-0.213376	0.362814	1.42802	0.610312
GSE32894_GSM814333	2.78821	-3.00869	-0.22048		5.0106	0.774854	1.8273	-3.49755	-2.46782	-0.557084	0.822571	-2.08394	-1.00482	1.40132	-0.335364	-0.841207	0.227387	0.583248	-1.08699	-0.000965969	0.0119579	0.553949	-1.20296	-1.9531	0.222367	-0.979928	0.683001	0.185441	0.115936	0.724785	1.61721	0.111163	-1.43476	0.744641	2.10332	-0.0573385	0.503119	1.27074	-0.262357	-0.483423	-0.813828	-0.127267	-0.280587	1.16614	0.711335	-1.3737	-1.52747	-0.896294	1.31224
GSE32894_GSM814334	-4.76499	2.62578	-2.13921		0.486807	-1.51266	1.0553	0.103254	-0.6674	3.0379	-3.39301	0.0456628	-1.05141	-2.61609	2.49322	0.285829	-0.99626	-0.217075	0.212948	-1.32019	-2.69283	-0.0636491	0.0844192	-0.947337	-1.54742	0.276723	0.429672	0.176319	0.739927	-0.5871	-0.375307	-0.0413102	0.85634	-0.555496	1.42424	0.757562	1.77359	0.307049	-0.184704	-0.578203	-1.24636	0.476401	-0.0685803	-0.578928	-0.801249	0.438411	-0.641661	0.599006	-0.0236912
GSE32894_GSM814335	-16.1413	7.23009	-8.9112		-0.380922	3.52415	0.732781	-0.0484034	-1.34606	0.817192	0.426709	2.59693	-1.43845	-4.14754	-0.559242	1.68047	3.92423	-0.385372	-1.04255	-3.65645	1.32993	1.45418	1.3046	2.56927	0.516214	0.782284	3.02516	2.65965	0.362965	-1.19725	2.48686	0.309956	-0.755982	-0.488393	0.236431	-1.30982	-1.13212	-1.5045	-1.04576	-0.3111	-1.34417	-0.747407	-0.240574	-1.4019	1.81894	0.654192	0.184869	-1.00914	0.7513
GSE32894_GSM814336	9.79453	4.99966	14.7942		-3.93133	-0.150918	-0.378996	3.9922	1.34586	-0.944806	0.315386	-2.85201	1.21975	0.249526	0.961595	1.49665	2.86977	1.86585	-0.613684	-0.044943	-1.71725	0.979343	0.487861	1.11935	0.744363	-0.493418	-0.544375	-0.684845	-0.421287	-1.26501	-0.52346	-0.0867201	-0.590596	0.647584	-0.483965	1.40721	-1.00713	0.000547147	-0.134502	0.469366	0.255476	-0.298853	-0.192075	0.521523	0.284914	0.506824	-1.44381	-1.43054	0.38372
GSE32894_GSM814337	6.75781	-0.725379	6.03243		1.21309	0.0292302	-0.530562	-3.41035	-1.76388	-0.714029	-0.465217	-2.61213	-0.874335	1.72181	0.323504	0.293553	-0.660512	0.622664	-0.696919	0.00342986	-0.206361	-0.310629	-2.51116	1.11661	-0.176911	0.6872	-0.468466	0.268571	0.941746	-0.765587	-0.5027	-0.725663	-0.552647	-0.224475	0.519186	0.241484	-0.592162	-0.463719	0.0410546	0.254923	0.085652	1.09266	0.43033	0.724308	0.381346	-1.47476	-0.539171	-0.377495	0.748503
GSE32894_GSM814338	11.0427	3.93027	14.9729		-3.31714	0.912969	-1.97135	-0.340007	-0.687582	-0.175694	-0.15502	0.0745432	-0.961237	0.810422	-1.06777	-0.448236	0.172589	0.998282	0.373577	-0.663191	-0.692246	0.0728496	-0.374791	0.576077	0.811217	-1.1953	0.494975	-0.956096	-0.586689	0.51616	0.337105	-0.987869	-0.964558	-0.359574	-0.695722	0.131517	-0.33106	0.06189	-0.519855	-1.4114	0.278206	0.218963	-0.908823	0.10509	-0.504548	0.256224	0.951999	0.69495	-1.26378
GSE32894_GSM814339	-1.83735	-0.975278	-2.81262		-1.38477	-1.08406	-5.90146	-1.54589	0.998537	2.94317	-2.85343	-1.25761	-2.26792	0.427141	-1.10017	-1.60829	1.09409	1.29757	1.06533	0.687811	-1.36891	-0.380731	-0.681116	-0.28453	1.37696	0.73129	0.873396	-1.203	-0.107584	-0.128972	0.523989	-1.00892	-0.857388	-2.08931	0.742697	-0.620699	0.0348237	1.49063	0.988167	0.514044	0.0289151	0.430604	1.49242	0.640015	0.306173	-0.62685	1.18948	-0.223473	0.87152
GSE32894_GSM814340	-4.54453	-2.16078	-6.70531		3.5476	0.121897	2.27963	-4.09107	-2.81687	0.676177	-2.71491	-1.6049	-0.45723	1.09791	0.221841	0.0658252	0.949147	0.912838	1.55763	-1.53408	-2.071	0.552372	0.804669	-0.782421	-0.568747	1.01195	1.78159	-0.178954	0.39028	0.597964	0.461497	1.49503	0.794344	0.0290341	-1.15793	-1.91134	-0.624462	0.519988	0.945589	0.619472	-0.181059	-0.637878	-1.27406	-0.846026	0.362395	-0.564618	0.311196	-0.18212	-0.907999
GSE32894_GSM814341	-1.6188	-4.28725	-5.90605		4.85319	-1.13449	3.30286	-1.54956	-1.16299	0.151793	0.974079	-2.05673	1.80036	-0.19359	-0.503816	0.258215	1.9078	0.861264	-0.285221	-0.87175	-1.10074	-0.737137	0.276007	-0.397826	1.27491	1.01487	1.69215	0.216673	0.51794	-0.172831	0.872927	-0.356914	-1.77661	-0.969534	0.332717	1.55502	0.876297	0.483301	-0.902414	0.494819	0.0505735	1.5896	0.865431	-0.708089	0.408472	-0.847067	-1.36347	0.336096	0.0273053
GSE32894_GSM814342	9.29839	1.38051	10.6789		-2.52102	0.315396	-0.753944	-0.456722	0.9028	2.10941	-1.16466	-0.608315	0.486539	-0.124515	-0.0198109	-0.496485	-1.75949	-0.210525	-1.63455	-2.89483	-1.65291	0.711367	-0.106398	-0.400867	-1.09249	0.918399	1.34634	1.65526	0.508368	1.08487	-0.474467	-1.07685	-1.69728	1.24487	1.58311	0.328816	-1.10298	-0.598905	-1.37721	-1.65894	-1.85777	-0.168293	-0.927283	0.178109	0.0803473	0.199752	0.742297	0.630696	0.0583798
GSE32894_GSM814343	-2.79795	-6.19525	-8.9932		3.26181	1.05454	3.08079	-0.186989	3.68329	-3.05881	-1.44259	-0.985711	-2.42827	0.0358785	0.0845369	-0.383685	1.79445	2.28592	1.82837	0.34729	-1.58599	-0.37257	-0.386032	-0.978245	0.945577	-1.42063	-0.66697	0.0907702	-0.86794	0.405578	-0.367515	-0.857602	1.23522	-0.682254	-0.751988	-1.1563	0.0538801	-0.0870227	-0.0954152	0.370305	0.157556	-2.23201	-0.600629	0.00930857	-1.50125	-1.52072	-1.24711	-0.700259	0.273743
GSE32894_GSM814344	-21.6583	-0.46179	-22.1201		3.74057	2.00894	-1.29397	1.45926	-1.85634	1.32844	0.294661	-0.237798	2.23178	2.27743	-0.215588	1.6273	1.35581	-0.134201	-5.23486	1.45644	0.35758	3.72977	-1.57204	-0.0249329	0.697604	-1.6821	0.615173	0.56824	1.58056	-0.916206	1.58557	-0.740743	0.984034	0.71016	0.776379	-3.06909	1.73613	-1.00736	1.13837	-0.557934	-0.447505	0.630111	0.067065	-2.64617	0.415021	-0.61809	0.552443	1.40005	-1.03563
GSE32894_GSM814345	9.43346	2.48808	11.9215		-0.790639	1.60269	-0.880327	-0.516355	-1.82114	-2.08899	2.43807	-1.98392	0.151135	0.473956	-1.52023	1.47492	-0.903878	-0.0377791	-2.15266	-0.180784	0.034697	-0.461289	0.075759	-0.398958	-0.371626	-0.528796	0.348038	-0.61633	0.561035	-0.379469	1.57043	0.727407	-0.776063	0.764594	0.784386	-0.78566	-0.503845	1.29502	0.64021	-0.555121	-0.118573	0.271876	0.0647634	0.915488	-1.26918	-0.495485	-0.757167	1.24201	0.578601
GSE32894_GSM814346	-3.54539	1.27574	-2.26965		4.07267	2.74319	-0.801494	-1.12663	-3.07498	-0.475189	-1.5452	-0.288535	-3.66102	-1.08936	0.939764	-3.27956	-0.0516736	-1.88609	-0.609771	0.421625	1.94947	-2.03739	2.38575	0.48537	1.51355	-0.841462	-0.378866	-0.855139	0.655251	-1.5275	0.423403	1.34964	-0.775123	-0.228084	1.14182	-1.90018	1.42674	3.42439	-0.0936231	-0.475772	0.202096	-0.50714	1.51642	0.496043	1.74978	0.628585	0.623426	-0.22928	1.05495
GSE32894_GSM814347	-4.07449	-2.8441	-6.91859		1.74035	-1.54918	0.0423191	-2.14173	1.78903	0.705641	0.385313	-1.83511	0.782478	0.611548	-0.776663	-1.68511	1.43871	-0.40554	-0.127745	-0.287317	0.100243	-0.66677	-0.329272	-2.377	-1.02895	0.252585	0.91826	-2.08638	-1.08787	-0.559604	0.999735	0.702005	-0.649409	-1.93209	0.20313	-0.252532	0.793914	2.14412	0.187088	-0.278024	-0.753975	0.794716	0.236369	0.323348	1.12955	-1.34731	1.48742	0.414372	0.303619
GSE32894_GSM814348	3.88002	3.97165	7.85167		-3.16419	0.723001	-0.564641	5.04192	-0.129187	-1.8636	0.753022	-4.73913	0.656144	-1.77434	1.62899	-0.127293	1.47684	-0.766238	-1.69966	-3.51586	-0.278732	0.52552	-0.355887	-0.0535711	-1.21989	0.156788	0.705386	-0.674055	-0.395273	1.10712	-1.84152	-0.270154	0.724488	1.34154	-1.33118	0.235165	-0.0790524	0.342731	-1.09733	-0.336188	0.0440313	-0.885078	-0.461597	0.330904	-0.639492	0.126929	0.440859	-0.280279	0.676973
GSE32894_GSM814349	-10.3124	2.26479	-8.04759		3.36585	2.14474	-1.94967	4.79715	0.729321	-0.461378	-2.27538	-2.22201	-1.32917	-1.6721	-0.241699	-0.16108	-0.40011	0.240456	-4.44034	1.87195	0.533897	1.01566	-0.433552	0.362761	-0.210743	1.15681	-1.25873	0.576785	-0.307883	0.516472	1.41044	-1.8756	-1.12167	0.856164	-0.665274	0.36358	-0.585882	-0.824174	-0.578019	-0.271802	-0.229026	-0.919258	1.42863	0.0747819	-1.59736	-2.4132	-0.161492	-0.938807	-0.483297
GSE32894_GSM814350	-7.40159	-5.67181	-13.0734		-1.40578	-3.69838	0.519193	1.605	3.89109	-1.33237	1.35636	-0.667618	-1.75653	2.05107	-1.37882	-0.838254	1.28572	0.264639	2.33787	0.985217	-0.56235	0.269643	-1.12978	0.313964	-2.50692	-1.56369	2.41588	-0.239295	0.0740905	0.522783	0.0874602	0.790873	-0.29278	-2.77808	0.326762	0.350838	-1.33717	-0.962396	-0.180561	-1.1416	-1.1011	1.1887	-0.706848	-1.17165	1.00647	-0.171398	0.213357	0.642763	1.00834
GSE32894_GSM814351	10.1918	1.11348	11.3052		-3.5101	1.04584	-1.40246	2.31456	-0.156668	-1.56987	1.0125	-0.269201	1.34823	-0.0200732	-0.160287	0.0599759	-0.438582	0.261268	-0.437672	-0.346237	-0.0726513	0.00317024	0.081096	-0.272031	-0.144633	0.207585	0.191453	0.857696	-0.479486	-0.368638	-0.745746	-1.5751	-1.61792	0.93711	0.36372	-0.948105	1.47269	2.29995	-0.16557	-0.641307	-1.23286	-0.836052	-0.162877	0.119634	-1.15157	0.267563	-1.07841	0.330839	0.416031
GSE32894_GSM814352	5.7203	0.28342	6.00372		-2.48572	0.562268	-0.269523	0.573484	0.267404	-1.79922	3.70178	-0.809717	-0.340982	-1.86621	2.22186	2.12585	-0.067342	0.108915	0.138794	-0.849058	0.885574	-0.26667	-0.289571	0.752135	0.610847	0.332469	1.13005	-0.847912	0.574775	-1.48913	0.734423	-1.66968	0.353945	0.334648	-0.770344	0.783549	-0.0606313	1.0392	0.330794	-0.789583	-1.33385	0.215319	-0.633029	0.177224	0.477742	0.0194885	-0.177562	1.68483	-0.774872
GSE32894_GSM814353	-14.4429	1.42811	-13.0148		3.24411	-0.665106	-0.115207	2.45854	-0.420141	0.595887	-2.7778	0.303044	0.930225	-1.26018	1.96426	-0.0688401	-0.158829	1.59317	0.500152	-1.84577	-0.871883	0.154866	-0.236286	-1.25908	-0.774016	1.01549	-0.931945	-0.604104	0.550497	0.153592	0.519756	0.334604	0.0837861	-0.766224	-0.564249	-2.6959	1.07091	0.663026	-0.808542	0.236084	0.0156316	-0.668145	-0.206568	0.225566	1.09248	-0.301044	-0.907075	1.35485	-1.95276
GSE32894_GSM814354	-19.5405	3.6975	-15.843		4.42308	5.88761	0.440885	0.137756	1.68715	0.195618	2.66495	1.47865	-0.357856	-2.05444	2.32775	-1.24607	0.585535	0.343666	3.46607	0.721112	-0.554556	-0.653976	0.537269	-0.0660167	-1.29583	-0.0494683	-0.0774247	-0.920408	0.587669	-0.862865	-0.451909	-0.672991	-0.624561	0.788767	-1.98326	-0.162156	0.100835	-1.14948	0.00848293	-1.21321	0.823827	-1.33713	-0.0513468	0.0555585	-0.68111	1.03145	-3.61451	-0.484227	-1.25632
GSE32894_GSM814355	6.33628	2.96877	9.30505		-2.50123	-0.316496	1.85918	0.914094	-3.18163	-2.30479	-0.0303393	-0.835364	0.742294	1.6608	0.128105	0.580704	0.532182	-2.04319	-0.0541138	-2.32001	-0.776352	-1.65012	-0.79762	0.634702	-0.150706	-0.0751485	-0.28084	0.0818032	0.924195	-0.660229	0.8558	0.252179	0.497869	-0.401187	-1.36548	0.195758	0.646096	-0.349642	0.470491	-0.573825	1.9762	0.407612	-1.93661	-0.692379	-1.49758	-0.655203	-1.05112	0.770423	-0.328781
GSE32894_GSM814356	-9.57124	-8.08359	-17.6548		-1.07823	-2.65274	-3.2588	-1.1475	-0.386885	2.43677	-1.11103	1.00763	-1.24971	0.856137	2.15053	-1.17622	0.181012	1.54266	0.649608	1.6275	-0.360406	-1.2107	1.33572	0.173826	1.55765	0.904178	-0.261101	-0.0659187	-0.886988	0.978106	-1.04794	2.54778	-1.02562	0.228305	1.00797	1.37878	0.704181	0.339122	-0.32636	0.864743	0.126338	-0.857071	2.37431	0.260539	-0.581412	-0.702914	-0.172657	0.39193	-0.156627
GSE32894_GSM814357	-7.44862	-7.13154	-14.5802		-0.240315	-1.555	-0.180556	-0.074454	-3.33742	3.67624	2.20069	-2.3331	-2.0288	0.569725	-1.19734	-0.891516	-0.231825	-1.16871	1.57427	-0.0918919	-0.949852	-0.211896	0.833236	-2.18657	-0.102717	-0.965473	1.08121	-0.392701	-0.755198	0.219276	0.987866	0.813723	0.133142	-0.0426887	-0.669661	-0.514441	-1.48609	-0.189249	0.915587	-0.855238	0.18636	0.798973	0.567941	1.12331	1.3379	-1.0057	-1.19649	-0.121043	0.625459
GSE32894_GSM814358	6.37122	0.674923	7.04614		-5.98465	-0.624271	-3.49848	1.65771	0.519956	-2.15488	-1.67995	1.58287	0.654202	0.409957	1.58832	-0.36686	0.0466699	0.263945	-0.573934	0.502209	-1.1836	-0.796231	-0.470223	-0.326167	-0.209412	-0.249331	0.256391	0.502611	0.616951	-0.797421	-0.813584	0.04485	0.690582	-0.216625	1.05449	-0.2484	-0.41024	1.14571	1.43613	0.72521	1.38153	-0.136076	1.26967	0.9727	-0.971626	0.690608	-1.19412	-1.34072	-0.662112
GSE32894_GSM814359	-6.48551	4.4522	-2.03331		-4.60542	0.150365	-2.582	0.345999	0.933925	0.226665	-2.91658	0.932602	-2.0238	0.531154	0.907013	-0.191048	1.37794	-0.352737	2.00887	-1.77353	1.9694	-2.42774	-0.83718	-1.15602	0.966941	-2.48098	0.624605	-2.01681	-0.25474	-0.366325	0.0206375	0.399949	0.957731	0.156394	0.22191	-0.572921	-0.620372	-1.13457	2.32294	-0.821322	-2.85374	-1.71326	0.587001	0.747904	-0.266496	-0.314059	-0.75783	2.505	0.555936
[truncated: 166 more columns]
