# Supplementary material for: Radiogenomics Map Reveals the Landscape of m6A Methylation Modification Pattern in Bladder Cancer
Source: Front Immunol. 2021 Oct 18;12:722642. doi: 10.3389/fimmu.2021.722642 (PMC8559436; doi:10.3389/fimmu.2021.722642)
Supplement: Supplementary Figure S1 — The prognostic value of twenty-five m6a regulators were displayed via K-M survival curves. [file DataSheet_1.zip › table S3.xlsx]

## Sheet: test_results0921(1)(1)
Table S3 The specific content about radiomics modeling
	Number	PosNum	NegNum	AUC	95% CIs	Std	Acc	Youden Index	Sen	Spe	PPV	NPV
Zscore_PCA_KW_7_LR	31	21	10	0.7667	[0.5810-0.9185]	0.0869	0.6774	0.9041	0.5238	1	1	0.5
Zscore_PCA_KW_8_NB	31	21	10	0.7667	[0.5762-0.9202]	0.0896	0.7742	0.8705	0.8095	0.7	0.85	0.6364
Zscore_PCA_KW_7_LRLasso	31	21	10	0.7619	[0.5658-0.9143]	0.0876	0.6774	0.9774	0.5238	1	1	0.5
Zscore_PCA_ANOVA_8_NB	31	21	10	0.7571	[0.5658-0.9045]	0.0884	0.6452	0.974	0.4762	1	1	0.4762
Zscore_PCA_ANOVA_9_NB	31	21	10	0.7571	[0.5707-0.9091]	0.0891	0.6774	0.985	0.5238	1	1	0.5
Zscore_PCA_KW_5_LR	31	21	10	0.7571	[0.5648-0.9141]	0.0884	0.6452	0.98	0.4762	1	1	0.4762
Zscore_PCA_KW_6_NB	31	21	10	0.7571	[0.5714-0.9095]	0.0901	0.6774	0.9545	0.5714	0.9	0.9231	0.5
Zscore_PCA_KW_9_NB	31	21	10	0.7571	[0.5702-0.9136]	0.0888	0.6452	0.9961	0.4762	1	1	0.4762
Zscore_PCA_KW_5_NB	31	21	10	0.7524	[0.5570-0.9048]	0.0899	0.6452	0.9706	0.4762	1	1	0.4762
Zscore_PCA_KW_7_SVM	31	21	10	0.7524	[0.5619-0.9048]	0.0868	0.6774	0.9216	0.5238	1	1	0.5
Zscore_PCA_KW_8_SVM	31	21	10	0.7524	[0.5619-0.9048]	0.0868	0.6774	0.8804	0.5238	1	1	0.5
Zscore_PCA_KW_10_LR	31	21	10	0.7524	[0.5556-0.9083]	0.0873	0.6774	0.9221	0.5238	1	1	0.5
MinMax_PCA_KW_14_AB	31	21	10	0.7476	[0.5505-0.9200]	0.0926	0.7742	0.5688	0.7619	0.8	0.8889	0.6154
MinMax_PCA_KW_15_AB	31	21	10	0.7476	[0.5253-0.9394]	0.1066	0.8065	0.5501	0.8571	0.7	0.8571	0.7
Zscore_PCA_ANOVA_6_LR	31	21	10	0.7476	[0.5526-0.9103]	0.0897	0.6452	0.9007	0.4762	1	1	0.4762
Zscore_PCA_KW_5_LRLasso	31	21	10	0.7476	[0.5533-0.9103]	0.0897	0.6452	0.9799	0.4762	1	1	0.4762
Zscore_PCA_KW_4_LR	31	21	10	0.7429	[0.5482-0.9048]	0.0891	0.6774	0.9692	0.5238	1	1	0.5
Zscore_PCA_KW_4_LRLasso	31	21	10	0.7429	[0.5482-0.9048]	0.0891	0.6774	0.9656	0.5238	1	1	0.5
Zscore_PCA_KW_5_SVM	31	21	10	0.7429	[0.5395-0.9103]	0.0907	0.6452	0.9452	0.4762	1	1	0.4762
Zscore_PCA_KW_8_LR	31	21	10	0.7429	[0.5364-0.9035]	0.0917	0.6774	0.8948	0.5238	1	1	0.5
Zscore_PCA_KW_8_LRLasso	31	21	10	0.7429	[0.5318-0.9000]	0.0921	0.6774	0.9757	0.5238	1	1	0.5
Zscore_PCA_RFE_5_LR	31	21	10	0.7429	[0.5667-0.9091]	0.0882	0.6452	0.9087	0.4762	1	1	0.4762
MinMax_PCA_KW_16_AB	31	21	10	0.7381	[0.5091-0.9343]	0.109	0.8065	0.5448	0.8571	0.7	0.8571	0.7
MinMax_PCA_KW_17_AB	31	21	10	0.7381	[0.5091-0.9343]	0.109	0.8065	0.5448	0.8571	0.7	0.8571	0.7
Zscore_PCA_KW_5_LDA	31	21	10	0.7381	[0.5435-0.9022]	0.0909	0.6129	0.993	0.4286	1	1	0.4545
Zscore_PCA_ANOVA_8_LR	31	21	10	0.7286	[0.5163-0.9154]	0.1037	0.8065	0.5248	0.9524	0.5	0.8	0.8333
Zscore_PCA_KW_10_LRLasso	31	21	10	0.7286	[0.5354-0.8923]	0.0886	0.6452	0.9949	0.4762	1	1	0.4762
Zscore_PCA_KW_11_LR	31	21	10	0.7286	[0.5303-0.8909]	0.0904	0.6774	0.9164	0.5238	1	1	0.5
Zscore_PCA_RFE_5_SVM	31	21	10	0.7286	[0.5318-0.8867]	0.0891	0.6774	0.927	0.5714	0.9	0.9231	0.5
Zscore_PCA_ANOVA_7_SVM	31	21	10	0.7238	[0.5303-0.8905]	0.0921	0.6452	0.8544	0.5238	0.9	0.9167	0.4737
Zscore_PCA_KW_4_SVM	31	21	10	0.7238	[0.5357-0.8913]	0.0903	0.6774	0.864	0.5238	1	1	0.5
Zscore_PCA_KW_4_LDA	31	21	10	0.7238	[0.5219-0.9000]	0.0926	0.6452	0.9762	0.5238	0.9	0.9167	0.4737
Zscore_PCA_KW_6_LDA	31	21	10	0.7238	[0.5202-0.8909]	0.0928	0.6452	0.9956	0.4762	1	1	0.4762
Zscore_PCA_KW_6_LRLasso	31	21	10	0.7238	[0.5202-0.8909]	0.0928	0.6452	0.9884	0.4762	1	1	0.4762
Zscore_PCA_RFE_8_LR	31	21	10	0.7238	[0.5272-0.9045]	0.0951	0.6129	0.9083	0.4762	0.9	0.9091	0.45
MinMax_PCA_ANOVA_15_LRLasso	31	21	10	0.719	[0.5045-0.8990]	0.0991	0.6129	0.9252	0.4762	0.9	0.9091	0.45
Zscore_PCA_ANOVA_6_SVM	31	21	10	0.719	[0.5263-0.8866]	0.0928	0.6452	0.9283	0.5238	0.9	0.9167	0.4737
Zscore_PCA_ANOVA_9_LDA	31	21	10	0.719	[0.5238-0.8988]	0.0959	0.6452	0.9959	0.5238	0.9	0.9167	0.4737
Zscore_PCA_KW_7_LDA	31	21	10	0.719	[0.5143-0.8939]	0.0975	0.5806	0.9981	0.381	1	1	0.4348
Zscore_PCA_KW_10_NB	31	21	10	0.719	[0.5318-0.8810]	0.0929	0.6452	0.9953	0.4762	1	1	0.4762
Zscore_PCA_ANOVA_4_NB	31	21	10	0.7143	[0.5272-0.8909]	0.0931	0.6774	0.9174	0.619	0.8	0.8667	0.5
Zscore_PCA_ANOVA_8_SVM	31	21	10	0.7143	[0.5202-0.8933]	0.0986	0.6452	0.8531	0.4762	1	1	0.4762
Zscore_PCA_ANOVA_8_LRLasso	31	21	10	0.7143	[0.5163-0.8955]	0.0995	0.6452	0.9866	0.4762	1	1	0.4762
Zscore_PCA_KW_9_LRLasso	31	21	10	0.7143	[0.5163-0.8864]	0.0935	0.6129	0.9901	0.4286	1	1	0.4545
Zscore_PCA_KW_10_SVM	31	21	10	0.7143	[0.5109-0.8800]	0.0906	0.6774	0.8974	0.5238	1	1	0.5
Zscore_PCA_RFE_4_LDA	31	21	10	0.7143	[0.5219-0.8804]	0.0904	0.6452	0.988	0.4762	1	1	0.4762
Zscore_PCA_RFE_5_LRLasso	31	21	10	0.7143	[0.5238-0.8800]	0.0916	0.6774	0.9597	0.5714	0.9	0.9231	0.5
MinMax_PCC_ANOVA_4_AB	31	21	10	0.7119	[0.5095-0.8860]	0.096	0.5806	0.6609	0.381	1	1	0.4348
Zscore_PCC_ANOVA_4_AB	31	21	10	0.7119	[0.5095-0.8860]	0.096	0.5806	0.6609	0.381	1	1	0.4348
Zscore_PCA_ANOVA_8_LDA	31	21	10	0.7095	[0.5128-0.8967]	0.1006	0.7742	0.5405	0.9048	0.5	0.7917	0.7143
Zscore_PCA_ANOVA_11_NB	31	21	10	0.7095	[0.5043-0.8857]	0.0998	0.6129	0.9899	0.4762	0.9	0.9091	0.45
Zscore_PCA_KW_5_AB	31	21	10	0.7095	[0.5163-0.8772]	0.0919	0.6774	0.7613	0.5238	1	1	0.5
Zscore_PCA_KW_6_SVM	31	21	10	0.7095	[0.5048-0.8803]	0.0946	0.6774	0.9272	0.5238	1	1	0.5
Zscore_PCA_KW_9_LR	31	21	10	0.7095	[0.5000-0.8818]	0.0954	0.6129	0.9778	0.4286	1	1	0.4545
Zscore_PCA_KW_11_AB	31	21	10	0.7095	[0.5060-0.8788]	0.0924	0.6452	0.7444	0.4762	1	1	0.4762
Zscore_PCA_KW_12_LR	31	21	10	0.7095	[0.5163-0.8782]	0.0936	0.6774	0.8888	0.5714	0.9	0.9231	0.5
Zscore_PCA_RFE_7_LR	31	21	10	0.7095	[0.5067-0.8955]	0.0976	0.6452	0.8873	0.5714	0.8	0.8571	0.4706
MinMax_PCC_ANOVA_5_AB	31	21	10	0.7048	[0.4956-0.8929]	0.1005	0.6129	0.6596	0.4762	0.9	0.9091	0.45
Zscore_PCA_ANOVA_5_SVM	31	21	10	0.7048	[0.5152-0.8933]	0.0977	0.6774	0.9372	0.619	0.8	0.8667	0.5
Zscore_PCA_KW_8_LDA	31	21	10	0.7048	[0.4891-0.8838]	0.0996	0.6129	0.994	0.4286	1	1	0.4545
Zscore_PCA_KW_9_SVM	31	21	10	0.7048	[0.5060-0.8782]	0.0921	0.6452	0.8959	0.4762	1	1	0.4762
Zscore_PCA_RFE_6_LR	31	21	10	0.7048	[0.5143-0.8762]	0.0943	0.6774	0.8568	0.5714	0.9	0.9231	0.5
Zscore_PCC_ANOVA_5_AB	31	21	10	0.7048	[0.4956-0.8929]	0.1005	0.6129	0.6596	0.4762	0.9	0.9091	0.45
Zscore_PCA_ANOVA_6_LRLasso	31	21	10	0.7	[0.5101-0.8804]	0.0941	0.5806	0.9728	0.381	1	1	0.4348
Zscore_PCA_ANOVA_7_NB	31	21	10	0.7	[0.4821-0.8792]	0.1014	0.6774	0.893	0.6667	0.7	0.8235	0.5
Zscore_PCA_ANOVA_9_SVM	31	21	10	0.7	[0.4933-0.8762]	0.0999	0.5806	0.9181	0.381	1	1	0.4348
Zscore_PCA_ANOVA_10_NB	31	21	10	0.7	[0.5051-0.8772]	0.0989	0.5806	0.9988	0.381	1	1	0.4348
Zscore_PCA_KW_6_LR	31	21	10	0.7	[0.4848-0.8733]	0.0977	0.6129	0.9113	0.4286	1	1	0.4545
Zscore_PCA_KW_11_LRLasso	31	21	10	0.7	[0.5044-0.8788]	0.0934	0.6129	0.9946	0.4286	1	1	0.4545
Zscore_PCA_RFE_9_LR	31	21	10	0.7	[0.5054-0.8750]	0.0915	0.6452	0.9414	0.5238	0.9	0.9167	0.4737
Zscore_PCC_RFE_5_NB	31	21	10	0.7	[0.5000-0.8782]	0.0948	0.6774	0.9619	0.5238	1	1	0.5
MinMax_PCA_ANOVA_10_LRLasso	31	21	10	0.6952	[0.4916-0.8869]	0.0999	0.6129	0.9093	0.4286	1	1	0.4545
MinMax_PCC_KW_20_LDA	31	21	10	0.6952	[0.4905-0.8810]	0.0981	0.6774	0.955	0.619	0.8	0.8667	0.5
Zscore_PCA_ANOVA_9_LR	31	21	10	0.6952	[0.4781-0.8761]	0.1038	0.7419	0.6518	0.8571	0.5	0.7826	0.625
Zscore_PCA_KW_13_NB	31	21	10	0.6952	[0.4848-0.8631]	0.0974	0.5806	0.9993	0.381	1	1	0.4348
Zscore_PCA_RFE_4_SVM	31	21	10	0.6952	[0.4952-0.8697]	0.0926	0.6774	0.9497	0.5238	1	1	0.5
Zscore_PCA_RFE_4_LRLasso	31	21	10	0.6952	[0.4952-0.8687]	0.0926	0.6774	0.9763	0.5238	1	1	0.5
Zscore_PCA_RFE_5_LDA	31	21	10	0.6952	[0.4905-0.8750]	0.0972	0.7097	0.7339	0.7619	0.6	0.8	0.5455
Zscore_PCC_KW_20_LDA	31	21	10	0.6952	[0.4905-0.8810]	0.0981	0.6774	0.955	0.619	0.8	0.8667	0.5
Zscore_PCA_ANOVA_8_AB	31	21	10	0.6905	[0.4857-0.8860]	0.0999	0.6774	0.7134	0.6667	0.7	0.8235	0.5
Zscore_PCA_ANOVA_9_LRLasso	31	21	10	0.6905	[0.4872-0.8727]	0.0997	0.6129	0.9987	0.4286	1	1	0.4545
Zscore_PCA_ANOVA_10_LR	31	21	10	0.6905	[0.4800-0.8714]	0.104	0.7419	0.6487	0.8571	0.5	0.7826	0.625
Zscore_PCA_ANOVA_12_NB	31	21	10	0.6905	[0.4773-0.8737]	0.0979	0.6452	0.9793	0.5238	0.9	0.9167	0.4737
Zscore_PCA_KW_10_LDA	31	21	10	0.6905	[0.4899-0.8750]	0.0974	0.5806	0.9999	0.381	1	1	0.4348
MinMax_PCA_ANOVA_15_LR	31	21	10	0.6857	[0.4783-0.8684]	0.0976	0.6129	0.9917	0.4286	1	1	0.4545
Zscore_PCA_ANOVA_5_LR	31	21	10	0.6857	[0.5000-0.8733]	0.0982	0.7097	0.7865	0.7619	0.6	0.8	0.5455
Zscore_PCA_ANOVA_5_LRLasso	31	21	10	0.6857	[0.4958-0.8727]	0.0965	0.7097	0.7851	0.7619	0.6	0.8	0.5455
Zscore_PCA_KW_7_AB	31	21	10	0.6857	[0.4693-0.8846]	0.1045	0.6452	0.7035	0.619	0.7	0.8125	0.4667
Zscore_PCA_KW_9_AB	31	21	10	0.6857	[0.4848-0.8728]	0.097	0.7097	0.752	0.619	0.9	0.9286	0.5294
Zscore_PCA_KW_13_SVM	31	21	10	0.6857	[0.4773-0.8636]	0.1018	0.6129	0.8986	0.4286	1	1	0.4545
MinMax_PCC_KW_10_DT	31	21	10	0.681	[0.4854-0.8567]	0.094	0.7097	1	0.7619	0.6	0.8	0.5455
Zscore_PCA_ANOVA_4_SVM	31	21	10	0.681	[0.4821-0.8636]	0.0981	0.5484	0.9435	0.3333	1	1	0.4167
Zscore_PCA_KW_12_SVM	31	21	10	0.681	[0.4837-0.8586]	0.0953	0.6129	0.8193	0.4286	1	1	0.4545
Zscore_PCA_RFE_4_LR	31	21	10	0.681	[0.4798-0.8586]	0.0943	0.6774	0.8858	0.5238	1	1	0.5
Zscore_PCA_RFE_5_NB	31	21	10	0.681	[0.4868-0.8586]	0.0968	0.6452	0.9489	0.5238	0.9	0.9167	0.4737
Zscore_PCC_KW_10_DT	31	21	10	0.681	[0.4854-0.8567]	0.094	0.7097	1	0.7619	0.6	0.8	0.5455
Zscore_PCA_ANOVA_6_NB	31	21	10	0.6762	[0.4744-0.8591]	0.0976	0.6774	0.9163	0.619	0.8	0.8667	0.5
Zscore_PCA_ANOVA_7_LRLasso	31	21	10	0.6762	[0.4643-0.8769]	0.1081	0.7419	0.689	0.8571	0.5	0.7826	0.625
Zscore_PCA_KW_9_LDA	31	21	10	0.6762	[0.4596-0.8591]	0.0992	0.5806	0.9996	0.381	1	1	0.4348
Zscore_PCA_KW_13_LR	31	21	10	0.6762	[0.4658-0.8591]	0.1051	0.7419	0.643	0.8571	0.5	0.7826	0.625
Zscore_PCA_RFE_7_LRLasso	31	21	10	0.6762	[0.4596-0.8682]	0.105	0.6774	0.8799	0.6667	0.7	0.8235	0.5
Zscore_PCC_RFE_6_NB	31	21	10	0.6762	[0.4714-0.8571]	0.0963	0.6774	0.9696	0.5238	1	1	0.5
MinMax_PCA_KW_14_NB	31	21	10	0.6714	[0.4773-0.8478]	0.0953	0.5806	0.9999	0.381	1	1	0.4348
Zscore_PCA_ANOVA_7_LDA	31	21	10	0.6714	[0.4620-0.8750]	0.1085	0.7419	0.729	0.8571	0.5	0.7826	0.625
Zscore_PCA_ANOVA_20_LDA	31	21	10	0.6714	[0.4667-0.8535]	0.0998	0.6452	1	0.5238	0.9	0.9167	0.4737
Zscore_PCA_KW_10_AB	31	21	10	0.6714	[0.4619-0.8773]	0.1034	0.6452	0.7652	0.5714	0.8	0.8571	0.4706
Zscore_PCA_KW_13_LRLasso	31	21	10	0.6714	[0.4674-0.8571]	0.1015	0.6129	0.9996	0.4286	1	1	0.4545
Zscore_PCA_KW_14_SVM	31	21	10	0.6714	[0.4682-0.8529]	0.101	0.5806	0.9191	0.381	1	1	0.4348
Zscore_PCA_KW_14_NB	31	21	10	0.6714	[0.4571-0.8533]	0.099	0.5806	0.9989	0.381	1	1	0.4348
Zscore_PCA_RFE_9_SVM	31	21	10	0.6714	[0.4667-0.8586]	0.0992	0.7097	0.8199	0.7143	0.7	0.8333	0.5385
Zscore_PCC_RFE_7_NB	31	21	10	0.6714	[0.4727-0.8587]	0.1011	0.6452	0.9741	0.5238	0.9	0.9167	0.4737
MinMax_PCA_KW_15_NB	31	21	10	0.6667	[0.4667-0.8487]	0.0986	0.5806	0.9999	0.381	1	1	0.4348
MinMax_PCA_KW_16_NB	31	21	10	0.6667	[0.4646-0.8485]	0.0975	0.6129	0.9999	0.4286	1	1	0.4545
MinMax_PCA_KW_17_NB	31	21	10	0.6667	[0.4646-0.8485]	0.0975	0.6129	0.9999	0.4286	1	1	0.4545
Zscore_PCA_ANOVA_4_LR	31	21	10	0.6667	[0.4605-0.8545]	0.1011	0.5484	0.9824	0.3333	1	1	0.4167
Zscore_PCA_ANOVA_10_LRLasso	31	21	10	0.6667	[0.4596-0.8545]	0.1041	0.6129	0.997	0.4286	1	1	0.4545
Zscore_PCA_KW_13_LDA	31	21	10	0.6667	[0.4583-0.8587]	0.103	0.5484	0.9998	0.3333	1	1	0.4167
Zscore_PCA_RFE_7_SVM	31	21	10	0.6667	[0.4596-0.8542]	0.1016	0.6774	0.8504	0.6667	0.7	0.8235	0.5
Zscore_PCA_RFE_8_SVM	31	21	10	0.6667	[0.4561-0.8571]	0.1048	0.7097	0.8197	0.7143	0.7	0.8333	0.5385
Zscore_PCC_RFE_8_NB	31	21	10	0.6667	[0.4630-0.8583]	0.1016	0.6452	0.9857	0.5238	0.9	0.9167	0.4737
MinMax_PCA_ANOVA_10_LR	31	21	10	0.6619	[0.4565-0.8632]	0.1034	0.5484	0.9859	0.3333	1	1	0.4167
MinMax_PCA_ANOVA_11_LR	31	21	10	0.6619	[0.4622-0.8476]	0.0998	0.5806	0.9916	0.381	1	1	0.4348
MinMax_PCA_ANOVA_15_SVM	31	21	10	0.6619	[0.4667-0.8462]	0.0994	0.6129	0.9219	0.4286	1	1	0.4545
MinMax_PCA_ANOVA_18_LRLasso	31	21	10	0.6619	[0.4537-0.8455]	0.0988	0.6452	0.94	0.5238	0.9	0.9167	0.4737
MinMax_PCA_ANOVA_19_LRLasso	31	21	10	0.6619	[0.4537-0.8455]	0.0988	0.6452	0.94	0.5238	0.9	0.9167	0.4737
MinMax_PCA_KW_18_NB	31	21	10	0.6619	[0.4571-0.8417]	0.0972	0.6129	0.9999	0.4286	1	1	0.4545
MinMax_PCA_KW_19_NB	31	21	10	0.6619	[0.4658-0.8417]	0.0973	0.6452	1	0.4762	1	1	0.4762
MinMax_PCC_KW_8_AB	31	21	10	0.6619	[0.4667-0.8600]	0.103	0.6129	0.6857	0.4762	0.9	0.9091	0.45
Zscore_PCA_ANOVA_4_LRLasso	31	21	10	0.6619	[0.4571-0.8524]	0.1012	0.5484	0.9788	0.3333	1	1	0.4167
Zscore_PCA_ANOVA_5_NB	31	21	10	0.6619	[0.4583-0.8571]	0.1021	0.6129	0.9563	0.4762	0.9	0.9091	0.45
Zscore_PCA_ANOVA_11_LRLasso	31	21	10	0.6619	[0.4495-0.8417]	0.1018	0.6452	0.9983	0.4762	1	1	0.4762
Zscore_PCA_KW_11_SVM	31	21	10	0.6619	[0.4646-0.8452]	0.0965	0.6129	0.8625	0.4286	1	1	0.4545
Zscore_PCA_KW_14_LR	31	21	10	0.6619	[0.4600-0.8403]	0.1014	0.5806	0.9825	0.381	1	1	0.4348
Zscore_PCA_RFE_10_LR	31	21	10	0.6619	[0.4692-0.8424]	0.096	0.7097	0.9169	0.619	0.9	0.9286	0.5294
Zscore_PCC_KW_8_AB	31	21	10	0.6619	[0.4667-0.8600]	0.103	0.6129	0.6857	0.4762	0.9	0.9091	0.45
MinMax_PCA_RFE_15_LRLasso	31	21	10	0.6571	[0.4619-0.8370]	0.0996	0.6774	0.9118	0.5714	0.9	0.9231	0.5
MinMax_PCA_RFE_16_SVM	31	21	10	0.6571	[0.4495-0.8384]	0.0993	0.6774	0.9521	0.5238	1	1	0.5
MinMax_PCA_RFE_16_LRLasso	31	21	10	0.6571	[0.4619-0.8370]	0.0996	0.6774	0.9118	0.5714	0.9	0.9231	0.5
Zscore_PCA_ANOVA_7_LR	31	21	10	0.6571	[0.4343-0.8619]	0.1117	0.7419	0.5085	0.8571	0.5	0.7826	0.625
Zscore_PCA_KW_11_LDA	31	21	10	0.6571	[0.4605-0.8409]	0.0991	0.5806	0.9999	0.381	1	1	0.4348
Zscore_PCA_RFE_4_NB	31	21	10	0.6571	[0.4622-0.8409]	0.099	0.6129	0.9729	0.4286	1	1	0.4545
Zscore_PCA_ANOVA_4_LDA	31	21	10	0.6524	[0.4464-0.8533]	0.1028	0.5484	0.9876	0.3333	1	1	0.4167
Zscore_PCA_ANOVA_5_LDA	31	21	10	0.6524	[0.4571-0.8535]	0.103	0.7097	0.8455	0.7619	0.6	0.8	0.5455
Zscore_PCA_ANOVA_6_LDA	31	21	10	0.6524	[0.4565-0.8478]	0.1034	0.7097	0.7674	0.7619	0.6	0.8	0.5455
Zscore_PCA_ANOVA_12_LR	31	21	10	0.6524	[0.4500-0.8333]	0.1018	0.5806	0.958	0.381	1	1	0.4348
Zscore_PCA_KW_11_NB	31	21	10	0.6524	[0.4620-0.8333]	0.0974	0.6129	0.9955	0.4286	1	1	0.4545
Zscore_PCA_KW_12_LDA	31	21	10	0.6524	[0.4474-0.8381]	0.099	0.5806	0.9997	0.381	1	1	0.4348
Zscore_PCA_KW_12_LRLasso	31	21	10	0.6524	[0.4476-0.8364]	0.0976	0.6129	0.9961	0.4286	1	1	0.4545
Zscore_PCA_RFE_5_AB	31	21	10	0.65	[0.4429-0.8384]	0.1015	0.5806	0.6157	0.4286	0.9	0.9	0.4286
MinMax_PCA_ANOVA_17_LR	31	21	10	0.6476	[0.4476-0.8318]	0.0989	0.6129	0.9947	0.4286	1	1	0.4545
MinMax_PCA_ANOVA_17_LRLasso	31	21	10	0.6476	[0.4444-0.8333]	0.1001	0.6129	0.9482	0.4286	1	1	0.4545
MinMax_PCA_ANOVA_20_LRLasso	31	21	10	0.6476	[0.4430-0.8333]	0.0991	0.5806	0.9652	0.381	1	1	0.4348
Zscore_PCA_ANOVA_6_AB	31	21	10	0.6476	[0.4188-0.8600]	0.1112	0.7097	0.578	0.7619	0.6	0.8	0.5455
Zscore_PCA_ANOVA_11_LR	31	21	10	0.6476	[0.4412-0.8333]	0.1044	0.6129	0.945	0.4762	0.9	0.9091	0.45
Zscore_PCA_ANOVA_19_LDA	31	21	10	0.6476	[0.4444-0.8364]	0.1012	0.6452	1	0.5238	0.9	0.9167	0.4737
Zscore_PCA_KW_4_NB	31	21	10	0.6476	[0.4293-0.8289]	0.1037	0.5484	0.9631	0.3333	1	1	0.4167
Zscore_PCA_KW_12_NB	31	21	10	0.6476	[0.4429-0.8318]	0.0989	0.6129	0.9953	0.4286	1	1	0.4545
Zscore_PCA_KW_14_LRLasso	31	21	10	0.6476	[0.4474-0.8277]	0.099	0.6129	0.9999	0.4286	1	1	0.4545
Zscore_PCA_KW_16_NB	31	21	10	0.6476	[0.4474-0.8319]	0.0987	0.5484	1	0.3333	1	1	0.4167
Zscore_PCA_RFE_11_LR	31	21	10	0.6476	[0.4474-0.8318]	0.0986	0.6774	0.9107	0.5714	0.9	0.9231	0.5
MinMax_PCA_ANOVA_11_LRLasso	31	21	10	0.6429	[0.4457-0.8545]	0.1051	0.6129	0.9138	0.5238	0.8	0.8462	0.4444
MinMax_PCA_ANOVA_15_NB	31	21	10	0.6429	[0.4561-0.8333]	0.0982	0.6452	0.9942	0.5238	0.9	0.9167	0.4737
MinMax_PCA_KW_19_AB	31	21	10	0.6429	[0.4167-0.8519]	0.1085	0.6129	0.7508	0.5238	0.8	0.8462	0.4444
MinMax_PCA_RFE_16_LR	31	21	10	0.6429	[0.4402-0.8333]	0.0997	0.6129	0.9951	0.4286	1	1	0.4545
MinMax_PCC_KW_16_NB	31	21	10	0.6429	[0.4286-0.8364]	0.1067	0.5806	0.9988	0.4286	0.9	0.9	0.4286
Zscore_PCA_ANOVA_12_LRLasso	31	21	10	0.6429	[0.4348-0.8205]	0.1014	0.6452	0.9982	0.4762	1	1	0.4762
Zscore_PCA_KW_8_AB	31	21	10	0.6429	[0.4167-0.8547]	0.1095	0.6452	0.6255	0.619	0.7	0.8125	0.4667
Zscore_PCA_KW_14_LDA	31	21	10	0.6429	[0.4495-0.8315]	0.1001	0.5806	0.9998	0.381	1	1	0.4348
Zscore_PCA_KW_16_LRLasso	31	21	10	0.6429	[0.4394-0.8333]	0.1	0.6129	0.9999	0.4286	1	1	0.4545
Zscore_PCA_KW_18_LR	31	21	10	0.6429	[0.4386-0.8333]	0.1016	0.5806	0.9819	0.381	1	1	0.4348
Zscore_PCA_RFE_6_SVM	31	21	10	0.6429	[0.4238-0.8277]	0.1016	0.5806	0.9478	0.4286	0.9	0.9	0.4286
Zscore_PCA_RFE_17_NB	31	21	10	0.6429	[0.4457-0.8238]	0.0967	0.6129	0.9996	0.4286	1	1	0.4545
Zscore_PCC_KW_16_NB	31	21	10	0.6429	[0.4286-0.8364]	0.1067	0.5806	0.9988	0.4286	0.9	0.9	0.4286
MinMax_PCA_ANOVA_16_LRLasso	31	21	10	0.6381	[0.4352-0.8333]	0.1018	0.5806	0.9515	0.381	1	1	0.4348
MinMax_PCA_ANOVA_19_LR	31	21	10	0.6381	[0.4370-0.8214]	0.0994	0.6452	0.9904	0.4762	1	1	0.4762
MinMax_PCA_ANOVA_19_NB	31	21	10	0.6381	[0.4455-0.8200]	0.0994	0.6452	0.9929	0.5238	0.9	0.9167	0.4737
MinMax_PCA_KW_11_LRLasso	31	21	10	0.6381	[0.4412-0.8318]	0.1006	0.6774	0.8887	0.5714	0.9	0.9231	0.5
MinMax_PCA_KW_12_LRLasso	31	21	10	0.6381	[0.4412-0.8318]	0.1006	0.6774	0.8888	0.5714	0.9	0.9231	0.5
MinMax_PCA_KW_14_LRLasso	31	21	10	0.6381	[0.4328-0.8274]	0.1	0.6452	0.9042	0.5238	0.9	0.9167	0.4737
MinMax_PCA_KW_15_LRLasso	31	21	10	0.6381	[0.4328-0.8274]	0.1	0.6452	0.9042	0.5238	0.9	0.9167	0.4737
MinMax_PCA_KW_16_LRLasso	31	21	10	0.6381	[0.4328-0.8274]	0.1	0.6452	0.9042	0.5238	0.9	0.9167	0.4737
MinMax_PCA_KW_17_LRLasso	31	21	10	0.6381	[0.4328-0.8274]	0.1	0.6452	0.9042	0.5238	0.9	0.9167	0.4737
MinMax_PCA_KW_18_LRLasso	31	21	10	0.6381	[0.4328-0.8274]	0.1	0.6452	0.9042	0.5238	0.9	0.9167	0.4737
MinMax_PCC_KW_15_NB	31	21	10	0.6381	[0.4200-0.8333]	0.1078	0.5806	0.9949	0.4286	0.9	0.9	0.4286
MinMax_PCC_KW_17_LDA	31	21	10	0.6381	[0.4298-0.8333]	0.1017	0.6129	0.9892	0.4286	1	1	0.4545
MinMax_PCC_KW_19_LDA	31	21	10	0.6381	[0.4318-0.8364]	0.1021	0.5806	0.993	0.381	1	1	0.4348
Zscore_PCA_KW_16_LR	31	21	10	0.6381	[0.4286-0.8292]	0.1049	0.5806	0.9838	0.381	1	1	0.4348
Zscore_PCA_RFE_8_LRLasso	31	21	10	0.6381	[0.4192-0.8533]	0.1089	0.6774	0.8541	0.6667	0.7	0.8235	0.5
Zscore_PCA_RFE_12_LR	31	21	10	0.6381	[0.4267-0.8318]	0.1032	0.6452	0.9122	0.5238	0.9	0.9167	0.4737
Zscore_PCA_RFE_14_LR	31	21	10	0.6381	[0.4348-0.8318]	0.1012	0.5484	0.9673	0.3333	1	1	0.4167
Zscore_PCC_KW_15_NB	31	21	10	0.6381	[0.4200-0.8333]	0.1078	0.5806	0.9949	0.4286	0.9	0.9	0.4286
Zscore_PCC_KW_17_LDA	31	21	10	0.6381	[0.4298-0.8333]	0.1017	0.6129	0.9892	0.4286	1	1	0.4545
Zscore_PCC_KW_19_LDA	31	21	10	0.6381	[0.4318-0.8364]	0.1021	0.5806	0.993	0.381	1	1	0.4348
Zscore_PCA_RFE_4_AB	31	21	10	0.6357	[0.4238-0.8283]	0.1027	0.7097	0.5248	0.7619	0.6	0.8	0.5455
MinMax_PCA_ANOVA_18_LR	31	21	10	0.6333	[0.4267-0.8152]	0.1004	0.6452	0.993	0.4762	1	1	0.4762
MinMax_PCC_ANOVA_13_AB	31	21	10	0.6333	[0.4103-0.8424]	0.1101	0.5806	0.6243	0.4286	0.9	0.9	0.4286
MinMax_PCC_KW_6_AB	31	21	10	0.6333	[0.4273-0.8381]	0.1088	0.5161	0.7394	0.2857	1	1	0.4
MinMax_PCC_KW_7_AB	31	21	10	0.6333	[0.4286-0.8273]	0.1017	0.6129	0.658	0.4286	1	1	0.4545
MinMax_PCC_KW_14_NB	31	21	10	0.6333	[0.4200-0.8333]	0.1079	0.5484	1	0.381	0.9	0.8889	0.4091
MinMax_PCC_KW_18_LDA	31	21	10	0.6333	[0.4202-0.8283]	0.1022	0.5806	0.9928	0.381	1	1	0.4348
Zscore_PCA_ANOVA_9_AB	31	21	10	0.6333	[0.4185-0.8500]	0.1052	0.6452	0.7589	0.5714	0.8	0.8571	0.4706
Zscore_PCA_KW_12_AB	31	21	10	0.6333	[0.4211-0.8235]	0.1003	0.6129	0.7308	0.4762	0.9	0.9091	0.45
Zscore_PCA_KW_17_LR	31	21	10	0.6333	[0.4381-0.8250]	0.1022	0.5806	0.9831	0.381	1	1	0.4348
Zscore_PCA_RFE_6_LRLasso	31	21	10	0.6333	[0.4190-0.8384]	0.108	0.6452	0.8623	0.619	0.7	0.8125	0.4667
Zscore_PCA_RFE_13_LR	31	21	10	0.6333	[0.4239-0.8193]	0.1028	0.5806	0.9325	0.4286	0.9	0.9	0.4286
Zscore_PCC_ANOVA_13_AB	31	21	10	0.6333	[0.4103-0.8424]	0.1101	0.5806	0.6243	0.4286	0.9	0.9	0.4286
Zscore_PCC_KW_6_AB	31	21	10	0.6333	[0.4273-0.8381]	0.1088	0.5161	0.7394	0.2857	1	1	0.4
Zscore_PCC_KW_7_AB	31	21	10	0.6333	[0.4286-0.8273]	0.1017	0.6129	0.658	0.4286	1	1	0.4545
Zscore_PCC_KW_14_NB	31	21	10	0.6333	[0.4200-0.8333]	0.1079	0.5484	1	0.381	0.9	0.8889	0.4091
Zscore_PCC_KW_18_LDA	31	21	10	0.6333	[0.4202-0.8283]	0.1022	0.5806	0.9928	0.381	1	1	0.4348
MinMax_PCA_ANOVA_11_SVM	31	21	10	0.6286	[0.4267-0.8381]	0.1064	0.5484	0.955	0.381	0.9	0.8889	0.4091
MinMax_PCA_ANOVA_16_SVM	31	21	10	0.6286	[0.4333-0.8120]	0.1006	0.6129	0.9673	0.4286	1	1	0.4545
MinMax_PCA_ANOVA_16_LR	31	21	10	0.6286	[0.4254-0.8136]	0.1005	0.5806	0.9954	0.381	1	1	0.4348
MinMax_PCA_KW_12_AB	31	21	10	0.6286	[0.4022-0.8667]	0.1172	0.7097	0.5586	0.6667	0.8	0.875	0.5333
MinMax_PCC_KW_4_AB	31	21	10	0.6286	[0.3631-0.8478]	0.1229	0.6774	0.528	0.7143	0.6	0.7895	0.5
Zscore_PCA_ANOVA_4_AB	31	21	10	0.6286	[0.4079-0.8462]	0.1111	0.5484	0.688	0.381	0.9	0.8889	0.4091
Zscore_PCA_ANOVA_7_AB	31	21	10	0.6286	[0.4000-0.8333]	0.1136	0.6774	0.5801	0.7619	0.5	0.7619	0.5
Zscore_PCA_ANOVA_13_NB	31	21	10	0.6286	[0.4238-0.8182]	0.0997	0.6129	0.9995	0.4286	1	1	0.4545
Zscore_PCA_ANOVA_14_NB	31	21	10	0.6286	[0.4286-0.8162]	0.0988	0.6452	0.995	0.4762	1	1	0.4762
Zscore_PCA_ANOVA_15_NB	31	21	10	0.6286	[0.4293-0.8207]	0.0971	0.6129	0.9994	0.4286	1	1	0.4545
Zscore_PCA_ANOVA_20_LR	31	21	10	0.6286	[0.4091-0.8487]	0.1129	0.7097	0.6166	0.8095	0.5	0.7727	0.5556
Zscore_PCA_KW_15_SVM	31	21	10	0.6286	[0.4190-0.8205]	0.1028	0.5806	0.9297	0.381	1	1	0.4348
Zscore_PCA_KW_15_NB	31	21	10	0.6286	[0.4286-0.8182]	0.0992	0.5484	1	0.3333	1	1	0.4167
Zscore_PCA_KW_16_LDA	31	21	10	0.6286	[0.4286-0.8261]	0.1036	0.5161	1	0.2857	1	1	0.4
Zscore_PCA_KW_20_NB	31	21	10	0.6286	[0.4348-0.8207]	0.0982	0.6452	0.9951	0.5238	0.9	0.9167	0.4737
Zscore_PCA_RFE_16_NB	31	21	10	0.6286	[0.4381-0.8162]	0.0977	0.6129	0.9998	0.4286	1	1	0.4545
Zscore_PCC_KW_4_AB	31	21	10	0.6286	[0.3631-0.8478]	0.1229	0.6774	0.528	0.7143	0.6	0.7895	0.5
MinMax_PCC_KW_5_AB	31	21	10	0.6262	[0.3761-0.8364]	0.1151	0.7419	0.4774	0.9048	0.4	0.76	0.6667
MinMax_PCC_KW_20_NB	31	21	10	0.6262	[0.4100-0.8333]	0.1095	0.6129	0.9857	0.4762	0.9	0.9091	0.45
Zscore_PCC_KW_5_AB	31	21	10	0.6262	[0.3761-0.8364]	0.1151	0.7419	0.4774	0.9048	0.4	0.76	0.6667
Zscore_PCC_KW_20_NB	31	21	10	0.6262	[0.4100-0.8333]	0.1095	0.6129	0.9857	0.4762	0.9	0.9091	0.45
MinMax_PCA_ANOVA_12_LR	31	21	10	0.6238	[0.4167-0.8319]	0.1058	0.5161	0.993	0.2857	1	1	0.4
MinMax_PCA_ANOVA_13_LR	31	21	10	0.6238	[0.4167-0.8319]	0.1058	0.5161	0.993	0.2857	1	1	0.4
MinMax_PCC_KW_13_NB	31	21	10	0.6238	[0.4143-0.8238]	0.1078	0.5484	1	0.381	0.9	0.8889	0.4091
MinMax_PCC_KW_17_NB	31	21	10	0.6238	[0.4095-0.8267]	0.1069	0.5806	1	0.4286	0.9	0.9	0.4286
Zscore_PCA_ANOVA_17_SVM	31	21	10	0.6238	[0.3967-0.8261]	0.1077	0.5484	0.9962	0.3333	1	1	0.4167
Zscore_PCA_ANOVA_17_NB	31	21	10	0.6238	[0.4244-0.8205]	0.1003	0.5806	0.9994	0.4286	0.9	0.9	0.4286
Zscore_PCA_KW_17_LRLasso	31	21	10	0.6238	[0.4239-0.8182]	0.0994	0.6129	1	0.4286	1	1	0.4545
Zscore_PCA_KW_17_NB	31	21	10	0.6238	[0.4286-0.8154]	0.098	0.6129	0.9993	0.4286	1	1	0.4545
Zscore_PCA_KW_19_LR	31	21	10	0.6238	[0.4227-0.8167]	0.1016	0.6129	0.9623	0.4286	1	1	0.4545
Zscore_PCA_KW_19_NB	31	21	10	0.6238	[0.4239-0.8182]	0.0996	0.6452	0.9949	0.5238	0.9	0.9167	0.4737
Zscore_PCA_RFE_7_NB	31	21	10	0.6238	[0.4095-0.8261]	0.106	0.6129	0.9418	0.5238	0.8	0.8462	0.4444
Zscore_PCA_RFE_14_LRLasso	31	21	10	0.6238	[0.4095-0.8238]	0.1042	0.5161	0.9991	0.2857	1	1	0.4
Zscore_PCA_RFE_18_NB	31	21	10	0.6238	[0.4239-0.8081]	0.0987	0.6129	0.9996	0.4286	1	1	0.4545
Zscore_PCC_KW_13_NB	31	21	10	0.6238	[0.4143-0.8238]	0.1078	0.5484	1	0.381	0.9	0.8889	0.4091
Zscore_PCC_KW_17_NB	31	21	10	0.6238	[0.4095-0.8267]	0.1069	0.5806	1	0.4286	0.9	0.9	0.4286
Zscore_PCC_RFE_16_NB	31	21	10	0.6238	[0.3859-0.8429]	0.1157	0.6774	0.2229	0.7619	0.5	0.7619	0.5
Zscore_PCC_RFE_17_NB	31	21	10	0.6238	[0.3909-0.8315]	0.1141	0.7419	0.0101	0.9524	0.3	0.7407	0.75
MinMax_PCA_ANOVA_14_LR	31	21	10	0.619	[0.4079-0.8235]	0.1043	0.5484	0.9913	0.3333	1	1	0.4167
MinMax_PCA_ANOVA_20_LR	31	21	10	0.619	[0.4107-0.8095]	0.1014	0.6129	0.9931	0.4286	1	1	0.4545
MinMax_PCA_KW_11_LR	31	21	10	0.619	[0.4226-0.8109]	0.0993	0.6452	0.9849	0.5238	0.9	0.9167	0.4737
MinMax_PCA_KW_12_LR	31	21	10	0.619	[0.4167-0.8193]	0.1007	0.6452	0.9847	0.5238	0.9	0.9167	0.4737
MinMax_PCA_RFE_15_LR	31	21	10	0.619	[0.4167-0.8232]	0.1028	0.6129	0.9939	0.4286	1	1	0.4545
MinMax_PCA_RFE_17_SVM	31	21	10	0.619	[0.4200-0.8158]	0.1021	0.6452	0.9608	0.4762	1	1	0.4762
MinMax_PCC_ANOVA_14_AB	31	21	10	0.619	[0.4000-0.8333]	0.1134	0.6452	0.586	0.5714	0.8	0.8571	0.4706
MinMax_PCC_KW_12_NB	31	21	10	0.619	[0.4091-0.8136]	0.1082	0.5484	1	0.381	0.9	0.8889	0.4091
MinMax_PCC_KW_16_LDA	31	21	10	0.619	[0.4035-0.8143]	0.1047	0.5484	0.9971	0.3333	1	1	0.4167
Zscore_PCA_ANOVA_12_SVM	31	21	10	0.619	[0.4141-0.8048]	0.1021	0.6129	0.8843	0.4286	1	1	0.4545
Zscore_PCA_ANOVA_20_LRLasso	31	21	10	0.619	[0.3967-0.8182]	0.1071	0.5484	0.9999	0.3333	1	1	0.4167
Zscore_PCA_KW_14_AB	31	21	10	0.619	[0.3905-0.8333]	0.1097	0.6452	0.6892	0.5238	0.9	0.9167	0.4737
Zscore_PCA_KW_15_LDA	31	21	10	0.619	[0.4035-0.8182]	0.1057	0.5484	0.9998	0.381	0.9	0.8889	0.4091
Zscore_PCA_RFE_13_AB	31	21	10	0.619	[0.4143-0.8333]	0.1063	0.6129	0.654	0.4762	0.9	0.9091	0.45
Zscore_PCA_RFE_16_LRLasso	31	21	10	0.619	[0.4060-0.8238]	0.1095	0.7097	0.564	0.8571	0.4	0.75	0.5714
Zscore_PCA_RFE_19_LR	31	21	10	0.619	[0.3737-0.8512]	0.1184	0.7419	0.4215	0.8571	0.5	0.7826	0.625
Zscore_PCC_ANOVA_14_AB	31	21	10	0.619	[0.4000-0.8333]	0.1134	0.6452	0.586	0.5714	0.8	0.8571	0.4706
Zscore_PCC_KW_12_NB	31	21	10	0.619	[0.4091-0.8136]	0.1082	0.5484	1	0.381	0.9	0.8889	0.4091
Zscore_PCC_KW_16_LDA	31	21	10	0.619	[0.4035-0.8143]	0.1047	0.5484	0.9971	0.3333	1	1	0.4167
Zscore_PCC_RFE_9_NB	31	21	10	0.619	[0.4067-0.8333]	0.1109	0.5484	1	0.3333	1	1	0.4167
Zscore_PCC_RFE_18_NB	31	21	10	0.619	[0.3750-0.8315]	0.1155	0.7419	0.006	0.9524	0.3	0.7407	0.75
MinMax_PCA_ANOVA_16_NB	31	21	10	0.6143	[0.4182-0.8045]	0.1001	0.6452	0.9918	0.5238	0.9	0.9167	0.4737
MinMax_PCA_KW_18_AB	31	21	10	0.6143	[0.3909-0.8478]	0.1188	0.7419	0.5313	0.8571	0.5	0.7826	0.625
MinMax_PCA_RFE_15_SVM	31	21	10	0.6143	[0.4160-0.8081]	0.1003	0.6129	0.956	0.4286	1	1	0.4545
MinMax_PCA_RFE_16_AB	31	21	10	0.6143	[0.4045-0.8133]	0.1039	0.6129	0.7242	0.5238	0.8	0.8462	0.4444
Zscore_PCA_ANOVA_5_AB	31	21	10	0.6143	[0.4034-0.8205]	0.1082	0.6129	0.727	0.4762	0.9	0.9091	0.45
Zscore_PCA_ANOVA_16_NB	31	21	10	0.6143	[0.4192-0.8095]	0.1006	0.5806	0.9995	0.4286	0.9	0.9	0.4286
Zscore_PCA_KW_17_LDA	31	21	10	0.6143	[0.4107-0.8227]	0.1039	0.5484	1	0.3333	1	1	0.4167
Zscore_PCA_KW_18_NB	31	21	10	0.6143	[0.4185-0.8081]	0.1004	0.6129	0.9958	0.4762	0.9	0.9091	0.45
Zscore_PCA_RFE_7_LDA	31	21	10	0.6143	[0.3990-0.8315]	0.1108	0.6452	0.9469	0.619	0.7	0.8125	0.4667
Zscore_PCA_RFE_8_LDA	31	21	10	0.6143	[0.3929-0.8384]	0.1127	0.6452	0.9331	0.619	0.7	0.8125	0.4667
Zscore_PCA_RFE_19_LDA	31	21	10	0.6143	[0.4130-0.8162]	0.1038	0.5161	1	0.2857	1	1	0.4
MinMax_PCA_ANOVA_17_SVM	31	21	10	0.6095	[0.4123-0.7952]	0.1015	0.5806	0.9573	0.381	1	1	0.4348
MinMax_PCA_KW_14_LR	31	21	10	0.6095	[0.4118-0.8036]	0.1007	0.6129	0.9837	0.4762	0.9	0.9091	0.45
MinMax_PCC_KW_11_DT	31	21	10	0.6095	[0.4145-0.7949]	0.0967	0.6129	1	0.619	0.6	0.7647	0.4286
MinMax_PCC_KW_18_NB	31	21	10	0.6095	[0.3905-0.8133]	0.1066	0.5806	1	0.4286	0.9	0.9	0.4286
Zscore_PCA_ANOVA_10_LDA	31	21	10	0.6095	[0.3803-0.8273]	0.1144	0.6774	0.9446	0.7619	0.5	0.7619	0.5
Zscore_PCA_ANOVA_11_SVM	31	21	10	0.6095	[0.4060-0.8048]	0.1034	0.6129	0.8907	0.4762	0.9	0.9091	0.45
Zscore_PCA_KW_15_LRLasso	31	21	10	0.6095	[0.3952-0.8030]	0.1021	0.5484	0.9999	0.3333	1	1	0.4167
Zscore_PCA_KW_16_SVM	31	21	10	0.6095	[0.4076-0.8077]	0.1018	0.5806	0.9551	0.381	1	1	0.4348
Zscore_PCA_KW_17_SVM	31	21	10	0.6095	[0.4118-0.8095]	0.0993	0.5806	0.9755	0.381	1	1	0.4348
Zscore_PCA_KW_19_LDA	31	21	10	0.6095	[0.4130-0.8136]	0.1032	0.5484	1	0.3333	1	1	0.4167
Zscore_PCA_RFE_9_LRLasso	31	21	10	0.6095	[0.4045-0.8000]	0.1032	0.6774	0.9402	0.6667	0.7	0.8235	0.5
Zscore_PCA_RFE_16_SVM	31	21	10	0.6095	[0.3929-0.8081]	0.1084	0.5484	0.9474	0.381	0.9	0.8889	0.4091
Zscore_PCC_KW_11_DT	31	21	10	0.6095	[0.4145-0.7949]	0.0967	0.6129	1	0.619	0.6	0.7647	0.4286
Zscore_PCC_KW_18_NB	31	21	10	0.6095	[0.3905-0.8133]	0.1066	0.5806	1	0.4286	0.9	0.9	0.4286
Zscore_PCC_RFE_4_DT	31	21	10	0.6095	[0.4159-0.8004]	0.0948	0.6129	1	0.619	0.6	0.7647	0.4286
Zscore_PCC_RFE_20_NB	31	21	10	0.6095	[0.3596-0.8283]	0.1174	0.5161	1	0.3333	0.9	0.875	0.3913
MinMax_PCA_ANOVA_10_SVM	31	21	10	0.6048	[0.3860-0.8158]	0.107	0.5484	0.939	0.3333	1	1	0.4167
MinMax_PCA_KW_16_LR	31	21	10	0.6048	[0.4000-0.8036]	0.1032	0.6129	0.9779	0.4762	0.9	0.9091	0.45
MinMax_PCA_KW_17_LR	31	21	10	0.6048	[0.4000-0.8036]	0.1032	0.6129	0.9779	0.4762	0.9	0.9091	0.45
MinMax_PCC_ANOVA_7_AB	31	21	10	0.6048	[0.3727-0.8000]	0.1073	0.5806	0.6896	0.4286	0.9	0.9	0.4286
MinMax_PCC_ANOVA_12_AB	31	21	10	0.6048	[0.3846-0.8232]	0.1118	0.5161	0.6486	0.2857	1	1	0.4
MinMax_PCC_ANOVA_17_AB	31	21	10	0.6048	[0.3952-0.8182]	0.1104	0.6452	0.5566	0.619	0.7	0.8125	0.4667
MinMax_PCC_KW_12_AB	31	21	10	0.6048	[0.3889-0.8077]	0.1052	0.5484	0.7799	0.3333	1	1	0.4167
Zscore_PCA_ANOVA_12_LDA	31	21	10	0.6048	[0.3860-0.8095]	0.108	0.5806	0.9983	0.4762	0.8	0.8333	0.4211
Zscore_PCA_KW_6_AB	31	21	10	0.6048	[0.3905-0.7980]	0.1058	0.5484	0.6294	0.381	0.9	0.8889	0.4091
Zscore_PCA_KW_15_LR	31	21	10	0.6048	[0.3838-0.8048]	0.1076	0.5484	0.9818	0.3333	1	1	0.4167
Zscore_PCA_KW_18_LDA	31	21	10	0.6048	[0.4048-0.8036]	0.1012	0.5484	1	0.3333	1	1	0.4167
Zscore_PCA_KW_18_LRLasso	31	21	10	0.6048	[0.4048-0.8043]	0.1006	0.6129	0.9999	0.4286	1	1	0.4545
Zscore_PCA_KW_19_AB	31	21	10	0.6048	[0.3991-0.8000]	0.1027	0.5806	0.7343	0.4286	0.9	0.9	0.4286
Zscore_PCA_KW_20_AB	31	21	10	0.6048	[0.4022-0.8133]	0.1044	0.5806	0.7411	0.4286	0.9	0.9	0.4286
Zscore_PCA_RFE_6_DT	31	21	10	0.6048	[0.4321-0.7967]	0.0922	0.6774	1	0.8095	0.4	0.7391	0.5
Zscore_PCA_RFE_10_LRLasso	31	21	10	0.6048	[0.4079-0.7980]	0.1016	0.6452	0.959	0.5714	0.8	0.8571	0.4706
Zscore_PCA_RFE_17_SVM	31	21	10	0.6048	[0.3800-0.8207]	0.1077	0.5484	0.9934	0.381	0.9	0.8889	0.4091
Zscore_PCA_RFE_17_LR	31	21	10	0.6048	[0.3750-0.8182]	0.1144	0.7419	0.4956	0.8571	0.5	0.7826	0.625
Zscore_PCC_ANOVA_7_AB	31	21	10	0.6048	[0.3727-0.8000]	0.1073	0.5806	0.6896	0.4286	0.9	0.9	0.4286
Zscore_PCC_ANOVA_12_AB	31	21	10	0.6048	[0.3846-0.8232]	0.1118	0.5161	0.6486	0.2857	1	1	0.4
Zscore_PCC_ANOVA_17_AB	31	21	10	0.6048	[0.3952-0.8182]	0.1104	0.6452	0.5566	0.619	0.7	0.8125	0.4667
Zscore_PCC_KW_12_AB	31	21	10	0.6048	[0.3889-0.8077]	0.1052	0.5484	0.7799	0.3333	1	1	0.4167
Zscore_PCC_RFE_12_NB	31	21	10	0.6048	[0.3816-0.8182]	0.1116	0.5161	1	0.2857	1	1	0.4
Zscore_PCC_RFE_19_NB	31	21	10	0.6048	[0.3632-0.8261]	0.1147	0.5161	1	0.3333	0.9	0.875	0.3913
Zscore_PCA_RFE_6_AB	31	21	10	0.6024	[0.3571-0.8227]	0.1137	0.6452	0.6273	0.6667	0.6	0.7778	0.4615
MinMax_PCA_KW_12_NB	31	21	10	0.6	[0.4060-0.7905]	0.0988	0.5806	0.9966	0.381	1	1	0.4348
MinMax_PCA_KW_13_NB	31	21	10	0.6	[0.4079-0.8000]	0.1034	0.6774	0.9637	0.7143	0.6	0.7895	0.5
MinMax_PCA_RFE_18_LR	31	21	10	0.6	[0.3933-0.8000]	0.1039	0.6452	0.9944	0.4762	1	1	0.4762
MinMax_PCA_RFE_19_LR	31	21	10	0.6	[0.3981-0.8000]	0.104	0.6452	0.9933	0.4762	1	1	0.4762
MinMax_PCC_KW_9_AB	31	21	10	0.6	[0.3727-0.8036]	0.1111	0.6129	0.6605	0.5238	0.8	0.8462	0.4444
MinMax_PCC_KW_19_NB	31	21	10	0.6	[0.3786-0.8157]	0.1109	0.6129	0.9849	0.4762	0.9	0.9091	0.45
Zscore_PCA_ANOVA_18_NB	31	21	10	0.6	[0.4103-0.8030]	0.1004	0.5484	0.9999	0.3333	1	1	0.4167
Zscore_PCA_ANOVA_19_LR	31	21	10	0.6	[0.3824-0.8133]	0.1143	0.7097	0.6183	0.8095	0.5	0.7727	0.5556
Zscore_PCA_ANOVA_20_AB	31	21	10	0.6	[0.3804-0.8095]	0.1085	0.6452	0.5812	0.619	0.7	0.8125	0.4667
Zscore_PCA_KW_19_LRLasso	31	21	10	0.6	[0.4076-0.7983]	0.1007	0.5806	1	0.381	1	1	0.4348
Zscore_PCA_RFE_6_LDA	31	21	10	0.6	[0.3788-0.8152]	0.1103	0.6452	0.8921	0.619	0.7	0.8125	0.4667
Zscore_PCA_RFE_9_LDA	31	21	10	0.6	[0.3860-0.8136]	0.1077	0.6774	0.9354	0.6667	0.7	0.8235	0.5
Zscore_PCA_RFE_14_SVM	31	21	10	0.6	[0.3988-0.8000]	0.1028	0.5806	0.901	0.4286	0.9	0.9	0.4286
Zscore_PCA_RFE_16_LR	31	21	10	0.6	[0.3867-0.8136]	0.1133	0.6774	0.5523	0.7619	0.5	0.7619	0.5
Zscore_PCA_RFE_17_AB	31	21	10	0.6	[0.3816-0.8333]	0.1127	0.6129	0.7018	0.5238	0.8	0.8462	0.4444
Zscore_PCA_RFE_18_LR	31	21	10	0.6	[0.3667-0.8273]	0.1175	0.6774	0.4608	0.7619	0.5	0.7619	0.5
Zscore_PCC_KW_9_AB	31	21	10	0.6	[0.3727-0.8036]	0.1111	0.6129	0.6605	0.5238	0.8	0.8462	0.4444
Zscore_PCC_KW_17_SVM	31	21	10	0.6	[0.3818-0.8043]	0.1045	0.5484	0.8421	0.3333	1	1	0.4167
Zscore_PCC_KW_18_SVM	31	21	10	0.6	[0.3818-0.8043]	0.1045	0.5484	0.8395	0.3333	1	1	0.4167
Zscore_PCC_KW_19_NB	31	21	10	0.6	[0.3786-0.8157]	0.1109	0.6129	0.9849	0.4762	0.9	0.9091	0.45
Zscore_PCC_RFE_13_NB	31	21	10	0.6	[0.3696-0.8182]	0.1125	0.5161	1	0.2857	1	1	0.4
MinMax_PCA_ANOVA_12_LRLasso	31	21	10	0.5952	[0.3682-0.8114]	0.1108	0.4839	0.9573	0.2381	1	1	0.3846
MinMax_PCA_ANOVA_13_LRLasso	31	21	10	0.5952	[0.3682-0.8114]	0.1108	0.4839	0.9573	0.2381	1	1	0.3846
MinMax_PCA_ANOVA_14_LRLasso	31	21	10	0.5952	[0.3682-0.8114]	0.1108	0.4839	0.9573	0.2381	1	1	0.3846
MinMax_PCA_ANOVA_20_NB	31	21	10	0.5952	[0.3889-0.7857]	0.1017	0.6774	0.9901	0.619	0.8	0.8667	0.5
MinMax_PCA_KW_18_LR	31	21	10	0.5952	[0.3932-0.7955]	0.1038	0.5484	0.9853	0.381	0.9	0.8889	0.4091
MinMax_PCC_ANOVA_6_AB	31	21	10	0.5952	[0.3857-0.7929]	0.1077	0.5806	0.6785	0.381	1	1	0.4348
Zscore_PCA_ANOVA_19_LRLasso	31	21	10	0.5952	[0.3611-0.7933]	0.1096	0.5161	0.9999	0.2857	1	1	0.4
Zscore_PCA_KW_19_SVM	31	21	10	0.5952	[0.3967-0.7909]	0.1003	0.5806	0.9973	0.381	1	1	0.4348
Zscore_PCA_KW_20_LDA	31	21	10	0.5952	[0.4022-0.7980]	0.1021	0.5484	1	0.3333	1	1	0.4167
Zscore_PCA_RFE_13_LRLasso	31	21	10	0.5952	[0.3803-0.7980]	0.1065	0.5484	0.9971	0.381	0.9	0.8889	0.4091
Zscore_PCA_RFE_17_LRLasso	31	21	10	0.5952	[0.3586-0.8077]	0.1109	0.5161	0.9998	0.2857	1	1	0.4
Zscore_PCC_ANOVA_6_AB	31	21	10	0.5952	[0.3857-0.7929]	0.1077	0.5806	0.6785	0.381	1	1	0.4348
Zscore_PCC_RFE_15_NB	31	21	10	0.5952	[0.3591-0.8152]	0.1141	0.5161	0.9998	0.3333	0.9	0.875	0.3913
MinMax_PCC_ANOVA_8_AB	31	21	10	0.5929	[0.3690-0.7923]	0.1098	0.5806	0.6182	0.4762	0.8	0.8333	0.4211
Zscore_PCC_ANOVA_8_AB	31	21	10	0.5929	[0.3690-0.7923]	0.1098	0.5806	0.6182	0.4762	0.8	0.8333	0.4211
MinMax_PCA_ANOVA_15_AB	31	21	10	0.5905	[0.3587-0.8152]	0.1151	0.6452	0.5946	0.619	0.7	0.8125	0.4667
MinMax_PCA_KW_15_LR	31	21	10	0.5905	[0.3869-0.7899]	0.1029	0.6129	0.9787	0.4762	0.9	0.9091	0.45
MinMax_PCA_RFE_18_SVM	31	21	10	0.5905	[0.3864-0.7879]	0.1035	0.6129	0.9801	0.4286	1	1	0.4545
MinMax_PCC_ANOVA_11_AB	31	21	10	0.5905	[0.3636-0.8000]	0.1114	0.5806	0.5893	0.4762	0.8	0.8333	0.4211
MinMax_PCC_RFE_8_NB	31	21	10	0.5905	[0.3804-0.8036]	0.1098	0.4839	1	0.2381	1	1	0.3846
MinMax_PCC_RFE_13_NB	31	21	10	0.5905	[0.3718-0.8000]	0.1121	0.4516	1	0.1905	1	1	0.3704
Zscore_PCA_ANOVA_18_LR	31	21	10	0.5905	[0.3636-0.8000]	0.1156	0.7097	0.6343	0.8095	0.5	0.7727	0.5556
Zscore_PCA_KW_20_LR	31	21	10	0.5905	[0.3904-0.7821]	0.1041	0.5806	0.9692	0.381	1	1	0.4348
Zscore_PCA_RFE_6_NB	31	21	10	0.5905	[0.3682-0.7949]	0.1069	0.5484	0.9632	0.381	0.9	0.8889	0.4091
Zscore_PCA_RFE_10_SVM	31	21	10	0.5905	[0.3860-0.7923]	0.1052	0.5806	0.9584	0.4762	0.8	0.8333	0.4211
Zscore_PCA_RFE_12_SVM	31	21	10	0.5905	[0.3773-0.7864]	0.1023	0.5806	0.9387	0.4286	0.9	0.9	0.4286
Zscore_PCA_RFE_12_LRLasso	31	21	10	0.5905	[0.3772-0.7867]	0.1022	0.5806	0.9917	0.4286	0.9	0.9	0.4286
Zscore_PCA_RFE_16_LDA	31	21	10	0.5905	[0.3696-0.8045]	0.1088	0.5161	1	0.3333	0.9	0.875	0.3913
Zscore_PCA_RFE_18_AB	31	21	10	0.5905	[0.3696-0.8155]	0.1125	0.6452	0.6601	0.619	0.7	0.8125	0.4667
Zscore_PCA_RFE_20_LDA	31	21	10	0.5905	[0.3913-0.7955]	0.104	0.5484	1	0.381	0.9	0.8889	0.4091
Zscore_PCC_ANOVA_11_AB	31	21	10	0.5905	[0.3636-0.8000]	0.1114	0.5806	0.5893	0.4762	0.8	0.8333	0.4211
Zscore_PCC_KW_19_SVM	31	21	10	0.5905	[0.3718-0.8000]	0.1064	0.5806	0.8233	0.4286	0.9	0.9	0.4286
Zscore_PCC_KW_20_SVM	31	21	10	0.5905	[0.3718-0.8000]	0.1064	0.5806	0.8181	0.4286	0.9	0.9	0.4286
Zscore_PCA_KW_4_AB	31	21	10	0.5881	[0.3661-0.8167]	0.1136	0.6129	0.6803	0.5238	0.8	0.8462	0.4444
Zscore_PCA_RFE_7_AB	31	21	10	0.5881	[0.3533-0.8158]	0.1141	0.6129	0.6629	0.5714	0.7	0.8	0.4375
MinMax_PCA_ANOVA_9_LR	31	21	10	0.5857	[0.3788-0.7933]	0.105	0.4839	0.989	0.2381	1	1	0.3846
MinMax_PCA_ANOVA_19_SVM	31	21	10	0.5857	[0.3772-0.7792]	0.1026	0.5806	0.9714	0.381	1	1	0.4348
MinMax_PCA_KW_9_LRLasso	31	21	10	0.5857	[0.3889-0.7773]	0.1025	0.5484	0.926	0.3333	1	1	0.4167
MinMax_PCA_RFE_19_SVM	31	21	10	0.5857	[0.3810-0.7906]	0.1053	0.6452	0.9756	0.4762	1	1	0.4762
MinMax_PCA_RFE_19_LDA	31	21	10	0.5857	[0.3714-0.7895]	0.1047	0.6774	1	0.5714	0.9	0.9231	0.5
MinMax_PCC_RFE_12_NB	31	21	10	0.5857	[0.3690-0.8042]	0.1121	0.4516	1	0.1905	1	1	0.3704
MinMax_PCC_RFE_15_LR	31	21	10	0.5857	[0.3613-0.8143]	0.114	0.5161	0.9645	0.2857	1	1	0.4
Zscore_PCA_RFE_19_LRLasso	31	21	10	0.5857	[0.3772-0.7923]	0.1045	0.5161	0.9999	0.2857	1	1	0.4
Zscore_PCA_RFE_19_AB	31	21	10	0.5857	[0.3696-0.7909]	0.1041	0.5484	0.7419	0.3333	1	1	0.4167
Zscore_PCA_RFE_20_SVM	31	21	10	0.5857	[0.3824-0.7826]	0.1016	0.5484	0.9934	0.3333	1	1	0.4167
MinMax_PCC_KW_9_DT	31	21	10	0.5833	[0.3905-0.7810]	0.0966	0.6129	1	0.6667	0.5	0.7368	0.4167
Zscore_PCA_RFE_8_AB	31	21	10	0.5833	[0.3476-0.8056]	0.1158	0.6452	0.5749	0.6667	0.6	0.7778	0.4615
Zscore_PCC_KW_9_DT	31	21	10	0.5833	[0.3905-0.7810]	0.0966	0.6129	1	0.6667	0.5	0.7368	0.4167
MinMax_PCA_ANOVA_9_LRLasso	31	21	10	0.581	[0.3727-0.8030]	0.1099	0.6774	0.7184	0.7619	0.5	0.7619	0.5
MinMax_PCA_ANOVA_12_AB	31	21	10	0.581	[0.3500-0.8045]	0.1176	0.6774	0.5638	0.7619	0.5	0.7619	0.5
MinMax_PCA_ANOVA_12_NB	31	21	10	0.581	[0.3838-0.7818]	0.1022	0.5806	0.9923	0.381	1	1	0.4348
MinMax_PCA_ANOVA_13_AB	31	21	10	0.581	[0.3500-0.8045]	0.1176	0.6774	0.5638	0.7619	0.5	0.7619	0.5
MinMax_PCA_ANOVA_13_NB	31	21	10	0.581	[0.3838-0.7818]	0.1022	0.5806	0.9923	0.381	1	1	0.4348
MinMax_PCA_ANOVA_17_NB	31	21	10	0.581	[0.3810-0.7692]	0.1005	0.6129	0.9926	0.4762	0.9	0.9091	0.45
MinMax_PCA_KW_12_SVM	31	21	10	0.581	[0.3810-0.7727]	0.1006	0.5484	0.9529	0.3333	1	1	0.4167
MinMax_PCA_RFE_12_AB	31	21	10	0.581	[0.3824-0.7895]	0.1058	0.5484	0.7713	0.381	0.9	0.8889	0.4091
MinMax_PCA_RFE_17_LR	31	21	10	0.581	[0.3804-0.7773]	0.104	0.6452	0.993	0.4762	1	1	0.4762
MinMax_PCA_RFE_19_LRLasso	31	21	10	0.581	[0.3864-0.7778]	0.1032	0.6452	0.9248	0.5714	0.8	0.8571	0.4706
MinMax_PCC_ANOVA_10_AB	31	21	10	0.581	[0.3533-0.7867]	0.1119	0.5484	0.772	0.3333	1	1	0.4167
MinMax_PCC_KW_13_LDA	31	21	10	0.581	[0.3590-0.7880]	0.106	0.5484	0.9954	0.3333	1	1	0.4167
MinMax_PCC_KW_18_DT	31	21	10	0.581	[0.4137-0.7854]	0.0934	0.6452	1	0.7619	0.4	0.7273	0.4444
MinMax_PCC_RFE_14_LR	31	21	10	0.581	[0.3636-0.8125]	0.1143	0.4839	0.9792	0.2381	1	1	0.3846
Zscore_PCA_ANOVA_4_DT	31	21	10	0.581	[0.4068-0.7663]	0.0923	0.6452	1	0.7619	0.4	0.7273	0.4444
Zscore_PCA_ANOVA_13_LR	31	21	10	0.581	[0.3631-0.7909]	0.1105	0.5484	0.9628	0.3333	1	1	0.4167
Zscore_PCA_ANOVA_18_LDA	31	21	10	0.581	[0.3571-0.7976]	0.1093	0.6774	0.7892	0.7619	0.5	0.7619	0.5
Zscore_PCA_ANOVA_18_LRLasso	31	21	10	0.581	[0.3545-0.7909]	0.1117	0.4839	0.9999	0.2381	1	1	0.3846
Zscore_PCA_ANOVA_19_AB	31	21	10	0.581	[0.3600-0.7879]	0.1071	0.5484	0.7381	0.4286	0.8	0.8182	0.4
Zscore_PCA_KW_18_SVM	31	21	10	0.581	[0.3810-0.7810]	0.1001	0.5806	0.9972	0.381	1	1	0.4348
Zscore_PCA_RFE_14_DT	31	21	10	0.581	[0.4068-0.7967]	0.0977	0.6452	1	0.7619	0.4	0.7273	0.4444
Zscore_PCC_ANOVA_10_AB	31	21	10	0.581	[0.3533-0.7867]	0.1119	0.5484	0.772	0.3333	1	1	0.4167
Zscore_PCC_KW_13_LDA	31	21	10	0.581	[0.3590-0.7880]	0.106	0.5484	0.9954	0.3333	1	1	0.4167
Zscore_PCC_KW_18_DT	31	21	10	0.581	[0.4137-0.7854]	0.0934	0.6452	1	0.7619	0.4	0.7273	0.4444
Zscore_PCC_RFE_10_NB	31	21	10	0.581	[0.3667-0.7864]	0.1109	0.4839	1	0.2381	1	1	0.3846
Zscore_PCC_RFE_11_NB	31	21	10	0.581	[0.3667-0.7864]	0.1109	0.4839	1	0.2381	1	1	0.3846
MinMax_PCA_ANOVA_11_LDA	31	21	10	0.5762	[0.3586-0.7857]	0.1026	0.5484	0.9991	0.3333	1	1	0.4167
MinMax_PCA_ANOVA_11_NB	31	21	10	0.5762	[0.3804-0.7773]	0.1013	0.5484	0.9931	0.3333	1	1	0.4167
MinMax_PCA_ANOVA_18_NB	31	21	10	0.5762	[0.3761-0.7679]	0.1006	0.6129	0.9937	0.4762	0.9	0.9091	0.45
MinMax_PCA_KW_11_SVM	31	21	10	0.5762	[0.3810-0.7738]	0.1001	0.6129	0.9196	0.4762	0.9	0.9091	0.45
MinMax_PCA_RFE_16_LDA	31	21	10	0.5762	[0.3529-0.7851]	0.1049	0.6452	0.9995	0.5238	0.9	0.9167	0.4737
MinMax_PCA_RFE_17_LDA	31	21	10	0.5762	[0.3586-0.7810]	0.1052	0.6774	0.9994	0.5714	0.9	0.9231	0.5
MinMax_PCA_RFE_20_LDA	31	21	10	0.5762	[0.3571-0.7857]	0.1043	0.6129	1	0.4286	1	1	0.4545
MinMax_PCC_KW_10_NB	31	21	10	0.5762	[0.3419-0.8000]	0.1183	0.6452	0.0329	0.6667	0.6	0.7778	0.4615
MinMax_PCC_RFE_12_LR	31	21	10	0.5762	[0.3571-0.8095]	0.1152	0.4839	0.9847	0.2381	1	1	0.3846
MinMax_PCC_RFE_13_LR	31	21	10	0.5762	[0.3571-0.8095]	0.1152	0.4839	0.9773	0.2381	1	1	0.3846
MinMax_PCC_RFE_14_NB	31	21	10	0.5762	[0.3529-0.7846]	0.1128	0.4839	1	0.2381	1	1	0.3846
Zscore_PCA_ANOVA_11_LDA	31	21	10	0.5762	[0.3509-0.8000]	0.114	0.5806	0.9983	0.4762	0.8	0.8333	0.4211
Zscore_PCA_ANOVA_20_SVM	31	21	10	0.5762	[0.3533-0.7769]	0.1061	0.5484	1	0.3333	1	1	0.4167
Zscore_PCA_RFE_7_DT	31	21	10	0.5762	[0.4583-0.7283]	0.0665	0.7097	1	0.9524	0.2	0.7143	0.6667
Zscore_PCA_RFE_8_DT	31	21	10	0.5762	[0.4583-0.7283]	0.0665	0.7097	1	0.9524	0.2	0.7143	0.6667
Zscore_PCA_RFE_17_LDA	31	21	10	0.5762	[0.3641-0.7773]	0.107	0.5161	1	0.3333	0.9	0.875	0.3913
Zscore_PCC_KW_10_NB	31	21	10	0.5762	[0.3419-0.8000]	0.1183	0.6452	0.0329	0.6667	0.6	0.7778	0.4615
Zscore_PCC_KW_16_SVM	31	21	10	0.5762	[0.3636-0.7880]	0.1069	0.5806	0.8393	0.4286	0.9	0.9	0.4286
Zscore_PCC_KW_17_LR	31	21	10	0.5762	[0.3641-0.7810]	0.1049	0.5484	0.9965	0.3333	1	1	0.4167
Zscore_PCC_KW_18_LR	31	21	10	0.5762	[0.3641-0.7810]	0.1049	0.5484	0.9967	0.3333	1	1	0.4167
Zscore_PCC_KW_20_LR	31	21	10	0.5762	[0.3667-0.7798]	0.1045	0.5484	0.9962	0.3333	1	1	0.4167
MinMax_PCC_RFE_16_NB	31	21	10	0.5738	[0.3500-0.7880]	0.113	0.5484	1	0.381	0.9	0.8889	0.4091
MinMax_PCC_RFE_17_NB	31	21	10	0.5738	[0.3500-0.7880]	0.113	0.5484	1	0.381	0.9	0.8889	0.4091
MinMax_PCA_ANOVA_12_SVM	31	21	10	0.5714	[0.3384-0.7939]	0.1124	0.4839	0.9502	0.2381	1	1	0.3846
MinMax_PCA_ANOVA_13_SVM	31	21	10	0.5714	[0.3384-0.7939]	0.1124	0.4839	0.9502	0.2381	1	1	0.3846
MinMax_PCA_ANOVA_14_NB	31	21	10	0.5714	[0.3684-0.7717]	0.1033	0.6129	0.995	0.4762	0.9	0.9091	0.45
MinMax_PCA_RFE_15_AB	31	21	10	0.5714	[0.3545-0.7909]	0.1132	0.6129	0.7082	0.5714	0.7	0.8	0.4375
MinMax_PCA_RFE_18_LDA	31	21	10	0.5714	[0.3586-0.7762]	0.1056	0.6774	0.9998	0.5714	0.9	0.9231	0.5
MinMax_PCC_RFE_10_LR	31	21	10	0.5714	[0.3485-0.8114]	0.1174	0.5161	0.9777	0.2857	1	1	0.4
MinMax_PCC_RFE_10_NB	31	21	10	0.5714	[0.3509-0.7982]	0.1138	0.5161	0.9996	0.3333	0.9	0.875	0.3913
MinMax_PCC_RFE_11_LR	31	21	10	0.5714	[0.3485-0.8114]	0.1174	0.5161	0.9754	0.2857	1	1	0.4
MinMax_PCC_RFE_11_NB	31	21	10	0.5714	[0.3509-0.7982]	0.1138	0.5161	0.9996	0.3333	0.9	0.875	0.3913
MinMax_PCC_RFE_15_NB	31	21	10	0.5714	[0.3512-0.7857]	0.114	0.4839	1	0.2381	1	1	0.3846
MinMax_PCC_RFE_16_LR	31	21	10	0.5714	[0.3591-0.7976]	0.1064	0.5161	0.9923	0.2857	1	1	0.4
Zscore_PCA_ANOVA_17_LR	31	21	10	0.5714	[0.3403-0.7857]	0.1139	0.6774	0.6268	0.7619	0.5	0.7619	0.5
Zscore_PCA_ANOVA_17_LRLasso	31	21	10	0.5714	[0.3535-0.7733]	0.1067	0.4839	0.9999	0.2381	1	1	0.3846
Zscore_PCA_KW_18_AB	31	21	10	0.5714	[0.3424-0.7857]	0.1113	0.5161	0.7822	0.3333	0.9	0.875	0.3913
Zscore_PCA_RFE_11_SVM	31	21	10	0.5714	[0.3632-0.7626]	0.1059	0.5806	0.9614	0.4762	0.8	0.8333	0.4211
Zscore_PCA_RFE_11_LRLasso	31	21	10	0.5714	[0.3750-0.7667]	0.1024	0.6129	0.9775	0.5238	0.8	0.8462	0.4444
Zscore_PCA_RFE_18_SVM	31	21	10	0.5714	[0.3509-0.7857]	0.1091	0.4839	0.9892	0.2381	1	1	0.3846
Zscore_PCC_KW_19_LR	31	21	10	0.5714	[0.3600-0.7763]	0.1045	0.5484	0.9963	0.3333	1	1	0.4167
Zscore_PCC_RFE_14_NB	31	21	10	0.5714	[0.3509-0.7879]	0.1116	0.5161	0.9999	0.3333	0.9	0.875	0.3913
MinMax_PCC_RFE_18_NB	31	21	10	0.569	[0.3465-0.7867]	0.1125	0.5161	1	0.3333	0.9	0.875	0.3913
MinMax_PCC_RFE_19_NB	31	21	10	0.569	[0.3465-0.7867]	0.1125	0.5161	1	0.3333	0.9	0.875	0.3913
MinMax_PCA_ANOVA_7_AB	31	21	10	0.5667	[0.3214-0.8043]	0.1249	0.7097	0.5422	0.8571	0.4	0.75	0.5714
MinMax_PCA_ANOVA_10_LDA	31	21	10	0.5667	[0.3631-0.7733]	0.1048	0.5806	0.9951	0.4286	0.9	0.9	0.4286
MinMax_PCA_KW_14_LDA	31	21	10	0.5667	[0.3571-0.7727]	0.1049	0.5161	1	0.2857	1	1	0.4
MinMax_PCA_KW_15_SVM	31	21	10	0.5667	[0.3636-0.7714]	0.1059	0.5806	0.9158	0.4286	0.9	0.9	0.4286
MinMax_PCA_KW_16_SVM	31	21	10	0.5667	[0.3714-0.7733]	0.1046	0.5484	0.9058	0.381	0.9	0.8889	0.4091
MinMax_PCA_KW_16_LDA	31	21	10	0.5667	[0.3587-0.7677]	0.1054	0.4839	1	0.2381	1	1	0.3846
MinMax_PCA_KW_17_SVM	31	21	10	0.5667	[0.3714-0.7733]	0.1046	0.5484	0.9058	0.381	0.9	0.8889	0.4091
MinMax_PCA_KW_20_LR	31	21	10	0.5667	[0.3704-0.7682]	0.1014	0.5484	0.9917	0.3333	1	1	0.4167
MinMax_PCA_RFE_17_LRLasso	31	21	10	0.5667	[0.3587-0.7682]	0.1052	0.6452	0.9063	0.5714	0.8	0.8571	0.4706
MinMax_PCA_RFE_18_LRLasso	31	21	10	0.5667	[0.3587-0.7636]	0.1044	0.6452	0.9331	0.5714	0.8	0.8571	0.4706
MinMax_PCC_ANOVA_19_AB	31	21	10	0.5667	[0.3600-0.7895]	0.111	0.6129	0.632	0.5714	0.7	0.8	0.4375
MinMax_PCC_KW_6_NB	31	21	10	0.5667	[0.3286-0.7879]	0.1207	0.6129	0.7398	0.5714	0.7	0.8	0.4375
MinMax_PCC_KW_13_AB	31	21	10	0.5667	[0.3718-0.7857]	0.1039	0.5161	0.7734	0.2857	1	1	0.4
MinMax_PCC_KW_19_SVM	31	21	10	0.5667	[0.3619-0.7692]	0.1033	0.5484	0.8566	0.3333	1	1	0.4167
MinMax_PCC_KW_20_SVM	31	21	10	0.5667	[0.3619-0.7692]	0.1033	0.5484	0.8471	0.3333	1	1	0.4167
MinMax_PCC_RFE_8_LR	31	21	10	0.5667	[0.3333-0.7935]	0.1156	0.5161	0.9759	0.2857	1	1	0.4
MinMax_PCC_RFE_9_NB	31	21	10	0.5667	[0.3434-0.7952]	0.1143	0.4839	1	0.2381	1	1	0.3846
MinMax_PCC_RFE_12_LDA	31	21	10	0.5667	[0.3571-0.8048]	0.1136	0.4839	0.9897	0.2381	1	1	0.3846
MinMax_PCC_RFE_14_LDA	31	21	10	0.5667	[0.3533-0.7982]	0.1157	0.4839	0.9882	0.2381	1	1	0.3846
MinMax_PCC_RFE_18_LR	31	21	10	0.5667	[0.3535-0.7828]	0.1068	0.5161	0.9928	0.2857	1	1	0.4
MinMax_PCC_RFE_19_LR	31	21	10	0.5667	[0.3545-0.7917]	0.1063	0.5161	0.9887	0.2857	1	1	0.4
Zscore_PCA_ANOVA_10_SVM	31	21	10	0.5667	[0.3319-0.7905]	0.1181	0.4839	0.8944	0.2381	1	1	0.3846
Zscore_PCA_ANOVA_13_LRLasso	31	21	10	0.5667	[0.3385-0.7772]	0.1104	0.5484	0.9987	0.3333	1	1	0.4167
Zscore_PCA_ANOVA_16_LR	31	21	10	0.5667	[0.3571-0.7685]	0.108	0.5161	0.9723	0.2857	1	1	0.4
Zscore_PCA_ANOVA_17_LDA	31	21	10	0.5667	[0.3545-0.7772]	0.1062	0.6452	0.7125	0.7143	0.5	0.75	0.4545
Zscore_PCA_RFE_10_LDA	31	21	10	0.5667	[0.3533-0.7727]	0.1063	0.6129	0.9846	0.5238	0.8	0.8462	0.4444
Zscore_PCA_RFE_14_LDA	31	21	10	0.5667	[0.3636-0.7692]	0.1071	0.5484	0.9999	0.381	0.9	0.8889	0.4091
Zscore_PCA_RFE_19_SVM	31	21	10	0.5667	[0.3675-0.7588]	0.101	0.5806	0.9919	0.381	1	1	0.4348
Zscore_PCC_ANOVA_19_AB	31	21	10	0.5667	[0.3600-0.7895]	0.111	0.6129	0.632	0.5714	0.7	0.8	0.4375
Zscore_PCC_KW_6_NB	31	21	10	0.5667	[0.3286-0.7879]	0.1207	0.6129	0.7398	0.5714	0.7	0.8	0.4375
Zscore_PCC_KW_13_AB	31	21	10	0.5667	[0.3718-0.7857]	0.1039	0.5161	0.7734	0.2857	1	1	0.4
MinMax_PCA_ANOVA_8_SVM	31	21	10	0.5619	[0.3542-0.7677]	0.1038	0.5484	0.9095	0.381	0.9	0.8889	0.4091
MinMax_PCA_ANOVA_10_NB	31	21	10	0.5619	[0.3587-0.7675]	0.1035	0.5484	0.9942	0.3333	1	1	0.4167
MinMax_PCA_ANOVA_16_AB	31	21	10	0.5619	[0.3421-0.7880]	0.1161	0.5806	0.7024	0.5238	0.7	0.7857	0.4118
MinMax_PCA_KW_12_LDA	31	21	10	0.5619	[0.3571-0.7576]	0.1018	0.5806	0.9995	0.381	1	1	0.4348
MinMax_PCA_KW_13_LR	31	21	10	0.5619	[0.3586-0.7727]	0.1059	0.5806	0.9851	0.4286	0.9	0.9	0.4286
MinMax_PCA_KW_13_AB	31	21	10	0.5619	[0.3333-0.7864]	0.1167	0.6774	0.5737	0.619	0.8	0.8667	0.5
MinMax_PCA_KW_19_LR	31	21	10	0.5619	[0.3640-0.7727]	0.1042	0.5484	0.9874	0.381	0.9	0.8889	0.4091
MinMax_PCC_KW_15_LDA	31	21	10	0.5619	[0.3467-0.7679]	0.1037	0.5484	0.9956	0.3333	1	1	0.4167
MinMax_PCC_KW_16_SVM	31	21	10	0.5619	[0.3529-0.7675]	0.1039	0.5161	0.8843	0.2857	1	1	0.4
MinMax_PCC_KW_17_SVM	31	21	10	0.5619	[0.3529-0.7675]	0.1039	0.5161	0.8707	0.2857	1	1	0.4
MinMax_PCC_KW_18_SVM	31	21	10	0.5619	[0.3529-0.7675]	0.1039	0.5161	0.8771	0.2857	1	1	0.4
MinMax_PCC_KW_20_AB	31	21	10	0.5619	[0.3500-0.7738]	0.1131	0.6452	0.6394	0.6667	0.6	0.7778	0.4615
MinMax_PCC_RFE_11_LDA	31	21	10	0.5619	[0.3400-0.7983]	0.1164	0.4516	0.9959	0.1905	1	1	0.3704
MinMax_PCC_RFE_13_LDA	31	21	10	0.5619	[0.3487-0.7991]	0.1164	0.4839	0.9883	0.2381	1	1	0.3846
MinMax_PCC_RFE_15_LDA	31	21	10	0.5619	[0.3429-0.7906]	0.1158	0.4839	0.9891	0.2381	1	1	0.3846
Zscore_PCA_ANOVA_15_LDA	31	21	10	0.5619	[0.3586-0.7545]	0.1054	0.5806	0.9993	0.4762	0.8	0.8333	0.4211
Zscore_PCA_ANOVA_15_LR	31	21	10	0.5619	[0.3434-0.7682]	0.1094	0.5484	0.9645	0.3333	1	1	0.4167
Zscore_PCA_KW_20_LRLasso	31	21	10	0.5619	[0.3667-0.7500]	0.0999	0.5484	1	0.3333	1	1	0.4167
Zscore_PCA_RFE_9_NB	31	21	10	0.5619	[0.3524-0.7677]	0.1029	0.6129	0.9618	0.5238	0.8	0.8462	0.4444
Zscore_PCA_RFE_11_NB	31	21	10	0.5619	[0.3571-0.7692]	0.1046	0.6774	0.9302	0.619	0.8	0.8667	0.5
Zscore_PCA_RFE_13_SVM	31	21	10	0.5619	[0.3504-0.7626]	0.1064	0.5806	0.9489	0.4762	0.8	0.8333	0.4211
Zscore_PCA_RFE_15_NB	31	21	10	0.5619	[0.3641-0.7609]	0.1005	0.5484	0.9999	0.3333	1	1	0.4167
Zscore_PCA_RFE_18_LDA	31	21	10	0.5619	[0.3421-0.7773]	0.1094	0.4516	1	0.1905	1	1	0.3704
Zscore_PCA_RFE_20_LR	31	21	10	0.5619	[0.3333-0.7857]	0.116	0.6452	0.445	0.7143	0.5	0.75	0.4545
Zscore_PCC_KW_15_LDA	31	21	10	0.5619	[0.3467-0.7679]	0.1037	0.5484	0.9956	0.3333	1	1	0.4167
Zscore_PCC_KW_16_LR	31	21	10	0.5619	[0.3600-0.7663]	0.1035	0.5484	0.9966	0.3333	1	1	0.4167
Zscore_PCC_KW_20_AB	31	21	10	0.5619	[0.3500-0.7738]	0.1131	0.6452	0.6394	0.6667	0.6	0.7778	0.4615
MinMax_PCA_RFE_19_DT	31	21	10	0.5595	[0.3643-0.7567]	0.0944	0.5806	1	0.619	0.5	0.7222	0.3846
MinMax_PCC_ANOVA_9_AB	31	21	10	0.5595	[0.3421-0.7525]	0.1064	0.5484	0.7098	0.3333	1	1	0.4167
Zscore_PCC_ANOVA_9_AB	31	21	10	0.5595	[0.3421-0.7525]	0.1064	0.5484	0.7098	0.3333	1	1	0.4167
MinMax_PCA_ANOVA_9_SVM	31	21	10	0.5571	[0.3542-0.7750]	0.1046	0.5161	0.9273	0.3333	0.9	0.875	0.3913
MinMax_PCA_ANOVA_9_NB	31	21	10	0.5571	[0.3533-0.7714]	0.105	0.5484	0.9962	0.3333	1	1	0.4167
MinMax_PCA_ANOVA_12_LDA	31	21	10	0.5571	[0.3571-0.7619]	0.1032	0.5806	0.9993	0.381	1	1	0.4348
MinMax_PCA_KW_15_LDA	31	21	10	0.5571	[0.3487-0.7636]	0.1043	0.5161	0.9999	0.2857	1	1	0.4
MinMax_PCA_KW_20_SVM	31	21	10	0.5571	[0.3667-0.7456]	0.0994	0.5806	0.909	0.381	1	1	0.4348
MinMax_PCA_RFE_20_LR	31	21	10	0.5571	[0.3509-0.7632]	0.1056	0.6452	0.9884	0.5714	0.8	0.8571	0.4706
MinMax_PCC_ANOVA_15_AB	31	21	10	0.5571	[0.3333-0.7864]	0.1144	0.5484	0.6155	0.381	0.9	0.8889	0.4091
MinMax_PCC_ANOVA_20_AB	31	21	10	0.5571	[0.3426-0.7923]	0.1151	0.5806	0.5944	0.5238	0.7	0.7857	0.4118
MinMax_PCC_KW_7_NB	31	21	10	0.5571	[0.3232-0.7773]	0.1181	0.5484	0.8018	0.4762	0.7	0.7692	0.3889
MinMax_PCC_KW_9_NB	31	21	10	0.5571	[0.3208-0.7778]	0.1191	0.6452	0.0472	0.7143	0.5	0.75	0.4545
MinMax_PCC_KW_14_AB	31	21	10	0.5571	[0.3619-0.7738]	0.104	0.5161	0.7673	0.2857	1	1	0.4
MinMax_PCC_RFE_8_LDA	31	21	10	0.5571	[0.3235-0.7727]	0.1132	0.5161	0.9842	0.2857	1	1	0.4
MinMax_PCC_RFE_10_LDA	31	21	10	0.5571	[0.3409-0.7778]	0.1133	0.5161	0.9714	0.2857	1	1	0.4
MinMax_PCC_RFE_17_LR	31	21	10	0.5571	[0.3455-0.7759]	0.1088	0.5161	0.9927	0.2857	1	1	0.4
MinMax_PCC_RFE_20_LR	31	21	10	0.5571	[0.3455-0.7778]	0.1073	0.5161	0.9918	0.2857	1	1	0.4
Zscore_PCA_ANOVA_14_LR	31	21	10	0.5571	[0.3261-0.7679]	0.1117	0.5484	0.9485	0.3333	1	1	0.4167
Zscore_PCA_KW_16_AB	31	21	10	0.5571	[0.3636-0.7545]	0.1012	0.5806	0.8334	0.4286	0.9	0.9	0.4286
Zscore_PCA_KW_17_AB	31	21	10	0.5571	[0.3636-0.7545]	0.1012	0.5806	0.8334	0.4286	0.9	0.9	0.4286
Zscore_PCA_RFE_8_NB	31	21	10	0.5571	[0.3445-0.7778]	0.1073	0.5161	0.9789	0.3333	0.9	0.875	0.3913
Zscore_PCA_RFE_13_LDA	31	21	10	0.5571	[0.3476-0.7626]	0.1064	0.5484	0.9997	0.381	0.9	0.8889	0.4091
Zscore_PCA_RFE_13_NB	31	21	10	0.5571	[0.3545-0.7500]	0.1032	0.5806	0.9651	0.4286	0.9	0.9	0.4286
Zscore_PCC_ANOVA_15_AB	31	21	10	0.5571	[0.3333-0.7864]	0.1144	0.5484	0.6155	0.381	0.9	0.8889	0.4091
Zscore_PCC_ANOVA_20_AB	31	21	10	0.5571	[0.3426-0.7923]	0.1151	0.5806	0.5944	0.5238	0.7	0.7857	0.4118
Zscore_PCC_KW_7_NB	31	21	10	0.5571	[0.3232-0.7773]	0.1181	0.5484	0.8018	0.4762	0.7	0.7692	0.3889
Zscore_PCC_KW_9_NB	31	21	10	0.5571	[0.3208-0.7778]	0.1191	0.6452	0.0472	0.7143	0.5	0.75	0.4545
Zscore_PCC_KW_14_AB	31	21	10	0.5571	[0.3619-0.7738]	0.104	0.5161	0.7673	0.2857	1	1	0.4
Zscore_PCC_KW_15_SVM	31	21	10	0.5571	[0.3590-0.7545]	0.1027	0.6129	0.8031	0.4286	1	1	0.4545
MinMax_PCC_KW_19_DT	31	21	10	0.5548	[0.3886-0.7423]	0.087	0.6452	1	0.8095	0.3	0.7083	0.4286
Zscore_PCA_RFE_16_DT	31	21	10	0.5548	[0.3955-0.7424]	0.0893	0.6452	1	0.8095	0.3	0.7083	0.4286
Zscore_PCA_RFE_17_DT	31	21	10	0.5548	[0.3955-0.7424]	0.0893	0.6452	1	0.8095	0.3	0.7083	0.4286
Zscore_PCA_RFE_18_DT	31	21	10	0.5548	[0.3955-0.7424]	0.0893	0.6452	1	0.8095	0.3	0.7083	0.4286
Zscore_PCC_KW_19_DT	31	21	10	0.5548	[0.3886-0.7423]	0.087	0.6452	1	0.8095	0.3	0.7083	0.4286
MinMax_PCA_ANOVA_18_SVM	31	21	10	0.5524	[0.3529-0.7525]	0.1025	0.5484	0.9722	0.3333	1	1	0.4167
MinMax_PCA_KW_9_LR	31	21	10	0.5524	[0.3571-0.7533]	0.1027	0.6129	0.9659	0.4762	0.9	0.9091	0.45
MinMax_PCA_KW_10_LRLasso	31	21	10	0.5524	[0.3504-0.7455]	0.1017	0.5484	0.933	0.3333	1	1	0.4167
MinMax_PCA_RFE_14_LR	31	21	10	0.5524	[0.3512-0.7525]	0.1034	0.5161	0.9966	0.2857	1	1	0.4
MinMax_PCC_KW_8_NB	31	21	10	0.5524	[0.3143-0.7679]	0.1197	0.6129	0.0587	0.6667	0.5	0.7368	0.4167
MinMax_PCC_KW_13_SVM	31	21	10	0.5524	[0.3445-0.7576]	0.103	0.5806	0.8162	0.381	1	1	0.4348
MinMax_PCC_KW_14_LDA	31	21	10	0.5524	[0.3333-0.7600]	0.1038	0.5484	0.995	0.3333	1	1	0.4167
MinMax_PCC_RFE_16_LDA	31	21	10	0.5524	[0.3364-0.7762]	0.1145	0.5161	0.99	0.2857	1	1	0.4
Zscore_PCA_ANOVA_13_SVM	31	21	10	0.5524	[0.3248-0.7600]	0.1141	0.5806	0.8879	0.5238	0.7	0.7857	0.4118
Zscore_PCA_ANOVA_14_LDA	31	21	10	0.5524	[0.3393-0.7524]	0.1072	0.5484	0.9991	0.4286	0.8	0.8182	0.4
Zscore_PCA_RFE_10_NB	31	21	10	0.5524	[0.3476-0.7538]	0.1034	0.5806	0.9796	0.4286	0.9	0.9	0.4286
Zscore_PCA_RFE_12_NB	31	21	10	0.5524	[0.3291-0.7525]	0.1042	0.5484	0.9868	0.381	0.9	0.8889	0.4091
Zscore_PCA_RFE_18_LRLasso	31	21	10	0.5524	[0.3261-0.7564]	0.1087	0.4839	0.9999	0.2381	1	1	0.3846
Zscore_PCC_KW_8_NB	31	21	10	0.5524	[0.3143-0.7679]	0.1197	0.6129	0.0587	0.6667	0.5	0.7368	0.4167
Zscore_PCC_KW_14_LDA	31	21	10	0.5524	[0.3333-0.7600]	0.1038	0.5484	0.995	0.3333	1	1	0.4167
MinMax_PCA_ANOVA_18_AB	31	21	10	0.5476	[0.3246-0.7667]	0.1124	0.5484	0.6416	0.4762	0.7	0.7692	0.3889
MinMax_PCA_KW_8_LRLasso	31	21	10	0.5476	[0.3370-0.7417]	0.1046	0.5161	0.9276	0.2857	1	1	0.4
MinMax_PCA_KW_10_LR	31	21	10	0.5476	[0.3553-0.7476]	0.1018	0.6129	0.9682	0.4762	0.9	0.9091	0.45
MinMax_PCA_KW_11_NB	31	21	10	0.5476	[0.3485-0.7476]	0.1013	0.5161	0.9987	0.2857	1	1	0.4
MinMax_PCC_ANOVA_4_NB	31	21	10	0.5476	[0.3095-0.7692]	0.118	0.5806	0.808	0.5238	0.7	0.7857	0.4118
MinMax_PCC_ANOVA_16_AB	31	21	10	0.5476	[0.3205-0.7772]	0.1177	0.5161	0.6337	0.3333	0.9	0.875	0.3913
MinMax_PCC_RFE_9_LDA	31	21	10	0.5476	[0.3077-0.7692]	0.1152	0.5161	0.9853	0.2857	1	1	0.4
MinMax_PCC_RFE_9_LR	31	21	10	0.5476	[0.3067-0.7773]	0.1181	0.4839	0.9816	0.2381	1	1	0.3846
MinMax_PCC_RFE_19_LDA	31	21	10	0.5476	[0.3238-0.7667]	0.1108	0.5484	0.9811	0.3333	1	1	0.4167
Zscore_PCA_ANOVA_13_LDA	31	21	10	0.5476	[0.3261-0.7619]	0.1109	0.5161	0.9999	0.3333	0.9	0.875	0.3913
Zscore_PCA_RFE_14_NB	31	21	10	0.5476	[0.3462-0.7429]	0.1027	0.5806	0.9804	0.4286	0.9	0.9	0.4286
Zscore_PCA_RFE_15_LRLasso	31	21	10	0.5476	[0.3512-0.7636]	0.1047	0.4839	0.9997	0.2381	1	1	0.3846
Zscore_PCC_ANOVA_4_NB	31	21	10	0.5476	[0.3095-0.7692]	0.118	0.5806	0.808	0.5238	0.7	0.7857	0.4118
Zscore_PCC_ANOVA_16_AB	31	21	10	0.5476	[0.3205-0.7772]	0.1177	0.5161	0.6337	0.3333	0.9	0.875	0.3913
MinMax_PCA_ANOVA_14_SVM	31	21	10	0.5429	[0.3182-0.7667]	0.1106	0.5161	0.9505	0.2857	1	1	0.4
MinMax_PCA_ANOVA_20_SVM	31	21	10	0.5429	[0.3533-0.7476]	0.1033	0.5161	0.959	0.3333	0.9	0.875	0.3913
MinMax_PCA_KW_8_LR	31	21	10	0.5429	[0.3333-0.7545]	0.1057	0.5806	0.9518	0.4286	0.9	0.9	0.4286
MinMax_PCA_KW_11_LDA	31	21	10	0.5429	[0.3429-0.7424]	0.1008	0.5806	0.9989	0.4286	0.9	0.9	0.4286
MinMax_PCA_KW_20_AB	31	21	10	0.5429	[0.3424-0.7429]	0.1053	0.5806	0.7454	0.4762	0.8	0.8333	0.4211
MinMax_PCA_RFE_14_LRLasso	31	21	10	0.5429	[0.3476-0.7475]	0.1041	0.6129	0.92	0.4762	0.9	0.9091	0.45
MinMax_PCC_KW_14_SVM	31	21	10	0.5429	[0.3400-0.7500]	0.1028	0.5806	0.8066	0.381	1	1	0.4348
MinMax_PCC_RFE_17_LDA	31	21	10	0.5429	[0.3227-0.7619]	0.1114	0.5161	0.9951	0.2857	1	1	0.4
MinMax_PCC_RFE_18_LDA	31	21	10	0.5429	[0.3227-0.7619]	0.1114	0.5161	0.9951	0.2857	1	1	0.4
Zscore_PCA_ANOVA_14_LRLasso	31	21	10	0.5429	[0.3182-0.7436]	0.1096	0.5161	0.9996	0.2857	1	1	0.4
Zscore_PCA_KW_13_AB	31	21	10	0.5429	[0.3098-0.7619]	0.1172	0.6452	0.6505	0.7143	0.5	0.75	0.4545
Zscore_PCA_RFE_15_LR	31	21	10	0.5429	[0.3333-0.7600]	0.1077	0.4839	0.9839	0.2381	1	1	0.3846
MinMax_PCA_ANOVA_8_LR	31	21	10	0.5381	[0.3246-0.7571]	0.1104	0.6129	0.9282	0.5714	0.7	0.8	0.4375
MinMax_PCA_ANOVA_10_AB	31	21	10	0.5381	[0.3207-0.7374]	0.1087	0.5161	0.6324	0.3333	0.9	0.875	0.3913
MinMax_PCA_ANOVA_14_AB	31	21	10	0.5381	[0.3286-0.7626]	0.1131	0.4839	0.7478	0.2857	0.9	0.8571	0.375
MinMax_PCA_KW_9_SVM	31	21	10	0.5381	[0.3381-0.7475]	0.1038	0.6129	0.9402	0.4762	0.9	0.9091	0.45
MinMax_PCA_KW_19_LRLasso	31	21	10	0.5381	[0.3286-0.7563]	0.1078	0.5161	0.9605	0.2857	1	1	0.4
MinMax_PCA_KW_20_LRLasso	31	21	10	0.5381	[0.3286-0.7563]	0.1078	0.5161	0.9605	0.2857	1	1	0.4
MinMax_PCC_ANOVA_5_RF	31	21	10	0.5381	[0.3361-0.7364]	0.1038	0.5161	0.775	0.2857	1	1	0.4
MinMax_PCC_ANOVA_15_NB	31	21	10	0.5381	[0.3261-0.7667]	0.1124	0.5484	0.9989	0.381	0.9	0.8889	0.4091
MinMax_PCC_KW_4_RF	31	21	10	0.5381	[0.3238-0.7353]	0.1047	0.4839	0.855	0.2381	1	1	0.3846
MinMax_PCC_KW_13_LR	31	21	10	0.5381	[0.3319-0.7479]	0.1044	0.5806	0.9671	0.4286	0.9	0.9	0.4286
MinMax_PCC_KW_14_LR	31	21	10	0.5381	[0.3319-0.7479]	0.1044	0.5806	0.9677	0.4286	0.9	0.9	0.4286
Zscore_PCA_ANOVA_14_SVM	31	21	10	0.5381	[0.3136-0.7333]	0.1077	0.5161	0.9756	0.2857	1	1	0.4
Zscore_PCA_ANOVA_16_LDA	31	21	10	0.5381	[0.3364-0.7455]	0.1047	0.5484	1	0.381	0.9	0.8889	0.4091
Zscore_PCA_ANOVA_16_LRLasso	31	21	10	0.5381	[0.3077-0.7381]	0.1096	0.5484	0.9989	0.381	0.9	0.8889	0.4091
Zscore_PCA_ANOVA_19_SVM	31	21	10	0.5381	[0.3289-0.7446]	0.105	0.5484	1	0.3333	1	1	0.4167
Zscore_PCA_KW_20_SVM	31	21	10	0.5381	[0.3381-0.7364]	0.1004	0.5484	0.9912	0.3333	1	1	0.4167
Zscore_PCA_RFE_12_LDA	31	21	10	0.5381	[0.3377-0.7467]	0.1055	0.5161	0.9996	0.3333	0.9	0.875	0.3913
Zscore_PCA_RFE_20_AB	31	21	10	0.5381	[0.3370-0.7353]	0.1056	0.5484	0.6489	0.381	0.9	0.8889	0.4091
Zscore_PCC_ANOVA_5_RF	31	21	10	0.5381	[0.3361-0.7364]	0.1038	0.5161	0.775	0.2857	1	1	0.4
Zscore_PCC_ANOVA_15_NB	31	21	10	0.5381	[0.3261-0.7667]	0.1124	0.5484	0.9989	0.381	0.9	0.8889	0.4091
Zscore_PCC_KW_4_RF	31	21	10	0.5381	[0.3238-0.7353]	0.1047	0.4839	0.855	0.2381	1	1	0.3846
Zscore_PCC_KW_13_LR	31	21	10	0.5381	[0.3246-0.7455]	0.1044	0.5484	0.9974	0.3333	1	1	0.4167
Zscore_PCC_KW_16_LRLasso	31	21	10	0.5381	[0.3315-0.7576]	0.1064	0.5806	0.929	0.4286	0.9	0.9	0.4286
Zscore_PCC_KW_17_LRLasso	31	21	10	0.5381	[0.3315-0.7576]	0.1064	0.5806	0.9293	0.4286	0.9	0.9	0.4286
Zscore_PCC_KW_18_LRLasso	31	21	10	0.5381	[0.3315-0.7576]	0.1064	0.5806	0.9293	0.4286	0.9	0.9	0.4286
Zscore_PCC_KW_19_LRLasso	31	21	10	0.5381	[0.3315-0.7576]	0.1064	0.5806	0.9293	0.4286	0.9	0.9	0.4286
Zscore_PCC_KW_20_LRLasso	31	21	10	0.5381	[0.3315-0.7576]	0.1064	0.5806	0.9291	0.4286	0.9	0.9	0.4286
MinMax_PCA_KW_10_SVM	31	21	10	0.5333	[0.3333-0.7409]	0.1028	0.6129	0.9148	0.4762	0.9	0.9091	0.45
MinMax_PCA_KW_13_LDA	31	21	10	0.5333	[0.3333-0.7409]	0.1029	0.5161	0.9999	0.2857	1	1	0.4
MinMax_PCA_RFE_13_LR	31	21	10	0.5333	[0.3333-0.7333]	0.1023	0.6452	0.9528	0.5714	0.8	0.8571	0.4706
MinMax_PCA_RFE_20_SVM	31	21	10	0.5333	[0.3261-0.7475]	0.1052	0.6129	0.9749	0.5238	0.8	0.8462	0.4444
MinMax_PCC_ANOVA_5_NB	31	21	10	0.5333	[0.3000-0.7733]	0.121	0.6129	0.7422	0.5714	0.7	0.8	0.4375
MinMax_PCC_ANOVA_19_DT	31	21	10	0.5333	[0.3510-0.7332]	0.0939	0.5806	1	0.6667	0.4	0.7	0.3636
MinMax_PCC_KW_7_DT	31	21	10	0.5333	[0.3510-0.7350]	0.097	0.5806	1	0.6667	0.4	0.7	0.3636
MinMax_PCC_KW_11_NB	31	21	10	0.5333	[0.3136-0.7609]	0.1154	0.6129	0.0419	0.619	0.6	0.7647	0.4286
MinMax_PCC_KW_12_SVM	31	21	10	0.5333	[0.3283-0.7437]	0.1028	0.5806	0.8116	0.381	1	1	0.4348
MinMax_PCC_KW_15_LR	31	21	10	0.5333	[0.3286-0.7436]	0.1041	0.5806	0.9656	0.4286	0.9	0.9	0.4286
Zscore_PCA_RFE_20_LRLasso	31	21	10	0.5333	[0.3246-0.7424]	0.106	0.4839	1	0.2381	1	1	0.3846
Zscore_PCC_ANOVA_5_NB	31	21	10	0.5333	[0.3000-0.7733]	0.121	0.6129	0.7422	0.5714	0.7	0.8	0.4375
Zscore_PCC_ANOVA_19_DT	31	21	10	0.5333	[0.3510-0.7332]	0.0939	0.5806	1	0.6667	0.4	0.7	0.3636
Zscore_PCC_KW_7_DT	31	21	10	0.5333	[0.3510-0.7350]	0.097	0.5806	1	0.6667	0.4	0.7	0.3636
Zscore_PCC_KW_11_NB	31	21	10	0.5333	[0.3136-0.7609]	0.1154	0.6129	0.0419	0.619	0.6	0.7647	0.4286
MinMax_PCC_KW_7_RF	31	21	10	0.531	[0.3318-0.7544]	0.1077	0.5806	0.665	0.5238	0.7	0.7857	0.4118
MinMax_PCC_KW_16_DT	31	21	10	0.531	[0.3668-0.7227]	0.0886	0.6129	1	0.7619	0.3	0.6957	0.375
MinMax_PCC_RFE_4_DT	31	21	10	0.531	[0.3595-0.7255]	0.0916	0.6129	1	0.7619	0.3	0.6957	0.375
Zscore_PCA_ANOVA_6_DT	31	21	10	0.531	[0.3718-0.7228]	0.0887	0.6129	1	0.7619	0.3	0.6957	0.375
Zscore_PCA_ANOVA_18_DT	31	21	10	0.531	[0.3636-0.7262]	0.0926	0.6129	1	0.7619	0.3	0.6957	0.375
Zscore_PCA_KW_20_DT	31	21	10	0.531	[0.3705-0.7228]	0.0912	0.6129	1	0.7619	0.3	0.6957	0.375
Zscore_PCC_KW_7_RF	31	21	10	0.531	[0.3318-0.7544]	0.1077	0.5806	0.665	0.5238	0.7	0.7857	0.4118
Zscore_PCC_KW_16_DT	31	21	10	0.531	[0.3668-0.7227]	0.0886	0.6129	1	0.7619	0.3	0.6957	0.375
MinMax_PCA_ANOVA_8_LRLasso	31	21	10	0.5286	[0.3261-0.7576]	0.1131	0.5806	0.8386	0.5238	0.7	0.7857	0.4118
MinMax_PCA_KW_9_NB	31	21	10	0.5286	[0.3205-0.7182]	0.1017	0.6129	0.9819	0.4762	0.9	0.9091	0.45
MinMax_PCA_KW_14_SVM	31	21	10	0.5286	[0.3318-0.7424]	0.1051	0.5806	0.9278	0.4286	0.9	0.9	0.4286
MinMax_PCA_KW_18_SVM	31	21	10	0.5286	[0.3318-0.7462]	0.1034	0.5484	0.9533	0.381	0.9	0.8889	0.4091
MinMax_PCA_RFE_20_LRLasso	31	21	10	0.5286	[0.3232-0.7446]	0.1074	0.6129	0.9062	0.5238	0.8	0.8462	0.4444
MinMax_PCC_KW_12_LDA	31	21	10	0.5286	[0.3283-0.7364]	0.104	0.5484	0.9843	0.3333	1	1	0.4167
MinMax_PCC_KW_15_SVM	31	21	10	0.5286	[0.3246-0.7333]	0.1024	0.5806	0.7929	0.381	1	1	0.4348
MinMax_PCC_KW_17_LR	31	21	10	0.5286	[0.3208-0.7500]	0.1078	0.5484	0.9638	0.381	0.9	0.8889	0.4091
MinMax_PCC_KW_19_LR	31	21	10	0.5286	[0.3151-0.7476]	0.1077	0.5484	0.9489	0.381	0.9	0.8889	0.4091
Zscore_PCA_ANOVA_10_AB	31	21	10	0.5286	[0.2717-0.7762]	0.1291	0.5806	0.6358	0.5714	0.6	0.75	0.4
Zscore_PCA_RFE_11_LDA	31	21	10	0.5286	[0.3246-0.7333]	0.1058	0.6129	0.9907	0.5238	0.8	0.8462	0.4444
Zscore_PCA_RFE_11_AB	31	21	10	0.5286	[0.3182-0.7429]	0.1086	0.6129	0.6245	0.5714	0.7	0.8	0.4375
Zscore_PCA_RFE_15_LDA	31	21	10	0.5286	[0.3283-0.7385]	0.1035	0.5484	0.9999	0.381	0.9	0.8889	0.4091
Zscore_PCC_KW_12_SVM	31	21	10	0.5286	[0.3167-0.7318]	0.1041	0.5484	0.9028	0.3333	1	1	0.4167
Zscore_PCC_KW_12_LDA	31	21	10	0.5286	[0.3283-0.7364]	0.104	0.5484	0.9843	0.3333	1	1	0.4167
Zscore_PCC_KW_13_SVM	31	21	10	0.5286	[0.3227-0.7374]	0.1032	0.5484	0.8913	0.3333	1	1	0.4167
Zscore_PCC_KW_13_LRLasso	31	21	10	0.5286	[0.3214-0.7391]	0.1041	0.5806	0.9409	0.4286	0.9	0.9	0.4286
Zscore_PCC_KW_14_LR	31	21	10	0.5286	[0.3158-0.7391]	0.1038	0.5484	0.9968	0.3333	1	1	0.4167
Zscore_PCC_KW_14_LRLasso	31	21	10	0.5286	[0.3214-0.7391]	0.1041	0.5806	0.941	0.4286	0.9	0.9	0.4286
Zscore_PCC_KW_15_LRLasso	31	21	10	0.5286	[0.3214-0.7391]	0.1041	0.5806	0.9409	0.4286	0.9	0.9	0.4286
MinMax_PCC_KW_5_RF	31	21	10	0.5262	[0.3318-0.7321]	0.1036	0.4839	0.845	0.2381	1	1	0.3846
MinMax_PCC_KW_6_RF	31	21	10	0.5262	[0.3131-0.7323]	0.1058	0.5484	0.765	0.381	0.9	0.8889	0.4091
Zscore_PCC_KW_5_RF	31	21	10	0.5262	[0.3318-0.7321]	0.1036	0.4839	0.845	0.2381	1	1	0.3846
Zscore_PCC_KW_6_RF	31	21	10	0.5262	[0.3131-0.7323]	0.1058	0.5484	0.765	0.381	0.9	0.8889	0.4091
MinMax_PCA_ANOVA_9_AB	31	21	10	0.5238	[0.3136-0.7265]	0.1059	0.4839	0.6798	0.2381	1	1	0.3846
MinMax_PCA_ANOVA_19_AB	31	21	10	0.5238	[0.3043-0.7500]	0.1117	0.4516	0.7354	0.1905	1	1	0.3704
MinMax_PCA_KW_8_SVM	31	21	10	0.5238	[0.3120-0.7500]	0.1058	0.5806	0.8804	0.4286	0.9	0.9	0.4286
MinMax_PCC_ANOVA_8_RF	31	21	10	0.5238	[0.3077-0.7440]	0.1109	0.5161	0.79	0.3333	0.9	0.875	0.3913
MinMax_PCC_ANOVA_20_NB	31	21	10	0.5238	[0.3081-0.7308]	0.109	0.5161	1	0.2857	1	1	0.4
MinMax_PCC_KW_18_LR	31	21	10	0.5238	[0.3114-0.7440]	0.1078	0.5484	0.9547	0.381	0.9	0.8889	0.4091
MinMax_PCC_KW_20_LR	31	21	10	0.5238	[0.3098-0.7381]	0.1073	0.5484	0.9454	0.381	0.9	0.8889	0.4091
Zscore_PCC_ANOVA_8_RF	31	21	10	0.5238	[0.3077-0.7440]	0.1109	0.5161	0.79	0.3333	0.9	0.875	0.3913
Zscore_PCC_ANOVA_20_NB	31	21	10	0.5238	[0.3081-0.7308]	0.109	0.5161	1	0.2857	1	1	0.4
Zscore_PCC_KW_12_LRLasso	31	21	10	0.5238	[0.3182-0.7323]	0.1043	0.5806	0.941	0.4286	0.9	0.9	0.4286
Zscore_PCC_KW_15_LR	31	21	10	0.5238	[0.3143-0.7364]	0.1042	0.5484	0.9968	0.3333	1	1	0.4167
Zscore_PCA_ANOVA_5_RF	31	21	10	0.5214	[0.3131-0.7476]	0.1131	0.5806	0.88	0.5714	0.6	0.75	0.4
MinMax_PCA_ANOVA_11_AB	31	21	10	0.519	[0.3043-0.7333]	0.1086	0.5484	0.6001	0.4286	0.8	0.8182	0.4
MinMax_PCA_ANOVA_20_AB	31	21	10	0.519	[0.2976-0.7385]	0.1113	0.5484	0.6387	0.4762	0.7	0.7692	0.3889
MinMax_PCA_KW_6_SVM	31	21	10	0.519	[0.2976-0.7321]	0.1085	0.5161	0.9077	0.3333	0.9	0.875	0.3913
MinMax_PCA_KW_6_LRLasso	31	21	10	0.519	[0.3043-0.7202]	0.1071	0.5806	0.8849	0.4286	0.9	0.9	0.4286
MinMax_PCA_KW_10_AB	31	21	10	0.519	[0.3026-0.7375]	0.1109	0.6452	0.5557	0.619	0.7	0.8125	0.4667
MinMax_PCC_KW_12_LR	31	21	10	0.519	[0.3158-0.7412]	0.1043	0.5806	0.9614	0.4286	0.9	0.9	0.4286
MinMax_PCC_KW_16_LR	31	21	10	0.519	[0.3152-0.7374]	0.1082	0.5484	0.9624	0.381	0.9	0.8889	0.4091
MinMax_PCC_RFE_20_NB	31	21	10	0.519	[0.2870-0.7568]	0.1189	0.4839	1	0.2857	0.9	0.8571	0.375
Zscore_PCC_KW_14_SVM	31	21	10	0.519	[0.3143-0.7311]	0.1031	0.5484	0.8705	0.3333	1	1	0.4167
MinMax_PCC_ANOVA_6_RF	31	21	10	0.5167	[0.3091-0.7381]	0.1074	0.4839	0.855	0.2381	1	1	0.3846
Zscore_PCC_ANOVA_6_RF	31	21	10	0.5167	[0.3091-0.7381]	0.1074	0.4839	0.855	0.2381	1	1	0.3846
MinMax_PCA_KW_6_AB	31	21	10	0.5143	[0.2989-0.7095]	0.1037	0.5806	0.5389	0.4286	0.9	0.9	0.4286
MinMax_PCA_KW_13_LRLasso	31	21	10	0.5143	[0.3120-0.7174]	0.1053	0.4839	0.9618	0.2381	1	1	0.3846
MinMax_PCA_RFE_13_LRLasso	31	21	10	0.5143	[0.3143-0.7321]	0.1052	0.6129	0.9191	0.4762	0.9	0.9091	0.45
MinMax_PCA_RFE_14_SVM	31	21	10	0.5143	[0.3125-0.7136]	0.1018	0.5161	0.9695	0.2857	1	1	0.4
Zscore_PCA_ANOVA_13_AB	31	21	10	0.5143	[0.3043-0.7202]	0.109	0.4839	0.8357	0.2857	0.9	0.8571	0.375
Zscore_PCC_KW_12_LR	31	21	10	0.5143	[0.3042-0.7227]	0.1043	0.5484	0.9949	0.3333	1	1	0.4167
Zscore_PCC_RFE_5_AB	31	21	10	0.5143	[0.2952-0.7267]	0.107	0.4516	0.7042	0.1905	1	1	0.3704
MinMax_PCA_KW_20_DT	31	21	10	0.5119	[0.3304-0.7119]	0.096	0.5161	1	0.5238	0.5	0.6875	0.3333
MinMax_PCC_KW_5_DT	31	21	10	0.5119	[0.3229-0.7101]	0.0972	0.5161	1	0.5238	0.5	0.6875	0.3333
Zscore_PCC_KW_5_DT	31	21	10	0.5119	[0.3229-0.7101]	0.0972	0.5161	1	0.5238	0.5	0.6875	0.3333
MinMax_PCA_KW_10_NB	31	21	10	0.5095	[0.2982-0.7000]	0.1031	0.6129	0.9803	0.4762	0.9	0.9091	0.45
MinMax_PCA_RFE_13_SVM	31	21	10	0.5095	[0.3077-0.7143]	0.1023	0.5484	0.9807	0.3333	1	1	0.4167
MinMax_PCA_RFE_14_AB	31	21	10	0.5095	[0.2879-0.7467]	0.1187	0.6129	0.5718	0.6667	0.5	0.7368	0.4167
MinMax_PCC_ANOVA_4_RF	31	21	10	0.5095	[0.3048-0.7182]	0.1034	0.5484	0.785	0.3333	1	1	0.4167
MinMax_PCC_ANOVA_5_DT	31	21	10	0.5095	[0.3283-0.6966]	0.095	0.5484	1	0.619	0.4	0.6842	0.3333
MinMax_PCC_ANOVA_6_DT	31	21	10	0.5095	[0.3283-0.7269]	0.098	0.5484	1	0.619	0.4	0.6842	0.3333
MinMax_PCC_ANOVA_6_NB	31	21	10	0.5095	[0.2857-0.7281]	0.1163	0.5806	0.6506	0.5238	0.7	0.7857	0.4118
MinMax_PCC_ANOVA_7_DT	31	21	10	0.5095	[0.3269-0.6905]	0.0929	0.5484	1	0.619	0.4	0.6842	0.3333
MinMax_PCC_ANOVA_13_NB	31	21	10	0.5095	[0.2989-0.7200]	0.1067	0.5484	1	0.3333	1	1	0.4167
MinMax_PCC_KW_4_DT	31	21	10	0.5095	[0.3234-0.6905]	0.0939	0.5484	1	0.619	0.4	0.6842	0.3333
MinMax_PCC_KW_5_NB	31	21	10	0.5095	[0.2663-0.7588]	0.1256	0.5484	0.6946	0.4762	0.7	0.7692	0.3889
MinMax_PCC_KW_6_DT	31	21	10	0.5095	[0.3361-0.7133]	0.0983	0.5484	1	0.619	0.4	0.6842	0.3333
MinMax_PCC_KW_20_DT	31	21	10	0.5095	[0.3234-0.7062]	0.0975	0.5484	1	0.619	0.4	0.6842	0.3333
Zscore_PCA_ANOVA_8_RF	31	21	10	0.5095	[0.2500-0.7773]	0.1318	0.6452	0.725	0.7143	0.5	0.75	0.4545
Zscore_PCA_ANOVA_15_LRLasso	31	21	10	0.5095	[0.2857-0.7130]	0.1079	0.4839	0.9999	0.2381	1	1	0.3846
Zscore_PCA_ANOVA_18_SVM	31	21	10	0.5095	[0.3030-0.7172]	0.1062	0.4839	1	0.2381	1	1	0.3846
Zscore_PCA_KW_15_AB	31	21	10	0.5095	[0.2851-0.7292]	0.1089	0.5806	0.607	0.5238	0.7	0.7857	0.4118
Zscore_PCC_ANOVA_4_RF	31	21	10	0.5095	[0.3048-0.7182]	0.1034	0.5484	0.785	0.3333	1	1	0.4167
Zscore_PCC_ANOVA_5_DT	31	21	10	0.5095	[0.3283-0.6966]	0.095	0.5484	1	0.619	0.4	0.6842	0.3333
Zscore_PCC_ANOVA_6_DT	31	21	10	0.5095	[0.3283-0.7269]	0.098	0.5484	1	0.619	0.4	0.6842	0.3333
Zscore_PCC_ANOVA_6_NB	31	21	10	0.5095	[0.2857-0.7281]	0.1163	0.5806	0.6506	0.5238	0.7	0.7857	0.4118
Zscore_PCC_ANOVA_7_DT	31	21	10	0.5095	[0.3269-0.6905]	0.0929	0.5484	1	0.619	0.4	0.6842	0.3333
Zscore_PCC_ANOVA_13_NB	31	21	10	0.5095	[0.2989-0.7200]	0.1067	0.5484	1	0.3333	1	1	0.4167
Zscore_PCC_KW_4_DT	31	21	10	0.5095	[0.3234-0.6905]	0.0939	0.5484	1	0.619	0.4	0.6842	0.3333
Zscore_PCC_KW_5_NB	31	21	10	0.5095	[0.2663-0.7588]	0.1256	0.5484	0.6946	0.4762	0.7	0.7692	0.3889
Zscore_PCC_KW_6_DT	31	21	10	0.5095	[0.3361-0.7133]	0.0983	0.5484	1	0.619	0.4	0.6842	0.3333
Zscore_PCC_KW_20_DT	31	21	10	0.5095	[0.3234-0.7062]	0.0975	0.5484	1	0.619	0.4	0.6842	0.3333
Zscore_PCC_RFE_10_AB	31	21	10	0.5095	[0.2933-0.7174]	0.1079	0.4839	0.786	0.2381	1	1	0.3846
Zscore_PCC_RFE_11_AB	31	21	10	0.5095	[0.2933-0.7174]	0.1079	0.4839	0.786	0.2381	1	1	0.3846
MinMax_PCC_ANOVA_10_RF	31	21	10	0.5071	[0.2982-0.7318]	0.1101	0.4516	0.9	0.1905	1	1	0.3704
MinMax_PCC_ANOVA_18_DT	31	21	10	0.5071	[0.3421-0.7096]	0.0925	0.5806	1	0.7143	0.3	0.6818	0.3333
Zscore_PCA_ANOVA_7_DT	31	21	10	0.5071	[0.3440-0.7048]	0.0911	0.5806	1	0.7143	0.3	0.6818	0.3333
Zscore_PCA_ANOVA_10_DT	31	21	10	0.5071	[0.3478-0.6900]	0.0913	0.5806	1	0.7143	0.3	0.6818	0.3333
Zscore_PCA_ANOVA_12_DT	31	21	10	0.5071	[0.3478-0.6900]	0.0913	0.5806	1	0.7143	0.3	0.6818	0.3333
Zscore_PCA_RFE_5_DT	31	21	10	0.5071	[0.3400-0.7038]	0.0917	0.5806	1	0.7143	0.3	0.6818	0.3333
Zscore_PCC_ANOVA_10_RF	31	21	10	0.5071	[0.2982-0.7318]	0.1101	0.4516	0.9	0.1905	1	1	0.3704
Zscore_PCC_ANOVA_18_DT	31	21	10	0.5071	[0.3421-0.7096]	0.0925	0.5806	1	0.7143	0.3	0.6818	0.3333
MinMax_PCA_KW_9_LDA	31	21	10	0.5048	[0.3045-0.7048]	0.1027	0.5161	0.9976	0.2857	1	1	0.4
MinMax_PCA_KW_10_LDA	31	21	10	0.5048	[0.3045-0.7083]	0.1031	0.5161	0.9985	0.2857	1	1	0.4
MinMax_PCA_KW_11_AB	31	21	10	0.5048	[0.2867-0.7424]	0.1167	0.6452	0.5469	0.6667	0.6	0.7778	0.4615
MinMax_PCA_RFE_6_LRLasso	31	21	10	0.5048	[0.2880-0.7121]	0.1062	0.5161	0.8066	0.3333	0.9	0.875	0.3913
MinMax_PCA_RFE_9_LRLasso	31	21	10	0.5048	[0.3136-0.7172]	0.1011	0.4839	0.9505	0.2381	1	1	0.3846
MinMax_PCC_ANOVA_7_NB	31	21	10	0.5048	[0.2935-0.7318]	0.1145	0.6129	0.4962	0.5714	0.7	0.8	0.4375
MinMax_PCC_ANOVA_12_NB	31	21	10	0.5048	[0.2955-0.7083]	0.1071	0.5484	1	0.3333	1	1	0.4167
MinMax_PCC_ANOVA_18_NB	31	21	10	0.5048	[0.2909-0.7262]	0.1098	0.5484	0.9976	0.381	0.9	0.8889	0.4091
Zscore_PCA_KW_5_DT	31	21	10	0.5048	[0.3632-0.6768]	0.0791	0.6129	1	0.8095	0.2	0.68	0.3333
Zscore_PCA_KW_7_DT	31	21	10	0.5048	[0.3636-0.6773]	0.079	0.6129	1	0.8095	0.2	0.68	0.3333
Zscore_PCA_KW_8_DT	31	21	10	0.5048	[0.3611-0.6773]	0.0793	0.6129	1	0.8095	0.2	0.68	0.3333
Zscore_PCA_KW_11_DT	31	21	10	0.5048	[0.3655-0.6700]	0.0787	0.6129	1	0.8095	0.2	0.68	0.3333
Zscore_PCC_ANOVA_7_NB	31	21	10	0.5048	[0.2935-0.7318]	0.1145	0.6129	0.4962	0.5714	0.7	0.8	0.4375
Zscore_PCC_ANOVA_12_NB	31	21	10	0.5048	[0.2955-0.7083]	0.1071	0.5484	1	0.3333	1	1	0.4167
Zscore_PCC_ANOVA_18_NB	31	21	10	0.5048	[0.2909-0.7262]	0.1098	0.5484	0.9976	0.381	0.9	0.8889	0.4091
Zscore_PCC_RFE_19_AB	31	21	10	0.5048	[0.2778-0.7281]	0.1142	0.5161	0.6203	0.381	0.8	0.8	0.381
MinMax_PCC_ANOVA_17_RF	31	21	10	0.5024	[0.2929-0.7190]	0.1102	0.4516	0.875	0.1905	1	1	0.3704
Zscore_PCA_ANOVA_4_RF	31	21	10	0.5024	[0.2798-0.7323]	0.1153	0.6129	0.77	0.6667	0.5	0.7368	0.4167
Zscore_PCA_RFE_9_DT	31	21	10	0.5024	[0.4000-0.6267]	0.0586	0.6452	1	0.9048	0.1	0.6786	0.3333
Zscore_PCC_ANOVA_17_RF	31	21	10	0.5024	[0.2929-0.7190]	0.1102	0.4516	0.875	0.1905	1	1	0.3704
MinMax_PCA_KW_19_SVM	31	21	10	0.5	[0.3081-0.7133]	0.1041	0.5806	0.8205	0.5238	0.7	0.7857	0.4118
MinMax_PCA_RFE_10_LRLasso	31	21	10	0.5	[0.2989-0.7121]	0.1028	0.6129	0.9165	0.4762	0.9	0.9091	0.45
MinMax_PCA_RFE_11_LRLasso	31	21	10	0.5	[0.2989-0.7121]	0.1028	0.6129	0.9165	0.4762	0.9	0.9091	0.45
MinMax_PCA_RFE_12_LRLasso	31	21	10	0.5	[0.2989-0.7121]	0.1028	0.6129	0.9166	0.4762	0.9	0.9091	0.45
MinMax_PCC_ANOVA_19_NB	31	21	10	0.5	[0.2933-0.7136]	0.1105	0.5484	0.9856	0.381	0.9	0.8889	0.4091
MinMax_PCC_KW_8_RF	31	21	10	0.5	[0.3056-0.7158]	0.1033	0.4839	0.815	0.2381	1	1	0.3846
Zscore_PCA_RFE_9_AB	31	21	10	0.5	[0.2650-0.7333]	0.1145	0.5806	0.7396	0.5238	0.7	0.7857	0.4118
Zscore_PCC_ANOVA_19_NB	31	21	10	0.5	[0.2933-0.7136]	0.1105	0.5484	0.9856	0.381	0.9	0.8889	0.4091
Zscore_PCC_RFE_9_SVM	31	21	10	0.5	[0.3034-0.7172]	0.1068	0.4516	0.9894	0.1905	1	1	0.3704
Zscore_PCC_RFE_15_SVM	31	21	10	0.5	[0.3095-0.7154]	0.1032	0.5161	0.9812	0.2857	1	1	0.4
Zscore_PCC_RFE_19_SVM	31	21	10	0.5	[0.2952-0.7095]	0.1061	0.6129	0.9812	0.4286	1	1	0.4545
MinMax_PCC_ANOVA_20_RF	31	21	10	0.4976	[0.2885-0.7321]	0.113	0.6129	0.64	0.6667	0.5	0.7368	0.4167
Zscore_PCA_KW_5_RF	31	21	10	0.4976	[0.2833-0.7310]	0.1163	0.6129	0.83	0.7143	0.4	0.7143	0.4
Zscore_PCC_ANOVA_20_RF	31	21	10	0.4976	[0.2885-0.7321]	0.113	0.6129	0.64	0.6667	0.5	0.7368	0.4167
MinMax_PCA_ANOVA_6_LRLasso	31	21	10	0.4952	[0.2863-0.7179]	0.1062	0.6129	0.8186	0.619	0.6	0.7647	0.4286
MinMax_PCA_ANOVA_7_LRLasso	31	21	10	0.4952	[0.2880-0.7190]	0.1069	0.5484	0.8782	0.4286	0.8	0.8182	0.4
MinMax_PCA_ANOVA_9_LDA	31	21	10	0.4952	[0.2976-0.7121]	0.1029	0.4839	0.9989	0.2381	1	1	0.3846
MinMax_PCA_KW_6_LR	31	21	10	0.4952	[0.2857-0.7095]	0.1086	0.4839	0.9507	0.2857	0.9	0.8571	0.375
MinMax_PCA_KW_8_NB	31	21	10	0.4952	[0.2857-0.7000]	0.1037	0.5484	0.9798	0.381	0.9	0.8889	0.4091
MinMax_PCA_RFE_11_SVM	31	21	10	0.4952	[0.2989-0.7024]	0.1025	0.5484	0.951	0.381	0.9	0.8889	0.4091
MinMax_PCA_RFE_11_LR	31	21	10	0.4952	[0.2895-0.7020]	0.1019	0.5806	0.981	0.4762	0.8	0.8333	0.4211
MinMax_PCA_RFE_15_LDA	31	21	10	0.4952	[0.2821-0.7067]	0.1053	0.4839	1	0.2381	1	1	0.3846
MinMax_PCC_ANOVA_11_RF	31	21	10	0.4952	[0.2821-0.7295]	0.1122	0.4516	0.86	0.1905	1	1	0.3704
MinMax_PCC_ANOVA_11_NB	31	21	10	0.4952	[0.2810-0.7048]	0.1085	0.5484	0.9998	0.3333	1	1	0.4167
MinMax_PCC_ANOVA_16_NB	31	21	10	0.4952	[0.2867-0.7154]	0.1094	0.5484	0.9994	0.381	0.9	0.8889	0.4091
MinMax_PCC_ANOVA_17_NB	31	21	10	0.4952	[0.2867-0.7154]	0.1094	0.5484	0.9989	0.381	0.9	0.8889	0.4091
Zscore_PCA_RFE_10_AB	31	21	10	0.4952	[0.2679-0.7273]	0.1138	0.6129	0.7293	0.5714	0.7	0.8	0.4375
Zscore_PCA_RFE_16_AB	31	21	10	0.4952	[0.2533-0.7273]	0.1203	0.7097	0.5241	0.9524	0.2	0.7143	0.6667
Zscore_PCC_ANOVA_10_SVM	31	21	10	0.4952	[0.2933-0.7020]	0.1057	0.5161	0.7366	0.2857	1	1	0.4
Zscore_PCC_ANOVA_11_RF	31	21	10	0.4952	[0.2821-0.7295]	0.1122	0.4516	0.86	0.1905	1	1	0.3704
Zscore_PCC_ANOVA_11_NB	31	21	10	0.4952	[0.2810-0.7048]	0.1085	0.5484	0.9998	0.3333	1	1	0.4167
Zscore_PCC_ANOVA_16_NB	31	21	10	0.4952	[0.2867-0.7154]	0.1094	0.5484	0.9994	0.381	0.9	0.8889	0.4091
Zscore_PCC_ANOVA_17_NB	31	21	10	0.4952	[0.2867-0.7154]	0.1094	0.5484	0.9989	0.381	0.9	0.8889	0.4091
Zscore_PCC_RFE_8_SVM	31	21	10	0.4952	[0.3000-0.7143]	0.106	0.4516	0.9943	0.1905	1	1	0.3704
Zscore_PCC_RFE_17_SVM	31	21	10	0.4952	[0.2929-0.7065]	0.1066	0.6129	0.9875	0.4286	1	1	0.4545
MinMax_PCC_ANOVA_14_RF	31	21	10	0.4929	[0.2900-0.7119]	0.1117	0.4516	0.905	0.1905	1	1	0.3704
Zscore_PCC_ANOVA_14_RF	31	21	10	0.4929	[0.2900-0.7119]	0.1117	0.4516	0.905	0.1905	1	1	0.3704
MinMax_PCA_ANOVA_7_LR	31	21	10	0.4905	[0.2935-0.7105]	0.1043	0.4839	0.962	0.2857	0.9	0.8571	0.375
MinMax_PCA_RFE_12_LR	31	21	10	0.4905	[0.2895-0.6952]	0.101	0.5161	0.9922	0.2857	1	1	0.4
MinMax_PCC_ANOVA_14_NB	31	21	10	0.4905	[0.2857-0.7121]	0.1083	0.5484	0.9988	0.381	0.9	0.8889	0.4091
MinMax_PCC_ANOVA_18_AB	31	21	10	0.4905	[0.2727-0.7202]	0.1116	0.5161	0.6195	0.3333	0.9	0.875	0.3913
MinMax_PCC_KW_10_AB	31	21	10	0.4905	[0.2857-0.7091]	0.1091	0.5806	0.6109	0.4762	0.8	0.8333	0.4211
MinMax_PCC_KW_11_AB	31	21	10	0.4905	[0.2826-0.7091]	0.1084	0.4839	0.812	0.2381	1	1	0.3846
MinMax_PCC_RFE_5_AB	31	21	10	0.4905	[0.2605-0.7222]	0.1135	0.5484	0.6142	0.381	0.9	0.8889	0.4091
Zscore_PCC_ANOVA_14_NB	31	21	10	0.4905	[0.2857-0.7121]	0.1083	0.5484	0.9988	0.381	0.9	0.8889	0.4091
Zscore_PCC_ANOVA_18_AB	31	21	10	0.4905	[0.2727-0.7202]	0.1116	0.5161	0.6195	0.3333	0.9	0.875	0.3913
Zscore_PCC_KW_9_RF	31	21	10	0.4905	[0.2976-0.7190]	0.1051	0.5484	0.715	0.4762	0.7	0.7692	0.3889
Zscore_PCC_KW_10_AB	31	21	10	0.4905	[0.2857-0.7091]	0.1091	0.5806	0.6109	0.4762	0.8	0.8333	0.4211
Zscore_PCC_KW_11_AB	31	21	10	0.4905	[0.2826-0.7091]	0.1084	0.4839	0.812	0.2381	1	1	0.3846
Zscore_PCC_RFE_11_SVM	31	21	10	0.4905	[0.2867-0.7000]	0.1056	0.5484	0.9589	0.3333	1	1	0.4167
Zscore_PCC_RFE_18_SVM	31	21	10	0.4905	[0.2826-0.7059]	0.1061	0.5806	0.9826	0.381	1	1	0.4348
MinMax_PCA_RFE_16_DT	31	21	10	0.4881	[0.3033-0.6905]	0.0999	0.3226	2	0	1	0	0.3226
MinMax_PCC_ANOVA_7_RF	31	21	10	0.4881	[0.2826-0.7051]	0.1072	0.4194	0.875	0.1429	1	1	0.3571
MinMax_PCC_KW_9_RF	31	21	10	0.4881	[0.2958-0.7174]	0.1053	0.5484	0.715	0.4762	0.7	0.7692	0.3889
Zscore_PCC_ANOVA_7_RF	31	21	10	0.4881	[0.2826-0.7051]	0.1072	0.4194	0.875	0.1429	1	1	0.3571
Zscore_PCC_KW_8_RF	31	21	10	0.4881	[0.2929-0.7039]	0.1044	0.4839	0.815	0.2381	1	1	0.3846
MinMax_PCA_KW_6_NB	31	21	10	0.4857	[0.2733-0.6818]	0.1036	0.5161	0.9805	0.3333	0.9	0.875	0.3913
MinMax_PCA_RFE_4_LRLasso	31	21	10	0.4857	[0.2727-0.6891]	0.1062	0.5484	0.776	0.4286	0.8	0.8182	0.4
MinMax_PCA_RFE_5_LRLasso	31	21	10	0.4857	[0.2727-0.6891]	0.1062	0.5484	0.776	0.4286	0.8	0.8182	0.4
MinMax_PCA_RFE_9_LR	31	21	10	0.4857	[0.2935-0.7000]	0.103	0.5806	0.9792	0.4762	0.8	0.8333	0.4211
MinMax_PCA_RFE_12_SVM	31	21	10	0.4857	[0.2807-0.6818]	0.1011	0.5161	0.9687	0.2857	1	1	0.4
MinMax_PCC_ANOVA_9_DT	31	21	10	0.4857	[0.3092-0.6795]	0.0934	0.3226	2	0	1	0	0.3226
Zscore_PCC_ANOVA_9_DT	31	21	10	0.4857	[0.3092-0.6795]	0.0934	0.3226	2	0	1	0	0.3226
MinMax_PCC_ANOVA_11_DT	31	21	10	0.4833	[0.3048-0.6601]	0.0873	0.3226	2	0	1	0	0.3226
MinMax_PCC_ANOVA_15_RF	31	21	10	0.4833	[0.2750-0.7096]	0.1103	0.4516	0.89	0.1905	1	1	0.3704
MinMax_PCC_ANOVA_20_DT	31	21	10	0.4833	[0.3000-0.6727]	0.0927	0.3226	2	0	1	0	0.3226
MinMax_PCC_KW_17_DT	31	21	10	0.4833	[0.3130-0.6700]	0.0919	0.3226	2	0	1	0	0.3226
Zscore_PCA_ANOVA_8_DT	31	21	10	0.4833	[0.3130-0.6793]	0.092	0.3226	2	0	1	0	0.3226
Zscore_PCA_ANOVA_15_DT	31	21	10	0.4833	[0.3130-0.6793]	0.092	0.3226	2	0	1	0	0.3226
Zscore_PCA_ANOVA_17_DT	31	21	10	0.4833	[0.3119-0.6821]	0.0953	0.3226	2	0	1	0	0.3226
Zscore_PCA_KW_9_RF	31	21	10	0.4833	[0.2714-0.7114]	0.1127	0.4194	0.935	0.1429	1	1	0.3571
Zscore_PCA_KW_19_DT	31	21	10	0.4833	[0.3130-0.6810]	0.0917	0.3226	2	0	1	0	0.3226
Zscore_PCC_ANOVA_11_DT	31	21	10	0.4833	[0.3048-0.6601]	0.0873	0.3226	2	0	1	0	0.3226
Zscore_PCC_ANOVA_15_RF	31	21	10	0.4833	[0.2750-0.7096]	0.1103	0.4516	0.89	0.1905	1	1	0.3704
Zscore_PCC_ANOVA_20_DT	31	21	10	0.4833	[0.3000-0.6727]	0.0927	0.3226	2	0	1	0	0.3226
Zscore_PCC_KW_17_DT	31	21	10	0.4833	[0.3130-0.6700]	0.0919	0.3226	2	0	1	0	0.3226
MinMax_PCA_ANOVA_7_SVM	31	21	10	0.481	[0.2717-0.7083]	0.1106	0.5806	0.8553	0.5714	0.6	0.75	0.4
MinMax_PCA_KW_7_LRLasso	31	21	10	0.481	[0.2821-0.6773]	0.1028	0.5161	0.8989	0.3333	0.9	0.875	0.3913
MinMax_PCA_KW_13_SVM	31	21	10	0.481	[0.2800-0.6886]	0.1022	0.5806	0.9402	0.4286	0.9	0.9	0.4286
MinMax_PCA_RFE_8_LRLasso	31	21	10	0.481	[0.2821-0.6773]	0.1028	0.5161	0.8989	0.3333	0.9	0.875	0.3913
MinMax_PCA_RFE_10_LR	31	21	10	0.481	[0.2851-0.6902]	0.1017	0.5806	0.9735	0.4762	0.8	0.8333	0.4211
MinMax_PCA_RFE_11_NB	31	21	10	0.481	[0.2818-0.6765]	0.0998	0.5161	0.9962	0.3333	0.9	0.875	0.3913
MinMax_PCA_RFE_17_AB	31	21	10	0.481	[0.2636-0.7172]	0.1148	0.5806	0.5724	0.5714	0.6	0.75	0.4
MinMax_PCC_ANOVA_10_NB	31	21	10	0.481	[0.2738-0.6952]	0.1087	0.4516	0.9999	0.1905	1	1	0.3704
MinMax_PCC_ANOVA_16_SVM	31	21	10	0.481	[0.2727-0.6952]	0.1057	0.5806	0.7361	0.381	1	1	0.4348
MinMax_PCC_ANOVA_17_SVM	31	21	10	0.481	[0.2727-0.6964]	0.1061	0.5484	0.7302	0.3333	1	1	0.4167
MinMax_PCC_ANOVA_18_SVM	31	21	10	0.481	[0.2727-0.6952]	0.1057	0.5806	0.731	0.381	1	1	0.4348
MinMax_PCC_ANOVA_19_RF	31	21	10	0.481	[0.2745-0.7119]	0.1161	0.5484	0.665	0.5238	0.6	0.7333	0.375
MinMax_PCC_KW_4_NB	31	21	10	0.481	[0.2455-0.7323]	0.1228	0.5806	0.5947	0.5714	0.6	0.75	0.4
Zscore_PCA_ANOVA_11_AB	31	21	10	0.481	[0.2467-0.7065]	0.1175	0.4516	0.8321	0.1905	1	1	0.3704
Zscore_PCA_ANOVA_12_AB	31	21	10	0.481	[0.2600-0.6869]	0.1122	0.4516	0.7706	0.1905	1	1	0.3704
Zscore_PCA_KW_6_DT	31	21	10	0.481	[0.3311-0.6654]	0.0808	0.3226	2	0	1	0	0.3226
Zscore_PCA_KW_10_RF	31	21	10	0.481	[0.2647-0.6958]	0.1117	0.4516	0.935	0.1905	1	1	0.3704
Zscore_PCC_ANOVA_10_NB	31	21	10	0.481	[0.2738-0.6952]	0.1087	0.4516	0.9999	0.1905	1	1	0.3704
Zscore_PCC_ANOVA_19_RF	31	21	10	0.481	[0.2745-0.7119]	0.1161	0.5484	0.665	0.5238	0.6	0.7333	0.375
Zscore_PCC_KW_4_NB	31	21	10	0.481	[0.2455-0.7323]	0.1228	0.5806	0.5947	0.5714	0.6	0.75	0.4
Zscore_PCA_ANOVA_6_RF	31	21	10	0.4786	[0.2500-0.7315]	0.1199	0.6129	0.7	0.7143	0.4	0.7143	0.4
Zscore_PCA_KW_4_DT	31	21	10	0.4786	[0.3684-0.6111]	0.0626	0.3226	2	0	1	0	0.3226
MinMax_PCA_ANOVA_8_NB	31	21	10	0.4762	[0.2679-0.6845]	0.1045	0.4516	0.9956	0.1905	1	1	0.3704
MinMax_PCA_KW_5_AB	31	21	10	0.4762	[0.2650-0.6909]	0.1067	0.4516	0.6375	0.1905	1	1	0.3704
MinMax_PCC_ANOVA_8_NB	31	21	10	0.4762	[0.2800-0.7000]	0.1088	0.5161	0.9978	0.381	0.8	0.8	0.381
MinMax_PCC_ANOVA_9_NB	31	21	10	0.4762	[0.2735-0.7000]	0.1081	0.5161	0.9988	0.381	0.8	0.8	0.381
Zscore_PCA_ANOVA_16_AB	31	21	10	0.4762	[0.2475-0.6905]	0.1138	0.4516	0.797	0.1905	1	1	0.3704
Zscore_PCC_ANOVA_8_NB	31	21	10	0.4762	[0.2800-0.7000]	0.1088	0.5161	0.9978	0.381	0.8	0.8	0.381
Zscore_PCC_ANOVA_9_NB	31	21	10	0.4762	[0.2735-0.7000]	0.1081	0.5161	0.9988	0.381	0.8	0.8	0.381
Zscore_PCC_RFE_20_LR	31	21	10	0.4762	[0.2738-0.6857]	0.1046	0.5806	0.9523	0.5714	0.6	0.75	0.4
Zscore_PCC_RFE_20_DT	31	21	10	0.4762	[0.4211-0.5000]	0.0231	0.3226	2	0	1	0	0.3226
MinMax_PCC_ANOVA_9_RF	31	21	10	0.4738	[0.2560-0.7231]	0.1153	0.4194	0.92	0.1429	1	1	0.3571
Zscore_PCA_ANOVA_11_RF	31	21	10	0.4738	[0.2381-0.7333]	0.1243	0.6452	0.69	0.7619	0.4	0.7273	0.4444
Zscore_PCC_ANOVA_9_RF	31	21	10	0.4738	[0.2560-0.7231]	0.1153	0.4194	0.92	0.1429	1	1	0.3571
MinMax_PCA_KW_8_AB	31	21	10	0.4714	[0.2632-0.7045]	0.108	0.3871	0.6081	0.0952	1	1	0.3448
MinMax_PCA_RFE_9_NB	31	21	10	0.4714	[0.2609-0.6773]	0.1023	0.4839	0.9959	0.2857	0.9	0.8571	0.375
MinMax_PCA_RFE_15_NB	31	21	10	0.4714	[0.2759-0.6727]	0.1026	0.5806	0.9496	0.5714	0.6	0.75	0.4
MinMax_PCC_ANOVA_4_SVM	31	21	10	0.4714	[0.2647-0.6818]	0.1072	0.4516	0.7729	0.1905	1	1	0.3704
MinMax_PCC_ANOVA_5_SVM	31	21	10	0.4714	[0.2647-0.6818]	0.1072	0.4516	0.7691	0.1905	1	1	0.3704
MinMax_PCC_ANOVA_11_LR	31	21	10	0.4714	[0.2677-0.6838]	0.1078	0.5161	0.8416	0.381	0.8	0.8	0.381
MinMax_PCC_ANOVA_16_RF	31	21	10	0.4714	[0.2738-0.6867]	0.1065	0.4839	0.85	0.2381	1	1	0.3846
MinMax_PCC_KW_6_SVM	31	21	10	0.4714	[0.2647-0.6818]	0.1072	0.4516	0.759	0.1905	1	1	0.3704
MinMax_PCC_RFE_20_LDA	31	21	10	0.4714	[0.2409-0.7000]	0.1179	0.4516	0.9963	0.1905	1	1	0.3704
Zscore_PCA_ANOVA_9_RF	31	21	10	0.4714	[0.2310-0.7259]	0.1228	0.6129	0.73	0.7143	0.4	0.7143	0.4
Zscore_PCC_ANOVA_16_RF	31	21	10	0.4714	[0.2738-0.6867]	0.1065	0.4839	0.85	0.2381	1	1	0.3846
Zscore_PCC_RFE_4_NB	31	21	10	0.4714	[0.2619-0.6964]	0.1126	0.4516	0.9667	0.1905	1	1	0.3704
Zscore_PCC_RFE_18_LR	31	21	10	0.4714	[0.2762-0.6818]	0.1053	0.4194	0.9996	0.1429	1	1	0.3571
Zscore_PCA_KW_8_RF	31	21	10	0.469	[0.2500-0.7062]	0.1161	0.4839	0.9	0.2381	1	1	0.3846
MinMax_PCA_ANOVA_8_LDA	31	21	10	0.4667	[0.2708-0.6786]	0.1035	0.4516	0.9971	0.1905	1	1	0.3704
MinMax_PCA_KW_7_NB	31	21	10	0.4667	[0.2524-0.6711]	0.1031	0.5484	0.981	0.381	0.9	0.8889	0.4091
MinMax_PCC_ANOVA_10_SVM	31	21	10	0.4667	[0.2632-0.6818]	0.1066	0.4839	0.7743	0.2381	1	1	0.3846
MinMax_PCC_ANOVA_10_LR	31	21	10	0.4667	[0.2647-0.6773]	0.1084	0.5161	0.8256	0.381	0.8	0.8	0.381
MinMax_PCC_ANOVA_11_SVM	31	21	10	0.4667	[0.2632-0.6818]	0.1066	0.4839	0.7713	0.2381	1	1	0.3846
MinMax_PCC_ANOVA_12_RF	31	21	10	0.4667	[0.2554-0.6970]	0.1093	0.4516	0.905	0.1905	1	1	0.3704
MinMax_PCC_KW_4_SVM	31	21	10	0.4667	[0.2576-0.6818]	0.1078	0.4516	0.776	0.1905	1	1	0.3704
MinMax_PCC_KW_5_SVM	31	21	10	0.4667	[0.2576-0.6818]	0.1078	0.4516	0.7669	0.1905	1	1	0.3704
MinMax_PCC_RFE_4_AB	31	21	10	0.4667	[0.2143-0.7283]	0.126	0.6129	0.5624	0.619	0.6	0.7647	0.4286
Zscore_PCA_ANOVA_17_AB	31	21	10	0.4667	[0.2500-0.6964]	0.1139	0.4516	0.7532	0.2381	0.9	0.8333	0.36
Zscore_PCA_ANOVA_18_AB	31	21	10	0.4667	[0.2500-0.6964]	0.1139	0.4516	0.7532	0.2381	0.9	0.8333	0.36
Zscore_PCC_ANOVA_8_SVM	31	21	10	0.4667	[0.2647-0.6818]	0.1062	0.5161	0.7445	0.2857	1	1	0.4
Zscore_PCC_ANOVA_12_RF	31	21	10	0.4667	[0.2554-0.6970]	0.1093	0.4516	0.905	0.1905	1	1	0.3704
Zscore_PCC_ANOVA_14_LR	31	21	10	0.4667	[0.2588-0.6717]	0.1069	0.5484	0.7804	0.4762	0.7	0.7692	0.3889
Zscore_PCC_RFE_13_SVM	31	21	10	0.4667	[0.2798-0.6902]	0.1053	0.5161	0.9539	0.3333	0.9	0.875	0.3913
Zscore_PCC_RFE_16_SVM	31	21	10	0.4667	[0.2593-0.6793]	0.1058	0.5806	0.9806	0.4286	0.9	0.9	0.4286
Zscore_PCC_RFE_17_LRLasso	31	21	10	0.4667	[0.2762-0.7020]	0.1061	0.4516	0.9856	0.1905	1	1	0.3704
Zscore_PCC_RFE_18_LRLasso	31	21	10	0.4667	[0.2762-0.7020]	0.1061	0.4516	0.9856	0.1905	1	1	0.3704
Zscore_PCC_RFE_19_LR	31	21	10	0.4667	[0.2679-0.6818]	0.1049	0.4194	0.9996	0.1429	1	1	0.3571
Zscore_PCC_RFE_19_LRLasso	31	21	10	0.4667	[0.2762-0.7020]	0.1061	0.4516	0.9856	0.1905	1	1	0.3704
MinMax_PCA_ANOVA_6_LR	31	21	10	0.4619	[0.2560-0.6793]	0.1075	0.6129	0.8705	0.619	0.6	0.7647	0.4286
MinMax_PCA_KW_8_LDA	31	21	10	0.4619	[0.2733-0.6723]	0.1037	0.5161	0.9902	0.3333	0.9	0.875	0.3913
MinMax_PCA_RFE_9_SVM	31	21	10	0.4619	[0.2609-0.6768]	0.1037	0.4839	0.9529	0.2857	0.9	0.8571	0.375
MinMax_PCA_RFE_10_NB	31	21	10	0.4619	[0.2593-0.6681]	0.1026	0.4839	0.9966	0.2857	0.9	0.8571	0.375
MinMax_PCA_RFE_20_AB	31	21	10	0.4619	[0.2591-0.6905]	0.1081	0.5806	0.6005	0.5238	0.7	0.7857	0.4118
MinMax_PCC_ANOVA_12_SVM	31	21	10	0.4619	[0.2533-0.6795]	0.1079	0.4516	0.7699	0.1905	1	1	0.3704
MinMax_PCC_ANOVA_12_LR	31	21	10	0.4619	[0.2591-0.6708]	0.108	0.5161	0.8547	0.381	0.8	0.8	0.381
MinMax_PCC_ANOVA_13_LR	31	21	10	0.4619	[0.2591-0.6708]	0.108	0.5161	0.8475	0.381	0.8	0.8	0.381
MinMax_PCC_KW_7_LR	31	21	10	0.4619	[0.2544-0.6727]	0.1078	0.4516	0.8955	0.2381	0.9	0.8333	0.36
Zscore_PCC_ANOVA_9_SVM	31	21	10	0.4619	[0.2533-0.6754]	0.1069	0.5161	0.7353	0.2857	1	1	0.4
Zscore_PCC_ANOVA_10_LR	31	21	10	0.4619	[0.2544-0.6667]	0.1075	0.5161	0.8362	0.381	0.8	0.8	0.381
Zscore_PCC_ANOVA_13_LR	31	21	10	0.4619	[0.2576-0.6667]	0.1076	0.5161	0.8444	0.381	0.8	0.8	0.381
MinMax_PCA_RFE_17_DT	31	21	10	0.4595	[0.2833-0.6368]	0.0889	0.3226	2	0	1	0	0.3226
MinMax_PCC_ANOVA_18_RF	31	21	10	0.4595	[0.2542-0.6727]	0.1088	0.4516	0.865	0.1905	1	1	0.3704
MinMax_PCC_RFE_5_DT	31	21	10	0.4595	[0.2854-0.6542]	0.0929	0.3226	2	0	1	0	0.3226
Zscore_PCA_ANOVA_13_DT	31	21	10	0.4595	[0.2881-0.6477]	0.0946	0.3226	2	0	1	0	0.3226
Zscore_PCC_ANOVA_18_RF	31	21	10	0.4595	[0.2542-0.6727]	0.1088	0.4516	0.865	0.1905	1	1	0.3704
MinMax_PCA_KW_6_LDA	31	21	10	0.4571	[0.2479-0.6726]	0.1099	0.5806	0.8786	0.619	0.5	0.7222	0.3846
MinMax_PCC_ANOVA_4_LR	31	21	10	0.4571	[0.2554-0.6692]	0.1075	0.4516	0.8951	0.2381	0.9	0.8333	0.36
MinMax_PCC_ANOVA_5_LR	31	21	10	0.4571	[0.2521-0.6685]	0.1074	0.4516	0.8892	0.2381	0.9	0.8333	0.36
MinMax_PCC_ANOVA_13_SVM	31	21	10	0.4571	[0.2554-0.6717]	0.1079	0.4516	0.7669	0.1905	1	1	0.3704
MinMax_PCC_ANOVA_14_LR	31	21	10	0.4571	[0.2500-0.6667]	0.1097	0.5161	0.8445	0.381	0.8	0.8	0.381
MinMax_PCC_ANOVA_20_SVM	31	21	10	0.4571	[0.2412-0.6818]	0.1087	0.4839	0.777	0.2381	1	1	0.3846
MinMax_PCC_KW_7_SVM	31	21	10	0.4571	[0.2500-0.6726]	0.1065	0.4516	0.7596	0.1905	1	1	0.3704
Zscore_PCA_ANOVA_9_DT	31	21	10	0.4571	[0.3043-0.6523]	0.0834	0.3226	2	0	1	0	0.3226
Zscore_PCA_ANOVA_16_DT	31	21	10	0.4571	[0.3043-0.6523]	0.0834	0.3226	2	0	1	0	0.3226
Zscore_PCA_KW_6_RF	31	21	10	0.4571	[0.2222-0.7000]	0.1216	0.6774	0.545	0.9048	0.2	0.7037	0.5
Zscore_PCA_KW_7_RF	31	21	10	0.4571	[0.2255-0.7077]	0.1226	0.4839	0.87	0.381	0.7	0.7273	0.35
Zscore_PCA_KW_12_DT	31	21	10	0.4571	[0.3048-0.6269]	0.0828	0.3226	2	0	1	0	0.3226
Zscore_PCA_KW_13_DT	31	21	10	0.4571	[0.3048-0.6375]	0.0832	0.3226	2	0	1	0	0.3226
Zscore_PCA_KW_14_DT	31	21	10	0.4571	[0.3048-0.6375]	0.0832	0.3226	2	0	1	0	0.3226
Zscore_PCA_KW_15_DT	31	21	10	0.4571	[0.3048-0.6375]	0.0832	0.3226	2	0	1	0	0.3226
Zscore_PCA_KW_18_DT	31	21	10	0.4571	[0.3048-0.6375]	0.0832	0.3226	2	0	1	0	0.3226
Zscore_PCA_RFE_15_SVM	31	21	10	0.4571	[0.2731-0.6555]	0.1005	0.5161	0.9219	0.3333	0.9	0.875	0.3913
Zscore_PCC_ANOVA_11_LR	31	21	10	0.4571	[0.2475-0.6667]	0.1079	0.5161	0.8276	0.381	0.8	0.8	0.381
Zscore_PCC_ANOVA_12_LR	31	21	10	0.4571	[0.2475-0.6667]	0.1089	0.5161	0.8441	0.381	0.8	0.8	0.381
Zscore_PCC_KW_7_LR	31	21	10	0.4571	[0.2455-0.6773]	0.1088	0.5806	0.7175	0.5714	0.6	0.75	0.4
Zscore_PCC_RFE_13_DT	31	21	10	0.4571	[0.3067-0.6229]	0.0802	0.3226	2	0	1	0	0.3226
Zscore_PCC_RFE_15_LR	31	21	10	0.4571	[0.2607-0.6869]	0.1098	0.6129	0.7999	0.7143	0.4	0.7143	0.4
Zscore_PCC_RFE_16_LR	31	21	10	0.4571	[0.2667-0.6793]	0.1066	0.4194	0.9994	0.1429	1	1	0.3571
Zscore_PCA_KW_9_DT	31	21	10	0.4548	[0.3333-0.6000]	0.0668	0.3226	2	0	1	0	0.3226
Zscore_PCA_KW_10_DT	31	21	10	0.4548	[0.3333-0.6000]	0.0668	0.3226	2	0	1	0	0.3226
Zscore_PCA_RFE_10_DT	31	21	10	0.4548	[0.3311-0.5884]	0.066	0.3226	2	0	1	0	0.3226
Zscore_PCA_RFE_12_DT	31	21	10	0.4548	[0.3361-0.5884]	0.065	0.3226	2	0	1	0	0.3226
Zscore_PCA_RFE_13_DT	31	21	10	0.4548	[0.3333-0.5884]	0.0641	0.3226	2	0	1	0	0.3226
Zscore_PCC_RFE_17_DT	31	21	10	0.4548	[0.3333-0.5864]	0.063	0.3226	2	0	1	0	0.3226
MinMax_PCA_RFE_10_AB	31	21	10	0.4524	[0.2429-0.6786]	0.1121	0.4194	0.773	0.1429	1	1	0.3571
MinMax_PCC_ANOVA_6_LR	31	21	10	0.4524	[0.2500-0.6624]	0.1081	0.4194	0.9633	0.1429	1	1	0.3571
MinMax_PCC_ANOVA_7_SVM	31	21	10	0.4524	[0.2500-0.6714]	0.1085	0.4839	0.7858	0.2381	1	1	0.3846
MinMax_PCC_ANOVA_13_RF	31	21	10	0.4524	[0.2500-0.6773]	0.1096	0.4516	0.895	0.1905	1	1	0.3704
MinMax_PCC_ANOVA_13_LRLasso	31	21	10	0.4524	[0.2500-0.6682]	0.1073	0.4516	0.8441	0.1905	1	1	0.3704
MinMax_PCC_ANOVA_14_SVM	31	21	10	0.4524	[0.2440-0.6726]	0.1084	0.5161	0.7343	0.3333	0.9	0.875	0.3913
MinMax_PCC_ANOVA_14_LRLasso	31	21	10	0.4524	[0.2500-0.6682]	0.1073	0.4516	0.8441	0.1905	1	1	0.3704
MinMax_PCC_ANOVA_15_SVM	31	21	10	0.4524	[0.2440-0.6726]	0.109	0.4516	0.7634	0.1905	1	1	0.3704
MinMax_PCC_ANOVA_15_LR	31	21	10	0.4524	[0.2500-0.6667]	0.1094	0.5161	0.8385	0.381	0.8	0.8	0.381
MinMax_PCC_ANOVA_15_LRLasso	31	21	10	0.4524	[0.2500-0.6682]	0.1073	0.4516	0.8441	0.1905	1	1	0.3704
MinMax_PCC_ANOVA_16_LRLasso	31	21	10	0.4524	[0.2479-0.6615]	0.1076	0.5161	0.7773	0.3333	0.9	0.875	0.3913
MinMax_PCC_ANOVA_17_LRLasso	31	21	10	0.4524	[0.2479-0.6615]	0.1076	0.5161	0.7772	0.3333	0.9	0.875	0.3913
MinMax_PCC_ANOVA_18_LRLasso	31	21	10	0.4524	[0.2479-0.6615]	0.1076	0.5161	0.7773	0.3333	0.9	0.875	0.3913
MinMax_PCC_ANOVA_19_LRLasso	31	21	10	0.4524	[0.2479-0.6615]	0.1076	0.5161	0.7773	0.3333	0.9	0.875	0.3913
MinMax_PCC_ANOVA_20_LRLasso	31	21	10	0.4524	[0.2479-0.6615]	0.1076	0.5161	0.7773	0.3333	0.9	0.875	0.3913
MinMax_PCC_KW_4_LR	31	21	10	0.4524	[0.2437-0.6667]	0.1079	0.4839	0.8473	0.3333	0.8	0.7778	0.3636
MinMax_PCC_KW_6_LR	31	21	10	0.4524	[0.2455-0.6667]	0.1076	0.5484	0.7462	0.5238	0.6	0.7333	0.375
Zscore_PCA_ANOVA_16_SVM	31	21	10	0.4524	[0.2524-0.6476]	0.1017	0.5161	0.9813	0.3333	0.9	0.875	0.3913
Zscore_PCC_ANOVA_4_SVM	31	21	10	0.4524	[0.2437-0.6636]	0.1065	0.4516	0.8156	0.1905	1	1	0.3704
Zscore_PCC_ANOVA_5_LR	31	21	10	0.4524	[0.2437-0.6709]	0.1083	0.5484	0.753	0.5238	0.6	0.7333	0.375
Zscore_PCC_ANOVA_13_RF	31	21	10	0.4524	[0.2500-0.6773]	0.1096	0.4516	0.895	0.1905	1	1	0.3704
Zscore_PCC_KW_4_LR	31	21	10	0.4524	[0.2437-0.6709]	0.1083	0.5484	0.7546	0.5238	0.6	0.7333	0.375
Zscore_PCC_KW_6_LR	31	21	10	0.4524	[0.2437-0.6709]	0.1083	0.5484	0.7561	0.5238	0.6	0.7333	0.375
Zscore_PCC_RFE_12_LRLasso	31	21	10	0.4524	[0.2619-0.6848]	0.1071	0.4516	0.9789	0.1905	1	1	0.3704
Zscore_PCC_RFE_15_LRLasso	31	21	10	0.4524	[0.2650-0.6848]	0.1075	0.4194	0.9862	0.1429	1	1	0.3571
Zscore_PCC_RFE_16_LRLasso	31	21	10	0.4524	[0.2650-0.6848]	0.1075	0.4194	0.9862	0.1429	1	1	0.3571
Zscore_PCC_RFE_17_LR	31	21	10	0.4524	[0.2619-0.6685]	0.1049	0.4194	0.9996	0.1429	1	1	0.3571
MinMax_PCA_ANOVA_7_NB	31	21	10	0.4476	[0.2429-0.6579]	0.1054	0.4194	0.9993	0.1429	1	1	0.3571
MinMax_PCA_KW_9_AB	31	21	10	0.4476	[0.2500-0.6619]	0.1048	0.5161	0.578	0.381	0.8	0.8	0.381
MinMax_PCA_RFE_11_LDA	31	21	10	0.4476	[0.2500-0.6600]	0.1018	0.5484	0.999	0.381	0.9	0.8889	0.4091
MinMax_PCC_ANOVA_4_LDA	31	21	10	0.4476	[0.2429-0.6667]	0.1075	0.4194	0.9471	0.1429	1	1	0.3571
MinMax_PCC_ANOVA_7_LR	31	21	10	0.4476	[0.2467-0.6607]	0.1081	0.4516	0.9368	0.2381	0.9	0.8333	0.36
MinMax_PCC_ANOVA_8_SVM	31	21	10	0.4476	[0.2446-0.6667]	0.1081	0.4839	0.7632	0.2381	1	1	0.3846
MinMax_PCC_ANOVA_8_LR	31	21	10	0.4476	[0.2467-0.6607]	0.1081	0.4516	0.9365	0.2381	0.9	0.8333	0.36
MinMax_PCC_ANOVA_9_SVM	31	21	10	0.4476	[0.2446-0.6667]	0.1081	0.4839	0.7705	0.2381	1	1	0.3846
MinMax_PCC_ANOVA_9_LR	31	21	10	0.4476	[0.2467-0.6607]	0.1081	0.4516	0.9363	0.2381	0.9	0.8333	0.36
MinMax_PCC_KW_5_LR	31	21	10	0.4476	[0.2409-0.6667]	0.1079	0.5484	0.7452	0.5238	0.6	0.7333	0.375
MinMax_PCC_KW_7_LRLasso	31	21	10	0.4476	[0.2437-0.6636]	0.1078	0.4839	0.7513	0.2857	0.9	0.8571	0.375
MinMax_PCC_KW_8_LR	31	21	10	0.4476	[0.2412-0.6692]	0.1087	0.5484	0.7273	0.5238	0.6	0.7333	0.375
MinMax_PCC_KW_8_LRLasso	31	21	10	0.4476	[0.2437-0.6636]	0.1078	0.4839	0.7513	0.2857	0.9	0.8571	0.375
MinMax_PCC_KW_9_LRLasso	31	21	10	0.4476	[0.2437-0.6636]	0.1078	0.4839	0.7513	0.2857	0.9	0.8571	0.375
MinMax_PCC_KW_16_LRLasso	31	21	10	0.4476	[0.2412-0.6667]	0.1113	0.4839	0.7875	0.2857	0.9	0.8571	0.375
MinMax_PCC_KW_17_LRLasso	31	21	10	0.4476	[0.2412-0.6667]	0.1113	0.4839	0.7874	0.2857	0.9	0.8571	0.375
MinMax_PCC_KW_18_LRLasso	31	21	10	0.4476	[0.2412-0.6667]	0.1113	0.4839	0.7874	0.2857	0.9	0.8571	0.375
MinMax_PCC_KW_19_LRLasso	31	21	10	0.4476	[0.2412-0.6667]	0.1113	0.4839	0.7875	0.2857	0.9	0.8571	0.375
MinMax_PCC_KW_20_LRLasso	31	21	10	0.4476	[0.2412-0.6667]	0.1113	0.4839	0.7874	0.2857	0.9	0.8571	0.375
Zscore_PCA_ANOVA_15_SVM	31	21	10	0.4476	[0.2407-0.6667]	0.1068	0.5484	0.967	0.4286	0.8	0.8182	0.4
Zscore_PCA_RFE_14_AB	31	21	10	0.4476	[0.2286-0.6818]	0.1167	0.4194	0.7782	0.1429	1	1	0.3571
Zscore_PCC_ANOVA_4_LDA	31	21	10	0.4476	[0.2429-0.6667]	0.1075	0.4194	0.9471	0.1429	1	1	0.3571
Zscore_PCC_ANOVA_5_SVM	31	21	10	0.4476	[0.2429-0.6636]	0.1064	0.4516	0.7993	0.1905	1	1	0.3704
Zscore_PCC_ANOVA_5_LRLasso	31	21	10	0.4476	[0.2374-0.6667]	0.1084	0.5484	0.7121	0.5238	0.6	0.7333	0.375
Zscore_PCC_ANOVA_7_LR	31	21	10	0.4476	[0.2456-0.6636]	0.109	0.5161	0.8296	0.381	0.8	0.8	0.381
Zscore_PCC_ANOVA_10_LRLasso	31	21	10	0.4476	[0.2409-0.6667]	0.1084	0.4839	0.8317	0.3333	0.8	0.7778	0.3636
Zscore_PCC_ANOVA_11_SVM	31	21	10	0.4476	[0.2476-0.6500]	0.106	0.4516	0.7378	0.1905	1	1	0.3704
Zscore_PCC_ANOVA_11_LRLasso	31	21	10	0.4476	[0.2409-0.6667]	0.1084	0.4839	0.8317	0.3333	0.8	0.7778	0.3636
Zscore_PCC_ANOVA_12_LRLasso	31	21	10	0.4476	[0.2409-0.6667]	0.1084	0.4839	0.8317	0.3333	0.8	0.7778	0.3636
Zscore_PCC_ANOVA_13_LRLasso	31	21	10	0.4476	[0.2409-0.6667]	0.1084	0.4839	0.8317	0.3333	0.8	0.7778	0.3636
Zscore_PCC_ANOVA_14_LRLasso	31	21	10	0.4476	[0.2409-0.6667]	0.1084	0.4839	0.8316	0.3333	0.8	0.7778	0.3636
Zscore_PCC_ANOVA_15_LR	31	21	10	0.4476	[0.2446-0.6545]	0.107	0.5484	0.7762	0.4762	0.7	0.7692	0.3889
Zscore_PCC_ANOVA_15_LRLasso	31	21	10	0.4476	[0.2409-0.6667]	0.1084	0.4839	0.8317	0.3333	0.8	0.7778	0.3636
Zscore_PCC_ANOVA_16_LRLasso	31	21	10	0.4476	[0.2455-0.6636]	0.1087	0.4839	0.896	0.2857	0.9	0.8571	0.375
Zscore_PCC_ANOVA_17_LRLasso	31	21	10	0.4476	[0.2455-0.6636]	0.1087	0.4839	0.8959	0.2857	0.9	0.8571	0.375
Zscore_PCC_ANOVA_18_LRLasso	31	21	10	0.4476	[0.2455-0.6636]	0.1087	0.4839	0.8959	0.2857	0.9	0.8571	0.375
Zscore_PCC_KW_4_SVM	31	21	10	0.4476	[0.2409-0.6619]	0.1067	0.4194	0.8309	0.1429	1	1	0.3571
Zscore_PCC_KW_4_LRLasso	31	21	10	0.4476	[0.2374-0.6667]	0.1084	0.5484	0.712	0.5238	0.6	0.7333	0.375
Zscore_PCC_KW_5_LR	31	21	10	0.4476	[0.2374-0.6667]	0.1084	0.5484	0.7528	0.5238	0.6	0.7333	0.375
Zscore_PCC_KW_5_LRLasso	31	21	10	0.4476	[0.2374-0.6667]	0.1084	0.5484	0.7121	0.5238	0.6	0.7333	0.375
Zscore_PCC_KW_6_LRLasso	31	21	10	0.4476	[0.2374-0.6667]	0.1084	0.5484	0.7121	0.5238	0.6	0.7333	0.375
Zscore_PCC_KW_7_LRLasso	31	21	10	0.4476	[0.2374-0.6667]	0.1084	0.5484	0.712	0.5238	0.6	0.7333	0.375
MinMax_PCA_ANOVA_6_SVM	31	21	10	0.4429	[0.2323-0.6845]	0.113	0.4194	0.9087	0.1429	1	1	0.3571
MinMax_PCA_ANOVA_17_AB	31	21	10	0.4429	[0.2412-0.6667]	0.1116	0.5484	0.6163	0.4762	0.7	0.7692	0.3889
MinMax_PCA_RFE_10_SVM	31	21	10	0.4429	[0.2500-0.6616]	0.1016	0.5161	0.9099	0.381	0.8	0.8	0.381
MinMax_PCA_RFE_12_NB	31	21	10	0.4429	[0.2500-0.6325]	0.0997	0.5161	0.994	0.381	0.8	0.8	0.381
MinMax_PCA_RFE_14_LDA	31	21	10	0.4429	[0.2381-0.6476]	0.101	0.4516	1	0.1905	1	1	0.3704
MinMax_PCC_ANOVA_4_LRLasso	31	21	10	0.4429	[0.2374-0.6538]	0.1068	0.5161	0.725	0.381	0.8	0.8	0.381
MinMax_PCC_ANOVA_5_LRLasso	31	21	10	0.4429	[0.2374-0.6538]	0.1068	0.5161	0.725	0.381	0.8	0.8	0.381
MinMax_PCC_ANOVA_6_SVM	31	21	10	0.4429	[0.2446-0.6630]	0.1061	0.4839	0.8154	0.2381	1	1	0.3846
MinMax_PCC_ANOVA_6_LRLasso	31	21	10	0.4429	[0.2381-0.6566]	0.1073	0.4516	0.8381	0.1905	1	1	0.3704
MinMax_PCC_ANOVA_7_LRLasso	31	21	10	0.4429	[0.2381-0.6566]	0.1073	0.4516	0.8381	0.1905	1	1	0.3704
MinMax_PCC_ANOVA_8_LRLasso	31	21	10	0.4429	[0.2381-0.6566]	0.1073	0.4516	0.838	0.1905	1	1	0.3704
MinMax_PCC_ANOVA_9_LRLasso	31	21	10	0.4429	[0.2381-0.6566]	0.1073	0.4516	0.838	0.1905	1	1	0.3704
MinMax_PCC_ANOVA_10_LRLasso	31	21	10	0.4429	[0.2381-0.6566]	0.1073	0.4516	0.8379	0.1905	1	1	0.3704
MinMax_PCC_ANOVA_11_LRLasso	31	21	10	0.4429	[0.2381-0.6566]	0.1073	0.4516	0.838	0.1905	1	1	0.3704
MinMax_PCC_ANOVA_12_LRLasso	31	21	10	0.4429	[0.2381-0.6566]	0.1073	0.4516	0.838	0.1905	1	1	0.3704
MinMax_PCC_KW_4_LDA	31	21	10	0.4429	[0.2368-0.6636]	0.1083	0.5484	0.7266	0.5238	0.6	0.7333	0.375
MinMax_PCC_KW_4_LRLasso	31	21	10	0.4429	[0.2374-0.6538]	0.1068	0.5161	0.725	0.381	0.8	0.8	0.381
MinMax_PCC_KW_5_LDA	31	21	10	0.4429	[0.2368-0.6636]	0.1083	0.5484	0.7292	0.5238	0.6	0.7333	0.375
MinMax_PCC_KW_5_LRLasso	31	21	10	0.4429	[0.2374-0.6538]	0.1068	0.5161	0.725	0.381	0.8	0.8	0.381
MinMax_PCC_KW_6_LRLasso	31	21	10	0.4429	[0.2374-0.6538]	0.1068	0.5161	0.7249	0.381	0.8	0.8	0.381
MinMax_PCC_KW_10_LRLasso	31	21	10	0.4429	[0.2393-0.6615]	0.1076	0.4839	0.7513	0.2857	0.9	0.8571	0.375
MinMax_PCC_KW_11_LRLasso	31	21	10	0.4429	[0.2368-0.6566]	0.1083	0.4839	0.7638	0.2857	0.9	0.8571	0.375
MinMax_PCC_KW_12_LRLasso	31	21	10	0.4429	[0.2368-0.6566]	0.1083	0.4839	0.7638	0.2857	0.9	0.8571	0.375
MinMax_PCC_KW_13_LRLasso	31	21	10	0.4429	[0.2368-0.6566]	0.1083	0.4839	0.7638	0.2857	0.9	0.8571	0.375
MinMax_PCC_KW_14_LRLasso	31	21	10	0.4429	[0.2368-0.6566]	0.1083	0.4839	0.7638	0.2857	0.9	0.8571	0.375
MinMax_PCC_KW_15_LRLasso	31	21	10	0.4429	[0.2368-0.6566]	0.1083	0.4839	0.7638	0.2857	0.9	0.8571	0.375
MinMax_PCC_KW_17_AB	31	21	10	0.4429	[0.2045-0.7011]	0.1213	0.6452	0.4699	0.8095	0.3	0.7083	0.4286
Zscore_PCA_ANOVA_14_AB	31	21	10	0.4429	[0.2228-0.6607]	0.1121	0.4194	0.8469	0.1429	1	1	0.3571
Zscore_PCC_ANOVA_4_LR	31	21	10	0.4429	[0.2409-0.6639]	0.108	0.5484	0.7458	0.5238	0.6	0.7333	0.375
Zscore_PCC_ANOVA_6_SVM	31	21	10	0.4429	[0.2400-0.6600]	0.1076	0.4839	0.7868	0.2381	1	1	0.3846
Zscore_PCC_ANOVA_7_SVM	31	21	10	0.4429	[0.2400-0.6600]	0.1076	0.4839	0.7751	0.2381	1	1	0.3846
Zscore_PCC_ANOVA_15_SVM	31	21	10	0.4429	[0.2409-0.6417]	0.1035	0.4516	0.7165	0.1905	1	1	0.3704
Zscore_PCC_KW_4_LDA	31	21	10	0.4429	[0.2368-0.6636]	0.1083	0.5484	0.7266	0.5238	0.6	0.7333	0.375
Zscore_PCC_KW_5_LDA	31	21	10	0.4429	[0.2368-0.6636]	0.1083	0.5484	0.7292	0.5238	0.6	0.7333	0.375
Zscore_PCC_KW_8_LRLasso	31	21	10	0.4429	[0.2368-0.6636]	0.1083	0.5484	0.7086	0.5238	0.6	0.7333	0.375
Zscore_PCC_KW_17_AB	31	21	10	0.4429	[0.2045-0.7011]	0.1213	0.6452	0.4699	0.8095	0.3	0.7083	0.4286
Zscore_PCC_RFE_10_SVM	31	21	10	0.4429	[0.2593-0.6571]	0.1035	0.4516	0.9867	0.1905	1	1	0.3704
MinMax_PCC_KW_20_RF	31	21	10	0.4405	[0.2295-0.6685]	0.1076	0.4839	0.81	0.2857	0.9	0.8571	0.375
Zscore_PCA_ANOVA_10_RF	31	21	10	0.4405	[0.2120-0.6845]	0.1225	0.6129	0.715	0.7143	0.4	0.7143	0.4
Zscore_PCC_KW_20_RF	31	21	10	0.4405	[0.2295-0.6685]	0.1076	0.4839	0.815	0.2857	0.9	0.8571	0.375
MinMax_PCA_ANOVA_7_LDA	31	21	10	0.4381	[0.2475-0.6488]	0.1031	0.4516	0.9958	0.1905	1	1	0.3704
MinMax_PCA_KW_7_SVM	31	21	10	0.4381	[0.2437-0.6574]	0.1044	0.4839	0.922	0.2857	0.9	0.8571	0.375
MinMax_PCA_KW_12_DT	31	21	10	0.4381	[0.2582-0.6500]	0.0983	0.3226	2	0	1	0	0.3226
MinMax_PCA_RFE_7_LRLasso	31	21	10	0.4381	[0.2323-0.6667]	0.1107	0.4194	0.8811	0.1905	0.9	0.8	0.3462
MinMax_PCA_RFE_10_DT	31	21	10	0.4381	[0.2582-0.6500]	0.0998	0.3226	2	0	1	0	0.3226
MinMax_PCA_RFE_13_LDA	31	21	10	0.4381	[0.2318-0.6409]	0.1009	0.5161	0.9994	0.3333	0.9	0.875	0.3913
MinMax_PCC_ANOVA_19_SVM	31	21	10	0.4381	[0.2227-0.6624]	0.1102	0.5161	0.7428	0.2857	1	1	0.4
MinMax_PCC_KW_8_DT	31	21	10	0.4381	[0.2543-0.6410]	0.0987	0.3226	2	0	1	0	0.3226
Zscore_PCC_ANOVA_4_LRLasso	31	21	10	0.4381	[0.2325-0.6555]	0.1081	0.5484	0.7077	0.5238	0.6	0.7333	0.375
Zscore_PCC_ANOVA_6_LR	31	21	10	0.4381	[0.2391-0.6581]	0.1086	0.4839	0.8758	0.3333	0.8	0.7778	0.3636
Zscore_PCC_ANOVA_6_LRLasso	31	21	10	0.4381	[0.2391-0.6581]	0.1086	0.4839	0.8285	0.3333	0.8	0.7778	0.3636
Zscore_PCC_ANOVA_7_LRLasso	31	21	10	0.4381	[0.2391-0.6581]	0.1086	0.4839	0.8284	0.3333	0.8	0.7778	0.3636
Zscore_PCC_ANOVA_8_LRLasso	31	21	10	0.4381	[0.2391-0.6581]	0.1086	0.4839	0.8284	0.3333	0.8	0.7778	0.3636
Zscore_PCC_ANOVA_9_LRLasso	31	21	10	0.4381	[0.2391-0.6581]	0.1086	0.4839	0.8285	0.3333	0.8	0.7778	0.3636
Zscore_PCC_KW_8_DT	31	21	10	0.4381	[0.2543-0.6410]	0.0987	0.3226	2	0	1	0	0.3226
Zscore_PCC_KW_9_LRLasso	31	21	10	0.4381	[0.2323-0.6538]	0.1072	0.5484	0.6989	0.5238	0.6	0.7333	0.375
Zscore_PCC_KW_10_LRLasso	31	21	10	0.4381	[0.2323-0.6538]	0.1072	0.5484	0.6989	0.5238	0.6	0.7333	0.375
Zscore_PCC_RFE_11_LR	31	21	10	0.4381	[0.2479-0.6667]	0.1064	0.4516	0.9985	0.1905	1	1	0.3704
Zscore_PCC_RFE_12_LR	31	21	10	0.4381	[0.2533-0.6667]	0.107	0.4194	0.9984	0.1429	1	1	0.3571
MinMax_PCA_RFE_18_DT	31	21	10	0.4357	[0.2605-0.6090]	0.0896	0.3226	2	0	1	0	0.3226
Zscore_PCA_ANOVA_12_RF	31	21	10	0.4357	[0.1900-0.7133]	0.1271	0.6129	0.755	0.6667	0.5	0.7368	0.4167
MinMax_PCA_ANOVA_5_LRLasso	31	21	10	0.4333	[0.2228-0.6591]	0.1115	0.4194	0.8794	0.1905	0.9	0.8	0.3462
MinMax_PCA_KW_7_LR	31	21	10	0.4333	[0.2323-0.6576]	0.107	0.5806	0.876	0.619	0.5	0.7222	0.3846
MinMax_PCA_RFE_14_NB	31	21	10	0.4333	[0.2364-0.6286]	0.1002	0.4194	0.9997	0.1429	1	1	0.3571
MinMax_PCC_ANOVA_4_DT	31	21	10	0.4333	[0.2750-0.6300]	0.0868	0.3226	2	0	1	0	0.3226
MinMax_PCC_ANOVA_5_LDA	31	21	10	0.4333	[0.2273-0.6545]	0.1084	0.3871	0.974	0.0952	1	1	0.3448
MinMax_PCC_ANOVA_8_LDA	31	21	10	0.4333	[0.2333-0.6465]	0.1061	0.4516	0.9392	0.2381	0.9	0.8333	0.36
MinMax_PCC_ANOVA_8_DT	31	21	10	0.4333	[0.2750-0.6005]	0.0833	0.3226	2	0	1	0	0.3226
MinMax_PCC_ANOVA_9_LDA	31	21	10	0.4333	[0.2353-0.6488]	0.1064	0.4516	0.9387	0.2381	0.9	0.8333	0.36
MinMax_PCC_ANOVA_17_DT	31	21	10	0.4333	[0.2799-0.6190]	0.0849	0.3226	2	0	1	0	0.3226
MinMax_PCC_KW_6_LDA	31	21	10	0.4333	[0.2273-0.6545]	0.1084	0.3871	0.974	0.0952	1	1	0.3448
MinMax_PCC_KW_10_RF	31	21	10	0.4333	[0.2415-0.6410]	0.1058	0.5161	0.745	0.3333	0.9	0.875	0.3913
Zscore_PCA_ANOVA_11_DT	31	21	10	0.4333	[0.2826-0.6227]	0.0842	0.3226	2	0	1	0	0.3226
Zscore_PCA_ANOVA_14_DT	31	21	10	0.4333	[0.2800-0.6212]	0.0833	0.3226	2	0	1	0	0.3226
Zscore_PCA_RFE_4_DT	31	21	10	0.4333	[0.2829-0.6223]	0.0841	0.3226	2	0	1	0	0.3226
Zscore_PCA_RFE_15_AB	31	21	10	0.4333	[0.2337-0.6515]	0.1057	0.4839	0.8186	0.3333	0.8	0.7778	0.3636
Zscore_PCC_ANOVA_4_DT	31	21	10	0.4333	[0.2750-0.6300]	0.0868	0.3226	2	0	1	0	0.3226
Zscore_PCC_ANOVA_5_LDA	31	21	10	0.4333	[0.2273-0.6545]	0.1084	0.3871	0.974	0.0952	1	1	0.3448
Zscore_PCC_ANOVA_8_LDA	31	21	10	0.4333	[0.2333-0.6465]	0.1061	0.4516	0.9392	0.2381	0.9	0.8333	0.36
Zscore_PCC_ANOVA_8_LR	31	21	10	0.4333	[0.2325-0.6500]	0.1079	0.5161	0.8321	0.381	0.8	0.8	0.381
Zscore_PCC_ANOVA_8_DT	31	21	10	0.4333	[0.2750-0.6005]	0.0833	0.3226	2	0	1	0	0.3226
Zscore_PCC_ANOVA_9_LDA	31	21	10	0.4333	[0.2353-0.6488]	0.1064	0.4516	0.9387	0.2381	0.9	0.8333	0.36
Zscore_PCC_ANOVA_9_LR	31	21	10	0.4333	[0.2333-0.6538]	0.1074	0.4839	0.8764	0.3333	0.8	0.7778	0.3636
Zscore_PCC_ANOVA_16_SVM	31	21	10	0.4333	[0.2283-0.6566]	0.1053	0.5161	0.7219	0.2857	1	1	0.4
Zscore_PCC_ANOVA_17_DT	31	21	10	0.4333	[0.2799-0.6190]	0.0849	0.3226	2	0	1	0	0.3226
Zscore_PCC_KW_6_LDA	31	21	10	0.4333	[0.2273-0.6545]	0.1084	0.3871	0.974	0.0952	1	1	0.3448
Zscore_PCC_RFE_8_LDA	31	21	10	0.4333	[0.2374-0.6717]	0.1091	0.4516	0.991	0.2381	0.9	0.8333	0.36
Zscore_PCC_RFE_11_LRLasso	31	21	10	0.4333	[0.2311-0.6597]	0.1069	0.4839	0.9781	0.2381	1	1	0.3846
Zscore_PCC_RFE_20_LRLasso	31	21	10	0.4333	[0.2350-0.6467]	0.1056	0.4194	0.9859	0.1429	1	1	0.3571
Zscore_PCA_ANOVA_5_DT	31	21	10	0.431	[0.3067-0.5804]	0.0674	0.3226	2	0	1	0	0.3226
Zscore_PCA_ANOVA_20_RF	31	21	10	0.431	[0.2071-0.6739]	0.115	0.5806	0.64	0.6667	0.4	0.7	0.3636
Zscore_PCC_RFE_10_DT	31	21	10	0.431	[0.3095-0.5758]	0.0655	0.3226	2	0	1	0	0.3226
Zscore_PCC_RFE_14_DT	31	21	10	0.431	[0.3095-0.5705]	0.0655	0.3226	2	0	1	0	0.3226
Zscore_PCC_RFE_15_DT	31	21	10	0.431	[0.3119-0.5657]	0.0657	0.3226	2	0	1	0	0.3226
Zscore_PCC_RFE_16_DT	31	21	10	0.431	[0.3095-0.5705]	0.0655	0.3226	2	0	1	0	0.3226
MinMax_PCA_ANOVA_8_AB	31	21	10	0.4286	[0.2237-0.6400]	0.1052	0.5484	0.5926	0.4286	0.8	0.8182	0.4
MinMax_PCA_KW_5_LR	31	21	10	0.4286	[0.2323-0.6318]	0.1057	0.4516	0.9728	0.2381	0.9	0.8333	0.36
MinMax_PCA_RFE_7_SVM	31	21	10	0.4286	[0.2337-0.6404]	0.105	0.4839	0.9151	0.2857	0.9	0.8571	0.375
MinMax_PCC_ANOVA_7_LDA	31	21	10	0.4286	[0.2281-0.6522]	0.1084	0.4194	0.9647	0.1429	1	1	0.3571
MinMax_PCC_ANOVA_10_LDA	31	21	10	0.4286	[0.2281-0.6413]	0.1064	0.4516	0.9416	0.2381	0.9	0.8333	0.36
MinMax_PCC_ANOVA_11_LDA	31	21	10	0.4286	[0.2281-0.6413]	0.1064	0.4516	0.9422	0.2381	0.9	0.8333	0.36
MinMax_PCC_ANOVA_18_LR	31	21	10	0.4286	[0.2286-0.6522]	0.1078	0.4839	0.915	0.2857	0.9	0.8571	0.375
MinMax_PCC_KW_8_SVM	31	21	10	0.4286	[0.2318-0.6453]	0.1048	0.4516	0.7571	0.1905	1	1	0.3704
Zscore_PCA_RFE_11_DT	31	21	10	0.4286	[0.3421-0.5000]	0.0403	0.3226	2	0	1	0	0.3226
Zscore_PCA_RFE_12_AB	31	21	10	0.4286	[0.2353-0.6404]	0.1051	0.4516	0.7205	0.2381	0.9	0.8333	0.36
Zscore_PCC_ANOVA_7_LDA	31	21	10	0.4286	[0.2281-0.6522]	0.1084	0.4194	0.9647	0.1429	1	1	0.3571
Zscore_PCC_ANOVA_10_LDA	31	21	10	0.4286	[0.2281-0.6413]	0.1064	0.4516	0.9416	0.2381	0.9	0.8333	0.36
Zscore_PCC_ANOVA_11_LDA	31	21	10	0.4286	[0.2281-0.6413]	0.1064	0.4516	0.9422	0.2381	0.9	0.8333	0.36
Zscore_PCC_ANOVA_12_SVM	31	21	10	0.4286	[0.2374-0.6325]	0.108	0.5161	0.7167	0.381	0.8	0.8	0.381
Zscore_PCC_ANOVA_20_LRLasso	31	21	10	0.4286	[0.2202-0.6538]	0.1097	0.4516	0.8689	0.2381	0.9	0.8333	0.36
Zscore_PCC_RFE_5_LDA	31	21	10	0.4286	[0.2333-0.6476]	0.1049	0.5161	0.9296	0.3333	0.9	0.875	0.3913
Zscore_PCC_RFE_9_LDA	31	21	10	0.4286	[0.2286-0.6769]	0.1129	0.4839	0.9621	0.381	0.7	0.7273	0.35
Zscore_PCC_RFE_11_LDA	31	21	10	0.4286	[0.2412-0.6667]	0.1067	0.4194	0.9987	0.1429	1	1	0.3571
Zscore_PCC_RFE_20_SVM	31	21	10	0.4286	[0.2273-0.6385]	0.1009	0.4194	0.9959	0.1429	1	1	0.3571
Zscore_PCC_RFE_7_AB	31	21	10	0.4262	[0.2193-0.6333]	0.1088	0.5161	0.6692	0.4286	0.7	0.75	0.3684
MinMax_PCA_RFE_8_NB	31	21	10	0.4238	[0.2231-0.6197]	0.1008	0.4516	0.9971	0.1905	1	1	0.3704
MinMax_PCC_ANOVA_6_LDA	31	21	10	0.4238	[0.2228-0.6381]	0.1084	0.4194	0.9646	0.1429	1	1	0.3571
MinMax_PCC_ANOVA_17_LR	31	21	10	0.4238	[0.2238-0.6465]	0.1077	0.4839	0.9185	0.2857	0.9	0.8571	0.375
MinMax_PCC_KW_7_LDA	31	21	10	0.4238	[0.2172-0.6524]	0.1088	0.3871	0.9765	0.0952	1	1	0.3448
MinMax_PCC_KW_8_LDA	31	21	10	0.4238	[0.2172-0.6524]	0.1088	0.3871	0.9765	0.0952	1	1	0.3448
Zscore_PCA_ANOVA_15_AB	31	21	10	0.4238	[0.2000-0.6476]	0.1127	0.4839	0.7315	0.2857	0.9	0.8571	0.375
Zscore_PCA_KW_4_RF	31	21	10	0.4238	[0.1974-0.6733]	0.115	0.5484	0.87	0.5238	0.6	0.7333	0.375
Zscore_PCC_ANOVA_6_LDA	31	21	10	0.4238	[0.2228-0.6381]	0.1084	0.4194	0.9646	0.1429	1	1	0.3571
Zscore_PCC_ANOVA_17_SVM	31	21	10	0.4238	[0.2227-0.6467]	0.1051	0.5161	0.7189	0.2857	1	1	0.4
Zscore_PCC_ANOVA_19_LRLasso	31	21	10	0.4238	[0.2193-0.6409]	0.1092	0.4516	0.8884	0.2381	0.9	0.8333	0.36
Zscore_PCC_KW_6_SVM	31	21	10	0.4238	[0.2222-0.6453]	0.1048	0.4516	0.7745	0.1905	1	1	0.3704
Zscore_PCC_KW_7_SVM	31	21	10	0.4238	[0.2202-0.6467]	0.1061	0.4516	0.7704	0.1905	1	1	0.3704
Zscore_PCC_KW_7_LDA	31	21	10	0.4238	[0.2172-0.6524]	0.1088	0.3871	0.9765	0.0952	1	1	0.3448
Zscore_PCC_KW_8_LDA	31	21	10	0.4238	[0.2172-0.6524]	0.1088	0.3871	0.9765	0.0952	1	1	0.3448
Zscore_PCC_KW_8_LR	31	21	10	0.4238	[0.2182-0.6545]	0.108	0.3871	0.9749	0.0952	1	1	0.3448
Zscore_PCC_RFE_5_SVM	31	21	10	0.4238	[0.2238-0.6417]	0.1055	0.5484	0.9002	0.381	0.9	0.8889	0.4091
Zscore_PCC_RFE_5_LRLasso	31	21	10	0.4238	[0.2308-0.6429]	0.1049	0.5484	0.8403	0.381	0.9	0.8889	0.4091
Zscore_PCC_RFE_12_SVM	31	21	10	0.4238	[0.2417-0.6488]	0.1065	0.3871	0.9542	0.0952	1	1	0.3448
Zscore_PCC_RFE_13_LDA	31	21	10	0.4238	[0.2455-0.6522]	0.1069	0.3871	0.9993	0.0952	1	1	0.3448
Zscore_PCC_RFE_15_LDA	31	21	10	0.4238	[0.2391-0.6535]	0.106	0.3871	0.9997	0.0952	1	1	0.3448
Zscore_PCA_RFE_5_RF	31	21	10	0.4214	[0.1935-0.7091]	0.1279	0.6452	0.515	0.8095	0.3	0.7083	0.4286
Zscore_PCC_KW_10_RF	31	21	10	0.4214	[0.2310-0.6346]	0.1057	0.5161	0.745	0.3333	0.9	0.875	0.3913
MinMax_PCA_RFE_6_LR	31	21	10	0.419	[0.2185-0.6261]	0.1018	0.4839	0.9099	0.2857	0.9	0.8571	0.375
MinMax_PCC_ANOVA_15_LDA	31	21	10	0.419	[0.2262-0.6364]	0.1046	0.5161	0.8163	0.4286	0.7	0.75	0.3684
MinMax_PCC_ANOVA_16_LR	31	21	10	0.419	[0.2202-0.6364]	0.1073	0.4839	0.9193	0.2857	0.9	0.8571	0.375
MinMax_PCC_KW_16_AB	31	21	10	0.419	[0.1919-0.6759]	0.1197	0.6129	0.4994	0.7619	0.3	0.6957	0.375
Zscore_PCA_RFE_19_RF	31	21	10	0.419	[0.2100-0.6624]	0.1157	0.5484	0.66	0.5714	0.5	0.7059	0.3571
Zscore_PCC_ANOVA_13_SVM	31	21	10	0.419	[0.2262-0.6239]	0.1057	0.4516	0.7366	0.1905	1	1	0.3704
Zscore_PCC_ANOVA_14_SVM	31	21	10	0.419	[0.2222-0.6250]	0.1063	0.4516	0.727	0.1905	1	1	0.3704
Zscore_PCC_ANOVA_15_LDA	31	21	10	0.419	[0.2262-0.6364]	0.1046	0.5161	0.8163	0.4286	0.7	0.75	0.3684
Zscore_PCC_KW_5_SVM	31	21	10	0.419	[0.2121-0.6333]	0.105	0.4194	0.8084	0.1429	1	1	0.3571
Zscore_PCC_KW_16_AB	31	21	10	0.419	[0.1919-0.6759]	0.1197	0.6129	0.4994	0.7619	0.3	0.6957	0.375
Zscore_PCC_RFE_5_LR	31	21	10	0.419	[0.2286-0.6369]	0.1047	0.5484	0.8986	0.381	0.9	0.8889	0.4091
Zscore_PCC_RFE_9_LRLasso	31	21	10	0.419	[0.2222-0.6571]	0.1077	0.4516	0.9519	0.2381	0.9	0.8333	0.36
Zscore_PCC_RFE_10_LRLasso	31	21	10	0.419	[0.2222-0.6538]	0.1058	0.4516	0.9825	0.1905	1	1	0.3704
Zscore_PCC_RFE_12_LDA	31	21	10	0.419	[0.2381-0.6488]	0.1063	0.4516	0.997	0.2381	0.9	0.8333	0.36
Zscore_PCC_RFE_13_LR	31	21	10	0.419	[0.2337-0.6515]	0.1056	0.4194	0.9981	0.1429	1	1	0.3571
Zscore_PCC_RFE_14_SVM	31	21	10	0.419	[0.2262-0.6364]	0.1051	0.4516	0.9823	0.1905	1	1	0.3704
Zscore_PCC_RFE_18_AB	31	21	10	0.419	[0.2136-0.6413]	0.1102	0.4839	0.6124	0.381	0.7	0.7273	0.35
MinMax_PCA_ANOVA_12_DT	31	21	10	0.4143	[0.2374-0.6303]	0.0998	0.3226	2	0	1	0	0.3226
MinMax_PCA_KW_7_LDA	31	21	10	0.4143	[0.2193-0.6303]	0.1044	0.5161	0.982	0.4286	0.7	0.75	0.3684
MinMax_PCA_KW_11_DT	31	21	10	0.4143	[0.2364-0.6168]	0.0994	0.3226	2	0	1	0	0.3226
MinMax_PCA_RFE_8_SVM	31	21	10	0.4143	[0.2172-0.6308]	0.1035	0.5484	0.8967	0.4762	0.7	0.7692	0.3889
MinMax_PCA_RFE_12_LDA	31	21	10	0.4143	[0.2105-0.6136]	0.1	0.4839	0.9995	0.2857	0.9	0.8571	0.375
MinMax_PCA_RFE_13_NB	31	21	10	0.4143	[0.2308-0.6077]	0.099	0.4516	0.9976	0.2381	0.9	0.8333	0.36
MinMax_PCC_ANOVA_14_LDA	31	21	10	0.4143	[0.2222-0.6231]	0.1047	0.4839	0.9385	0.2857	0.9	0.8571	0.375
MinMax_PCC_ANOVA_20_LDA	31	21	10	0.4143	[0.2193-0.6333]	0.1062	0.5484	0.9432	0.381	0.9	0.8889	0.4091
MinMax_PCC_KW_9_SVM	31	21	10	0.4143	[0.2202-0.6318]	0.1033	0.4194	0.7455	0.1429	1	1	0.3571
MinMax_PCC_KW_9_LR	31	21	10	0.4143	[0.2091-0.6273]	0.106	0.3871	0.972	0.0952	1	1	0.3448
MinMax_PCC_KW_10_SVM	31	21	10	0.4143	[0.2182-0.6313]	0.1036	0.4516	0.7112	0.2381	0.9	0.8333	0.36
MinMax_PCC_KW_10_LR	31	21	10	0.4143	[0.2105-0.6273]	0.1067	0.4194	0.9322	0.1905	0.9	0.8	0.3462
Zscore_PCA_ANOVA_13_RF	31	21	10	0.4143	[0.1795-0.6754]	0.1273	0.6452	0.68	0.7619	0.4	0.7273	0.4444
Zscore_PCA_ANOVA_19_RF	31	21	10	0.4143	[0.2024-0.6476]	0.1146	0.5484	0.68	0.5714	0.5	0.7059	0.3571
Zscore_PCA_ANOVA_19_DT	31	21	10	0.4143	[0.2247-0.6061]	0.097	0.3226	2	0	1	0	0.3226
Zscore_PCA_KW_12_RF	31	21	10	0.4143	[0.2205-0.6429]	0.1079	0.4516	0.875	0.2381	0.9	0.8333	0.36
Zscore_PCC_ANOVA_14_LDA	31	21	10	0.4143	[0.2222-0.6231]	0.1047	0.4839	0.9385	0.2857	0.9	0.8571	0.375
Zscore_PCC_ANOVA_18_SVM	31	21	10	0.4143	[0.2101-0.6409]	0.1055	0.5161	0.7195	0.2857	1	1	0.4
Zscore_PCC_ANOVA_20_LDA	31	21	10	0.4143	[0.2193-0.6333]	0.1062	0.5484	0.9432	0.381	0.9	0.8889	0.4091
Zscore_PCC_KW_19_RF	31	21	10	0.4143	[0.2174-0.6325]	0.1041	0.4194	0.87	0.1429	1	1	0.3571
Zscore_PCC_RFE_8_LRLasso	31	21	10	0.4143	[0.2179-0.6545]	0.1056	0.4516	0.9561	0.2381	0.9	0.8333	0.36
Zscore_PCC_RFE_10_LDA	31	21	10	0.4143	[0.2222-0.6591]	0.1078	0.4516	0.9962	0.2381	0.9	0.8333	0.36
Zscore_PCC_RFE_10_LR	31	21	10	0.4143	[0.2227-0.6409]	0.1056	0.4194	0.9986	0.1429	1	1	0.3571
Zscore_PCC_RFE_13_LRLasso	31	21	10	0.4143	[0.2283-0.6488]	0.1072	0.4194	0.976	0.1905	0.9	0.8	0.3462
Zscore_PCC_RFE_18_LDA	31	21	10	0.4143	[0.2286-0.6333]	0.1027	0.4839	0.9938	0.3333	0.8	0.7778	0.3636
Zscore_PCC_RFE_19_LDA	31	21	10	0.4143	[0.2325-0.6318]	0.1032	0.4839	0.9937	0.3333	0.8	0.7778	0.3636
MinMax_PCA_ANOVA_10_DT	31	21	10	0.4119	[0.2381-0.5982]	0.0932	0.3226	2	0	1	0	0.3226
MinMax_PCA_RFE_15_DT	31	21	10	0.4119	[0.2409-0.6026]	0.0919	0.3226	2	0	1	0	0.3226
MinMax_PCA_KW_4_LDA	31	21	10	0.4095	[0.2143-0.6212]	0.1033	0.4839	0.9576	0.2857	0.9	0.8571	0.375
MinMax_PCA_KW_4_LR	31	21	10	0.4095	[0.2172-0.6200]	0.1043	0.4516	0.9562	0.2381	0.9	0.8333	0.36
MinMax_PCA_KW_5_NB	31	21	10	0.4095	[0.2105-0.6026]	0.099	0.4839	0.9759	0.2857	0.9	0.8571	0.375
MinMax_PCA_KW_13_RF	31	21	10	0.4095	[0.1774-0.6633]	0.121	0.6774	0.58	0.8571	0.3	0.72	0.5
MinMax_PCA_RFE_5_DT	31	21	10	0.4095	[0.2625-0.5864]	0.0831	0.3226	2	0	1	0	0.3226
MinMax_PCA_RFE_8_LR	31	21	10	0.4095	[0.2143-0.6282]	0.1037	0.4516	0.972	0.2381	0.9	0.8333	0.36
MinMax_PCC_ANOVA_12_LDA	31	21	10	0.4095	[0.2149-0.6154]	0.1064	0.4839	0.9288	0.2857	0.9	0.8571	0.375
MinMax_PCC_ANOVA_16_DT	31	21	10	0.4095	[0.2405-0.5859]	0.0855	0.3226	2	0	1	0	0.3226
Zscore_PCA_ANOVA_7_RF	31	21	10	0.4095	[0.1869-0.6773]	0.1251	0.7097	0.255	1	0.1	0.7	1
Zscore_PCC_ANOVA_12_LDA	31	21	10	0.4095	[0.2149-0.6154]	0.1064	0.4839	0.9288	0.2857	0.9	0.8571	0.375
Zscore_PCC_ANOVA_16_DT	31	21	10	0.4095	[0.2405-0.5859]	0.0855	0.3226	2	0	1	0	0.3226
Zscore_PCC_KW_9_SVM	31	21	10	0.4095	[0.2149-0.6250]	0.1036	0.4194	0.7632	0.1429	1	1	0.3571
Zscore_PCC_KW_11_LRLasso	31	21	10	0.4095	[0.2059-0.6212]	0.108	0.4839	0.8174	0.3333	0.8	0.7778	0.3636
Zscore_PCC_RFE_5_DT	31	21	10	0.4095	[0.2601-0.5685]	0.0821	0.3226	2	0	1	0	0.3226
Zscore_PCC_RFE_6_LRLasso	31	21	10	0.4095	[0.2238-0.6296]	0.1049	0.4516	0.9156	0.2381	0.9	0.8333	0.36
Zscore_PCC_RFE_8_LR	31	21	10	0.4095	[0.2167-0.6414]	0.1044	0.4194	0.9961	0.1429	1	1	0.3571
Zscore_PCC_RFE_17_LDA	31	21	10	0.4095	[0.2237-0.6413]	0.1044	0.4194	0.9997	0.1429	1	1	0.3571
MinMax_PCC_KW_13_RF	31	21	10	0.4071	[0.2143-0.6190]	0.1034	0.4839	0.79	0.2857	0.9	0.8571	0.375
Zscore_PCA_RFE_15_DT	31	21	10	0.4071	[0.2708-0.5548]	0.0702	0.3226	2	0	1	0	0.3226
Zscore_PCC_RFE_8_DT	31	21	10	0.4071	[0.2885-0.5380]	0.0659	0.3226	2	0	1	0	0.3226
Zscore_PCC_RFE_9_DT	31	21	10	0.4071	[0.2800-0.5461]	0.0658	0.3226	2	0	1	0	0.3226
Zscore_PCC_RFE_18_DT	31	21	10	0.4071	[0.2750-0.5467]	0.0677	0.3226	2	0	1	0	0.3226
MinMax_PCA_KW_5_LDA	31	21	10	0.4048	[0.2174-0.6176]	0.1028	0.4194	0.9777	0.1905	0.9	0.8	0.3462
MinMax_PCA_KW_20_NB	31	21	10	0.4048	[0.2227-0.6061]	0.0991	0.4194	1	0.1429	1	1	0.3571
MinMax_PCA_RFE_13_AB	31	21	10	0.4048	[0.1964-0.6273]	0.1106	0.7097	0.4883	1	0.1	0.7	1
MinMax_PCC_ANOVA_13_LDA	31	21	10	0.4048	[0.2120-0.6154]	0.1064	0.4839	0.9283	0.2857	0.9	0.8571	0.375
MinMax_PCC_ANOVA_20_LR	31	21	10	0.4048	[0.2067-0.6250]	0.1053	0.4194	0.9775	0.1429	1	1	0.3571
MinMax_PCC_KW_11_SVM	31	21	10	0.4048	[0.2130-0.6228]	0.1046	0.4516	0.7171	0.1905	1	1	0.3704
MinMax_PCC_KW_12_RF	31	21	10	0.4048	[0.2190-0.6026]	0.1002	0.4516	0.855	0.1905	1	1	0.3704
MinMax_PCC_KW_19_RF	31	21	10	0.4048	[0.2071-0.6250]	0.1044	0.3871	0.885	0.0952	1	1	0.3448
Zscore_PCC_ANOVA_13_LDA	31	21	10	0.4048	[0.2120-0.6154]	0.1064	0.4839	0.9283	0.2857	0.9	0.8571	0.375
Zscore_PCC_KW_10_SVM	31	21	10	0.4048	[0.2149-0.6154]	0.1031	0.4194	0.7507	0.1429	1	1	0.3571
Zscore_PCC_RFE_6_LDA	31	21	10	0.4048	[0.2222-0.6261]	0.1042	0.4516	0.9615	0.2381	0.9	0.8333	0.36
Zscore_PCC_RFE_6_AB	31	21	10	0.4048	[0.2000-0.6231]	0.1074	0.5484	0.6086	0.4762	0.7	0.7692	0.3889
Zscore_PCC_RFE_9_LR	31	21	10	0.4048	[0.2071-0.6414]	0.1062	0.4516	0.9889	0.2381	0.9	0.8333	0.36
Zscore_PCA_KW_11_RF	31	21	10	0.4024	[0.2048-0.6282]	0.1083	0.4516	0.885	0.2381	0.9	0.8333	0.36
Zscore_PCA_KW_14_RF	31	21	10	0.4024	[0.1974-0.6227]	0.1104	0.3548	0.96	0.0476	1	1	0.3333
MinMax_PCA_KW_5_LRLasso	31	21	10	0.4	[0.1975-0.6190]	0.1104	0.3548	0.8963	0.0476	1	1	0.3333
MinMax_PCA_RFE_18_AB	31	21	10	0.4	[0.1974-0.6182]	0.1066	0.4194	0.7274	0.1905	0.9	0.8	0.3462
MinMax_PCA_RFE_19_AB	31	21	10	0.4	[0.1974-0.6182]	0.1066	0.4194	0.7274	0.1905	0.9	0.8	0.3462
MinMax_PCC_KW_15_AB	31	21	10	0.4	[0.1902-0.6381]	0.1115	0.4516	0.7235	0.3333	0.7	0.7	0.3333
MinMax_PCC_RFE_6_AB	31	21	10	0.4	[0.1919-0.6238]	0.1103	0.5161	0.6045	0.381	0.8	0.8	0.381
Zscore_PCC_ANOVA_18_LR	31	21	10	0.4	[0.2024-0.6141]	0.1047	0.4516	0.9623	0.2381	0.9	0.8333	0.36
Zscore_PCC_ANOVA_20_SVM	31	21	10	0.4	[0.2095-0.6228]	0.1049	0.4516	0.7502	0.2381	0.9	0.8333	0.36
Zscore_PCC_KW_12_RF	31	21	10	0.4	[0.2121-0.6012]	0.1003	0.4516	0.855	0.1905	1	1	0.3704
Zscore_PCC_KW_15_AB	31	21	10	0.4	[0.1902-0.6381]	0.1115	0.4516	0.7235	0.3333	0.7	0.7	0.3333
Zscore_PCC_RFE_6_SVM	31	21	10	0.4	[0.2120-0.6197]	0.1037	0.4839	0.8746	0.2857	0.9	0.8571	0.375
MinMax_PCC_ANOVA_19_LR	31	21	10	0.3952	[0.1919-0.6154]	0.1074	0.4839	0.9188	0.2857	0.9	0.8571	0.375
MinMax_PCC_KW_11_RF	31	21	10	0.3952	[0.2147-0.6096]	0.1008	0.4516	0.8	0.2381	0.9	0.8333	0.36
MinMax_PCC_RFE_10_AB	31	21	10	0.3952	[0.1933-0.6200]	0.1064	0.4194	0.6727	0.1429	1	1	0.3571
Zscore_PCC_ANOVA_16_LR	31	21	10	0.3952	[0.2000-0.6095]	0.105	0.4516	0.9644	0.2381	0.9	0.8333	0.36
Zscore_PCC_ANOVA_17_LR	31	21	10	0.3952	[0.2024-0.6141]	0.1044	0.4516	0.9622	0.2381	0.9	0.8333	0.36
Zscore_PCC_KW_8_SVM	31	21	10	0.3952	[0.2000-0.6197]	0.1045	0.4194	0.7962	0.1429	1	1	0.3571
Zscore_PCC_KW_9_LR	31	21	10	0.3952	[0.1957-0.6133]	0.1052	0.3871	0.9722	0.0952	1	1	0.3448
Zscore_PCC_KW_11_RF	31	21	10	0.3952	[0.2193-0.6096]	0.1007	0.4516	0.79	0.2381	0.9	0.8333	0.36
Zscore_PCC_RFE_6_LR	31	21	10	0.3952	[0.2133-0.6133]	0.1043	0.4516	0.9738	0.2381	0.9	0.8333	0.36
MinMax_PCA_ANOVA_13_LDA	31	21	10	0.3929	[0.2033-0.6050]	0.0997	0.3226	2	0	1	0	0.3226
MinMax_PCA_ANOVA_14_LDA	31	21	10	0.3929	[0.2033-0.6050]	0.0997	0.3226	2	0	1	0	0.3226
MinMax_PCA_ANOVA_15_LDA	31	21	10	0.3929	[0.2033-0.6050]	0.0997	0.3226	2	0	1	0	0.3226
MinMax_PCA_ANOVA_16_LDA	31	21	10	0.3929	[0.2033-0.6050]	0.0997	0.3226	2	0	1	0	0.3226
MinMax_PCA_ANOVA_17_LDA	31	21	10	0.3929	[0.2033-0.6050]	0.0997	0.3226	2	0	1	0	0.3226
MinMax_PCA_ANOVA_18_LDA	31	21	10	0.3929	[0.2033-0.6050]	0.0997	0.3226	2	0	1	0	0.3226
MinMax_PCA_ANOVA_19_LDA	31	21	10	0.3929	[0.2033-0.6050]	0.0997	0.3226	2	0	1	0	0.3226
MinMax_PCA_ANOVA_20_LDA	31	21	10	0.3929	[0.2033-0.6050]	0.0997	0.3226	2	0	1	0	0.3226
MinMax_PCA_KW_17_LDA	31	21	10	0.3929	[0.2033-0.6050]	0.0997	0.3226	2	0	1	0	0.3226
MinMax_PCA_KW_18_LDA	31	21	10	0.3929	[0.2033-0.6050]	0.0997	0.3226	2	0	1	0	0.3226
MinMax_PCA_KW_19_LDA	31	21	10	0.3929	[0.2033-0.6050]	0.0997	0.3226	2	0	1	0	0.3226
MinMax_PCA_KW_20_LDA	31	21	10	0.3929	[0.2033-0.6050]	0.0997	0.3226	2	0	1	0	0.3226
Zscore_PCC_KW_15_RF	31	21	10	0.3929	[0.2000-0.6184]	0.1039	0.4516	0.82	0.2381	0.9	0.8333	0.36
MinMax_PCA_ANOVA_11_DT	31	21	10	0.3905	[0.2146-0.5924]	0.0997	0.3226	2	0	1	0	0.3226
MinMax_PCA_ANOVA_13_DT	31	21	10	0.3905	[0.2146-0.5924]	0.0997	0.3226	2	0	1	0	0.3226
MinMax_PCA_ANOVA_14_DT	31	21	10	0.3905	[0.2146-0.5924]	0.0997	0.3226	2	0	1	0	0.3226
MinMax_PCA_ANOVA_15_DT	31	21	10	0.3905	[0.2146-0.5924]	0.0997	0.3226	2	0	1	0	0.3226
MinMax_PCA_KW_5_SVM	31	21	10	0.3905	[0.1867-0.6071]	0.1082	0.5806	0.7868	0.6667	0.4	0.7	0.3636
MinMax_PCA_KW_15_RF	31	21	10	0.3905	[0.1815-0.6159]	0.1128	0.3548	0.915	0.0476	1	1	0.3333
MinMax_PCA_RFE_4_LR	31	21	10	0.3905	[0.2000-0.6045]	0.1015	0.4516	0.893	0.2381	0.9	0.8333	0.36
MinMax_PCA_RFE_6_SVM	31	21	10	0.3905	[0.1955-0.6053]	0.1009	0.4516	0.8925	0.2381	0.9	0.8333	0.36
MinMax_PCA_RFE_9_DT	31	21	10	0.3905	[0.2149-0.5967]	0.0972	0.3226	2	0	1	0	0.3226
MinMax_PCC_KW_11_LR	31	21	10	0.3905	[0.1909-0.6048]	0.106	0.4516	0.9389	0.2381	0.9	0.8333	0.36
Zscore_PCA_ANOVA_20_DT	31	21	10	0.3905	[0.2149-0.5774]	0.0942	0.3226	2	0	1	0	0.3226
Zscore_PCA_RFE_20_DT	31	21	10	0.3905	[0.2149-0.5774]	0.0942	0.3226	2	0	1	0	0.3226
Zscore_PCC_ANOVA_20_LR	31	21	10	0.3905	[0.2000-0.6045]	0.1018	0.4194	0.9923	0.1429	1	1	0.3571
Zscore_PCC_KW_10_LR	31	21	10	0.3905	[0.1955-0.6111]	0.1059	0.4194	0.9339	0.1905	0.9	0.8	0.3462
Zscore_PCC_RFE_4_RF	31	21	10	0.3905	[0.1773-0.6000]	0.1097	0.4516	0.79	0.3333	0.7	0.7	0.3333
Zscore_PCC_RFE_13_AB	31	21	10	0.3905	[0.1857-0.6111]	0.1086	0.3548	0.7267	0.0476	1	1	0.3333
Zscore_PCC_RFE_16_LDA	31	21	10	0.3905	[0.2120-0.6176]	0.1033	0.3871	0.9998	0.0952	1	1	0.3448
Zscore_PCC_RFE_20_LDA	31	21	10	0.3905	[0.2143-0.5933]	0.0988	0.4516	0.9999	0.1905	1	1	0.3704
MinMax_PCA_ANOVA_9_DT	31	21	10	0.3881	[0.2158-0.5733]	0.0931	0.3226	2	0	1	0	0.3226
MinMax_PCA_KW_5_DT	31	21	10	0.3881	[0.2174-0.6061]	0.0937	0.3226	2	0	1	0	0.3226
MinMax_PCA_KW_7_DT	31	21	10	0.3881	[0.2094-0.5734]	0.0938	0.3226	2	0	1	0	0.3226
MinMax_PCA_KW_14_RF	31	21	10	0.3881	[0.1682-0.6389]	0.1182	0.3871	0.885	0.0952	1	1	0.3448
MinMax_PCA_RFE_12_DT	31	21	10	0.3881	[0.2147-0.5774]	0.093	0.3226	2	0	1	0	0.3226
MinMax_PCA_RFE_20_DT	31	21	10	0.3881	[0.2167-0.5672]	0.0909	0.3226	2	0	1	0	0.3226
MinMax_PCC_RFE_6_DT	31	21	10	0.3881	[0.2200-0.5921]	0.0959	0.3226	2	0	1	0	0.3226
Zscore_PCA_RFE_7_RF	31	21	10	0.3881	[0.1667-0.6548]	0.1205	0.6129	0.66	0.7619	0.3	0.6957	0.375
Zscore_PCC_KW_13_RF	31	21	10	0.3881	[0.1964-0.6026]	0.1021	0.4839	0.785	0.3333	0.8	0.7778	0.3636
MinMax_PCA_ANOVA_20_DT	31	21	10	0.3857	[0.2374-0.5658]	0.0864	0.3226	2	0	1	0	0.3226
MinMax_PCA_KW_4_NB	31	21	10	0.3857	[0.2011-0.5815]	0.0984	0.4839	0.9784	0.2857	0.9	0.8571	0.375
MinMax_PCA_RFE_10_LDA	31	21	10	0.3857	[0.2042-0.5859]	0.1	0.4194	0.9997	0.1429	1	1	0.3571
MinMax_PCC_ANOVA_10_DT	31	21	10	0.3857	[0.2222-0.5571]	0.0875	0.3226	2	0	1	0	0.3226
MinMax_PCC_KW_10_LDA	31	21	10	0.3857	[0.1842-0.5955]	0.1048	0.3871	0.975	0.0952	1	1	0.3448
MinMax_PCC_KW_16_RF	31	21	10	0.3857	[0.1875-0.6162]	0.1075	0.3548	0.91	0.0476	1	1	0.3333
Zscore_PCA_KW_16_DT	31	21	10	0.3857	[0.2190-0.5750]	0.0886	0.3226	2	0	1	0	0.3226
Zscore_PCA_KW_17_DT	31	21	10	0.3857	[0.2190-0.5750]	0.0886	0.3226	2	0	1	0	0.3226
Zscore_PCC_ANOVA_10_DT	31	21	10	0.3857	[0.2222-0.5571]	0.0875	0.3226	2	0	1	0	0.3226
Zscore_PCC_KW_10_LDA	31	21	10	0.3857	[0.1842-0.5955]	0.1048	0.3871	0.975	0.0952	1	1	0.3448
Zscore_PCC_KW_18_RF	31	21	10	0.3857	[0.1944-0.6000]	0.103	0.4194	0.855	0.1429	1	1	0.3571
Zscore_PCC_RFE_4_AB	31	21	10	0.3857	[0.1591-0.6200]	0.1179	0.6129	0.5009	0.7143	0.4	0.7143	0.4
Zscore_PCC_RFE_10_RF	31	21	10	0.3857	[0.1714-0.6212]	0.1136	0.5161	0.705	0.4762	0.6	0.7143	0.3529
MinMax_PCA_KW_19_DT	31	21	10	0.3833	[0.2500-0.5380]	0.0742	0.3226	2	0	1	0	0.3226
MinMax_PCC_ANOVA_15_DT	31	21	10	0.3833	[0.2500-0.5333]	0.0717	0.3226	2	0	1	0	0.3226
MinMax_PCC_RFE_7_DT	31	21	10	0.3833	[0.2500-0.5548]	0.0738	0.3226	2	0	1	0	0.3226
MinMax_PCC_RFE_8_DT	31	21	10	0.3833	[0.2500-0.5548]	0.0738	0.3226	2	0	1	0	0.3226
Zscore_PCC_ANOVA_15_DT	31	21	10	0.3833	[0.2500-0.5333]	0.0717	0.3226	2	0	1	0	0.3226
Zscore_PCC_RFE_12_DT	31	21	10	0.3833	[0.2593-0.5269]	0.0674	0.3226	2	0	1	0	0.3226
MinMax_PCA_RFE_9_LDA	31	21	10	0.381	[0.2011-0.5833]	0.1001	0.3871	0.9998	0.0952	1	1	0.3448
MinMax_PCA_RFE_11_AB	31	21	10	0.381	[0.1800-0.6091]	0.1094	0.4194	0.7554	0.1429	1	1	0.3571
MinMax_PCC_RFE_4_LDA	31	21	10	0.381	[0.1714-0.6228]	0.11	0.6774	0.2356	0.9524	0.1	0.6897	0.5
MinMax_PCC_RFE_7_AB	31	21	10	0.381	[0.1810-0.6190]	0.1084	0.4839	0.6337	0.381	0.7	0.7273	0.35
MinMax_PCC_RFE_11_AB	31	21	10	0.381	[0.1845-0.6310]	0.1081	0.4516	0.6843	0.3333	0.7	0.7	0.3333
Zscore_PCA_RFE_8_RF	31	21	10	0.381	[0.1513-0.6591]	0.1268	0.6129	0.64	0.7619	0.3	0.6957	0.375
Zscore_PCC_RFE_19_RF	31	21	10	0.381	[0.1639-0.6143]	0.1144	0.3548	0.915	0.0476	1	1	0.3333
MinMax_PCC_KW_18_RF	31	21	10	0.3786	[0.1929-0.5855]	0.1017	0.4194	0.85	0.1429	1	1	0.3571
Zscore_PCA_KW_19_RF	31	21	10	0.3786	[0.1618-0.6364]	0.1187	0.3871	0.875	0.0952	1	1	0.3448
Zscore_PCA_RFE_16_RF	31	21	10	0.3786	[0.1467-0.6522]	0.1269	0.6129	0.69	0.7143	0.4	0.7143	0.4
Zscore_PCC_KW_14_RF	31	21	10	0.3786	[0.1864-0.5791]	0.1006	0.5161	0.77	0.3333	0.9	0.875	0.3913
MinMax_PCA_ANOVA_6_NB	31	21	10	0.3762	[0.1891-0.6092]	0.1053	0.3871	0.9988	0.0952	1	1	0.3448
MinMax_PCA_ANOVA_11_RF	31	21	10	0.3762	[0.1724-0.6068]	0.1104	0.3226	1.95	0	1	0	0.3226
MinMax_PCC_KW_9_LDA	31	21	10	0.3762	[0.1786-0.5818]	0.1046	0.3871	0.9743	0.0952	1	1	0.3448
MinMax_PCC_KW_11_LDA	31	21	10	0.3762	[0.1849-0.5864]	0.1045	0.4516	0.9216	0.2381	0.9	0.8333	0.36
MinMax_PCC_KW_14_RF	31	21	10	0.3762	[0.1905-0.5833]	0.1008	0.5161	0.77	0.3333	0.9	0.875	0.3913
Zscore_PCA_RFE_20_RF	31	21	10	0.3762	[0.1773-0.6218]	0.1095	0.3548	0.945	0.0476	1	1	0.3333
Zscore_PCC_KW_9_LDA	31	21	10	0.3762	[0.1786-0.5818]	0.1046	0.3871	0.9743	0.0952	1	1	0.3448
Zscore_PCC_KW_11_LDA	31	21	10	0.3762	[0.1849-0.5864]	0.1045	0.4516	0.9216	0.2381	0.9	0.8333	0.36
Zscore_PCC_RFE_7_LRLasso	31	21	10	0.3762	[0.1919-0.6091]	0.1054	0.3548	0.9785	0.0476	1	1	0.3333
MinMax_PCA_KW_18_RF	31	21	10	0.3738	[0.1513-0.6300]	0.1159	0.3548	0.88	0.0476	1	1	0.3333
MinMax_PCC_KW_15_RF	31	21	10	0.3738	[0.1818-0.5870]	0.1049	0.4516	0.815	0.2381	0.9	0.8333	0.36
MinMax_PCA_RFE_7_LR	31	21	10	0.3714	[0.1857-0.5855]	0.1017	0.4194	0.954	0.1905	0.9	0.8	0.3462
MinMax_PCC_ANOVA_19_LDA	31	21	10	0.3714	[0.1886-0.5923]	0.1021	0.4839	0.9468	0.2857	0.9	0.8571	0.375
MinMax_PCC_RFE_4_NB	31	21	10	0.3714	[0.1711-0.5893]	0.1075	0.4194	0.9957	0.1905	0.9	0.8	0.3462
MinMax_PCC_RFE_8_SVM	31	21	10	0.3714	[0.1488-0.6476]	0.1237	0.6774	0.2573	0.9048	0.2	0.7037	0.5
Zscore_PCA_RFE_19_NB	31	21	10	0.3714	[0.1955-0.5727]	0.0986	0.4516	0.9865	0.2381	0.9	0.8333	0.36
Zscore_PCC_ANOVA_19_LDA	31	21	10	0.3714	[0.1886-0.5923]	0.1021	0.4839	0.9468	0.2857	0.9	0.8571	0.375
Zscore_PCC_KW_11_LR	31	21	10	0.3714	[0.1773-0.5857]	0.1059	0.4194	0.9419	0.1905	0.9	0.8	0.3462
Zscore_PCC_KW_16_RF	31	21	10	0.3714	[0.1786-0.5945]	0.1061	0.3548	0.91	0.0476	1	1	0.3333
Zscore_PCC_RFE_7_LDA	31	21	10	0.3714	[0.1810-0.6092]	0.1069	0.3871	0.9855	0.1429	0.9	0.75	0.3333
Zscore_PCC_RFE_7_LR	31	21	10	0.3714	[0.1902-0.6095]	0.1056	0.3548	0.9967	0.0476	1	1	0.3333
Zscore_PCC_RFE_14_LRLasso	31	21	10	0.3714	[0.1952-0.6008]	0.1024	0.3548	0.9964	0.0476	1	1	0.3333
MinMax_PCA_KW_4_SVM	31	21	10	0.3667	[0.1723-0.5769]	0.1024	0.4839	0.7857	0.2857	0.9	0.8571	0.375
MinMax_PCA_RFE_7_NB	31	21	10	0.3667	[0.1773-0.5682]	0.0987	0.4839	0.9953	0.2857	0.9	0.8571	0.375
MinMax_PCA_RFE_11_DT	31	21	10	0.3667	[0.1952-0.5731]	0.0973	0.3226	2	0	1	0	0.3226
MinMax_PCC_ANOVA_16_LDA	31	21	10	0.3667	[0.1793-0.5810]	0.1016	0.4194	0.9764	0.1429	1	1	0.3571
MinMax_PCC_ANOVA_18_LDA	31	21	10	0.3667	[0.1875-0.5924]	0.1019	0.4194	0.9691	0.1905	0.9	0.8	0.3462
Zscore_PCA_RFE_10_RF	31	21	10	0.3667	[0.1476-0.6333]	0.1229	0.5484	0.75	0.619	0.4	0.6842	0.3333
Zscore_PCA_RFE_19_DT	31	21	10	0.3667	[0.1891-0.5516]	0.0954	0.3226	2	0	1	0	0.3226
Zscore_PCA_RFE_20_NB	31	21	10	0.3667	[0.1905-0.5726]	0.0987	0.4516	0.9833	0.2381	0.9	0.8333	0.36
Zscore_PCC_ANOVA_16_LDA	31	21	10	0.3667	[0.1793-0.5810]	0.1016	0.4194	0.9764	0.1429	1	1	0.3571
Zscore_PCC_ANOVA_18_LDA	31	21	10	0.3667	[0.1875-0.5924]	0.1019	0.4194	0.9691	0.1905	0.9	0.8	0.3462
Zscore_PCC_ANOVA_19_SVM	31	21	10	0.3667	[0.1852-0.5882]	0.1014	0.4516	0.7136	0.2381	0.9	0.8333	0.36
Zscore_PCC_RFE_14_LR	31	21	10	0.3667	[0.1818-0.5893]	0.1018	0.4194	0.9978	0.1429	1	1	0.3571
MinMax_PCA_RFE_13_DT	31	21	10	0.3643	[0.1919-0.5654]	0.0937	0.3226	2	0	1	0	0.3226
MinMax_PCC_KW_17_RF	31	21	10	0.3643	[0.1769-0.6091]	0.105	0.3548	0.915	0.0476	1	1	0.3333
Zscore_PCA_ANOVA_18_RF	31	21	10	0.3643	[0.1571-0.6087]	0.1122	0.3871	0.93	0.0952	1	1	0.3448
MinMax_PCA_ANOVA_10_RF	31	21	10	0.3619	[0.1709-0.5855]	0.1065	0.3226	1.885	0	1	0	0.3226
MinMax_PCA_KW_9_DT	31	21	10	0.3619	[0.2000-0.5404]	0.0856	0.3226	2	0	1	0	0.3226
MinMax_PCA_KW_10_DT	31	21	10	0.3619	[0.2000-0.5500]	0.0865	0.3226	2	0	1	0	0.3226
MinMax_PCA_KW_12_RF	31	21	10	0.3619	[0.1346-0.6227]	0.1217	0.6129	0.67	0.7143	0.4	0.7143	0.4
MinMax_PCC_ANOVA_17_LDA	31	21	10	0.3619	[0.1759-0.5761]	0.1012	0.4839	0.9524	0.2857	0.9	0.8571	0.375
MinMax_PCC_RFE_16_SVM	31	21	10	0.3619	[0.1619-0.5978]	0.1119	0.3548	0.9737	0.0476	1	1	0.3333
Zscore_PCA_RFE_18_RF	31	21	10	0.3619	[0.1333-0.6409]	0.1271	0.6129	0.59	0.7619	0.3	0.6957	0.375
Zscore_PCC_ANOVA_17_LDA	31	21	10	0.3619	[0.1759-0.5761]	0.1012	0.4839	0.9524	0.2857	0.9	0.8571	0.375
Zscore_PCC_KW_11_SVM	31	21	10	0.3619	[0.1579-0.5789]	0.1079	0.4194	0.7811	0.1429	1	1	0.3571
Zscore_PCC_RFE_7_SVM	31	21	10	0.3619	[0.1869-0.5761]	0.1028	0.3548	0.9681	0.0476	1	1	0.3333
Zscore_PCC_RFE_12_AB	31	21	10	0.3619	[0.1524-0.5657]	0.1056	0.4194	0.6831	0.1429	1	1	0.3571
MinMax_PCA_KW_18_DT	31	21	10	0.3595	[0.2188-0.5159]	0.0737	0.3226	2	0	1	0	0.3226
MinMax_PCC_ANOVA_12_DT	31	21	10	0.3595	[0.2250-0.5077]	0.0729	0.3226	2	0	1	0	0.3226
MinMax_PCC_ANOVA_13_DT	31	21	10	0.3595	[0.2250-0.5136]	0.0734	0.3226	2	0	1	0	0.3226
Zscore_PCA_KW_17_RF	31	21	10	0.3595	[0.1681-0.5905]	0.107	0.3548	0.955	0.0476	1	1	0.3333
Zscore_PCC_ANOVA_12_DT	31	21	10	0.3595	[0.2250-0.5077]	0.0729	0.3226	2	0	1	0	0.3226
Zscore_PCC_ANOVA_13_DT	31	21	10	0.3595	[0.2250-0.5136]	0.0734	0.3226	2	0	1	0	0.3226
Zscore_PCC_RFE_6_DT	31	21	10	0.3595	[0.2273-0.5043]	0.0702	0.3226	2	0	1	0	0.3226
Zscore_PCC_RFE_7_DT	31	21	10	0.3595	[0.2200-0.4975]	0.0706	0.3226	2	0	1	0	0.3226
MinMax_PCA_ANOVA_4_AB	31	21	10	0.3571	[0.1607-0.6071]	0.1077	0.3226	1.6594	0	1	0	0.3226
MinMax_PCA_RFE_6_NB	31	21	10	0.3571	[0.1624-0.5571]	0.097	0.4516	0.9978	0.1905	1	1	0.3704
MinMax_PCC_RFE_15_SVM	31	21	10	0.3571	[0.1566-0.6000]	0.1128	0.3548	0.9726	0.0476	1	1	0.3333
MinMax_PCC_RFE_17_SVM	31	21	10	0.3571	[0.1607-0.5952]	0.1106	0.3548	0.9604	0.0476	1	1	0.3333
Zscore_PCA_RFE_6_RF	31	21	10	0.3571	[0.1381-0.6389]	0.1246	0.6129	0.66	0.7619	0.3	0.6957	0.375
MinMax_PCA_RFE_16_RF	31	21	10	0.3548	[0.1481-0.5762]	0.1048	0.3871	0.8	0.1429	0.9	0.75	0.3333
Zscore_PCA_ANOVA_14_RF	31	21	10	0.3548	[0.1389-0.6200]	0.1204	0.5161	0.72	0.5238	0.5	0.6875	0.3333
Zscore_PCA_KW_16_RF	31	21	10	0.3548	[0.1597-0.5863]	0.1061	0.3871	0.945	0.0952	1	1	0.3448
Zscore_PCA_RFE_17_RF	31	21	10	0.3548	[0.1381-0.6227]	0.1216	0.3548	0.96	0.0476	1	1	0.3333
Zscore_PCC_KW_17_RF	31	21	10	0.3548	[0.1667-0.6000]	0.106	0.3548	0.915	0.0476	1	1	0.3333
MinMax_PCA_ANOVA_5_SVM	31	21	10	0.3524	[0.1667-0.5648]	0.1015	0.3871	0.9553	0.0952	1	1	0.3448
MinMax_PCA_RFE_9_AB	31	21	10	0.3524	[0.1571-0.5818]	0.1116	0.7097	0.4789	1	0.1	0.7	1
MinMax_PCC_RFE_4_LR	31	21	10	0.3524	[0.1429-0.6000]	0.1096	0.6774	0.3257	0.9524	0.1	0.6897	0.5
MinMax_PCC_RFE_6_LDA	31	21	10	0.3524	[0.1333-0.6272]	0.1219	0.5806	0.7299	0.7143	0.3	0.6818	0.3333
MinMax_PCC_RFE_9_AB	31	21	10	0.3524	[0.1566-0.5702]	0.1055	0.3871	0.6727	0.1429	0.9	0.75	0.3333
Zscore_PCA_RFE_9_RF	31	21	10	0.35	[0.1273-0.6167]	0.1235	0.3548	0.935	0.0476	1	1	0.3333
MinMax_PCC_RFE_4_SVM	31	21	10	0.3476	[0.1538-0.5400]	0.0981	0.3548	0.7292	0.0476	1	1	0.3333
MinMax_PCC_RFE_13_SVM	31	21	10	0.3476	[0.1533-0.5769]	0.1088	0.3548	0.9674	0.0476	1	1	0.3333
MinMax_PCC_RFE_18_SVM	31	21	10	0.3476	[0.1524-0.5905]	0.11	0.3548	0.9579	0.0476	1	1	0.3333
MinMax_PCC_RFE_20_SVM	31	21	10	0.3476	[0.1429-0.5940]	0.1143	0.3548	0.9475	0.0476	1	1	0.3333
Zscore_PCA_RFE_4_RF	31	21	10	0.3476	[0.1500-0.5933]	0.1134	0.6129	0.625	0.8095	0.2	0.68	0.3333
Zscore_PCC_ANOVA_19_LR	31	21	10	0.3476	[0.1597-0.5684]	0.1029	0.3871	0.9809	0.0952	1	1	0.3448
Zscore_PCC_RFE_20_AB	31	21	10	0.3476	[0.1227-0.5867]	0.1181	0.7097	0.4029	1	0.1	0.7	1
MinMax_PCA_KW_19_RF	31	21	10	0.3452	[0.1200-0.6159]	0.126	0.6129	0.65	0.7143	0.4	0.7143	0.4
MinMax_PCA_ANOVA_5_LR	31	21	10	0.3429	[0.1566-0.5588]	0.1004	0.3871	0.9824	0.0952	1	1	0.3448
MinMax_PCA_ANOVA_13_RF	31	21	10	0.3429	[0.1476-0.5733]	0.1049	0.3226	1.905	0	1	0	0.3226
MinMax_PCC_RFE_5_LDA	31	21	10	0.3429	[0.1200-0.6184]	0.1233	0.6452	0.5469	0.8571	0.2	0.6923	0.4
MinMax_PCC_RFE_8_AB	31	21	10	0.3429	[0.1615-0.5714]	0.105	0.3226	1.6738	0	1	0	0.3226
Zscore_PCA_ANOVA_20_NB	31	21	10	0.3429	[0.1615-0.5571]	0.101	0.4194	0.9953	0.1905	0.9	0.8	0.3462
MinMax_PCC_RFE_4_RF	31	21	10	0.3405	[0.1389-0.5636]	0.1067	0.3871	0.94	0.0952	1	1	0.3448
MinMax_PCC_RFE_12_DT	31	21	10	0.3405	[0.1667-0.5326]	0.0925	0.3226	2	0	1	0	0.3226
Zscore_PCA_KW_13_RF	31	21	10	0.3405	[0.1333-0.5985]	0.1164	0.3548	0.93	0.0476	1	1	0.3333
Zscore_PCA_KW_15_RF	31	21	10	0.3405	[0.1453-0.5619]	0.1057	0.3548	0.955	0.0476	1	1	0.3333
Zscore_PCA_RFE_15_RF	31	21	10	0.3405	[0.1304-0.6154]	0.12	0.6452	0.615	0.8095	0.3	0.7083	0.4286
MinMax_PCA_ANOVA_19_DT	31	21	10	0.3381	[0.1842-0.5241]	0.0872	0.3226	2	0	1	0	0.3226
MinMax_PCA_KW_4_LRLasso	31	21	10	0.3381	[0.1413-0.5615]	0.1052	0.3226	1.8856	0	1	0	0.3226
MinMax_PCA_RFE_4_DT	31	21	10	0.3381	[0.1905-0.5241]	0.0833	0.3226	2	0	1	0	0.3226
MinMax_PCA_RFE_6_AB	31	21	10	0.3381	[0.1359-0.5761]	0.112	0.6774	0.4362	0.9524	0.1	0.6897	0.5
MinMax_PCC_KW_13_DT	31	21	10	0.3381	[0.1875-0.5093]	0.0833	0.3226	2	0	1	0	0.3226
MinMax_PCC_KW_14_DT	31	21	10	0.3381	[0.1800-0.5227]	0.0846	0.3226	2	0	1	0	0.3226
MinMax_PCC_RFE_7_LDA	31	21	10	0.3381	[0.1091-0.6095]	0.1232	0.6129	0.7241	0.7619	0.3	0.6957	0.375
MinMax_PCC_RFE_10_DT	31	21	10	0.3381	[0.1905-0.5104]	0.0843	0.3226	2	0	1	0	0.3226
MinMax_PCC_RFE_11_DT	31	21	10	0.3381	[0.1905-0.5104]	0.0843	0.3226	2	0	1	0	0.3226
MinMax_PCC_RFE_13_DT	31	21	10	0.3381	[0.1875-0.5109]	0.0853	0.3226	2	0	1	0	0.3226
MinMax_PCC_RFE_14_SVM	31	21	10	0.3381	[0.1453-0.5657]	0.1087	0.3548	0.9579	0.0476	1	1	0.3333
MinMax_PCC_RFE_19_SVM	31	21	10	0.3381	[0.1413-0.5727]	0.11	0.3548	0.9485	0.0476	1	1	0.3333
Zscore_PCC_KW_13_DT	31	21	10	0.3381	[0.1875-0.5093]	0.0833	0.3226	2	0	1	0	0.3226
Zscore_PCC_KW_14_DT	31	21	10	0.3381	[0.1800-0.5227]	0.0846	0.3226	2	0	1	0	0.3226
Zscore_PCC_RFE_14_LDA	31	21	10	0.3381	[0.1555-0.5556]	0.0993	0.4516	0.9989	0.2381	0.9	0.8333	0.36
MinMax_PCA_KW_11_RF	31	21	10	0.3357	[0.1400-0.5659]	0.1071	0.3226	1.94	0	1	0	0.3226
MinMax_PCA_KW_13_DT	31	21	10	0.3357	[0.2000-0.4936]	0.0748	0.3226	2	0	1	0	0.3226
MinMax_PCA_KW_16_DT	31	21	10	0.3357	[0.2083-0.4936]	0.0732	0.3226	2	0	1	0	0.3226
MinMax_PCA_KW_17_DT	31	21	10	0.3357	[0.1957-0.4909]	0.0737	0.3226	2	0	1	0	0.3226
MinMax_PCC_ANOVA_14_DT	31	21	10	0.3357	[0.2000-0.4918]	0.0732	0.3226	2	0	1	0	0.3226
MinMax_PCC_RFE_17_DT	31	21	10	0.3357	[0.2045-0.5033]	0.0735	0.3226	2	0	1	0	0.3226
MinMax_PCC_RFE_18_DT	31	21	10	0.3357	[0.2045-0.5033]	0.0735	0.3226	2	0	1	0	0.3226
MinMax_PCC_RFE_19_DT	31	21	10	0.3357	[0.2045-0.5033]	0.0735	0.3226	2	0	1	0	0.3226
MinMax_PCC_RFE_20_DT	31	21	10	0.3357	[0.2000-0.5077]	0.0749	0.3226	2	0	1	0	0.3226
Zscore_PCA_ANOVA_15_RF	31	21	10	0.3357	[0.1368-0.5815]	0.1141	0.3548	0.95	0.0476	1	1	0.3333
Zscore_PCC_ANOVA_14_DT	31	21	10	0.3357	[0.2000-0.4918]	0.0732	0.3226	2	0	1	0	0.3226
MinMax_PCA_ANOVA_12_RF	31	21	10	0.3333	[0.1524-0.5500]	0.1046	0.3548	0.93	0.0476	1	1	0.3333
MinMax_PCA_RFE_5_LR	31	21	10	0.3333	[0.1542-0.5395]	0.096	0.4194	0.8795	0.1905	0.9	0.8	0.3462
MinMax_PCA_RFE_19_RF	31	21	10	0.3333	[0.1455-0.5385]	0.1016	0.3548	0.885	0.0476	1	1	0.3333
MinMax_PCA_RFE_20_NB	31	21	10	0.3333	[0.1574-0.5303]	0.0966	0.3871	0.9995	0.0952	1	1	0.3448
MinMax_PCC_RFE_12_SVM	31	21	10	0.3333	[0.1409-0.5655]	0.1091	0.3548	0.9659	0.0476	1	1	0.3333
Zscore_PCA_ANOVA_16_RF	31	21	10	0.3333	[0.1261-0.5945]	0.1146	0.3548	0.955	0.0476	1	1	0.3333
MinMax_PCA_KW_8_RF	31	21	10	0.3286	[0.1369-0.5467]	0.1029	0.4194	0.82	0.2381	0.8	0.7143	0.3333
MinMax_PCA_RFE_19_NB	31	21	10	0.3286	[0.1455-0.5273]	0.0965	0.4516	0.9828	0.2381	0.9	0.8333	0.36
MinMax_PCC_RFE_7_NB	31	21	10	0.3286	[0.1196-0.5702]	0.1122	0.6774	0	0.9524	0.1	0.6897	0.5
MinMax_PCC_RFE_4_LRLasso	31	21	10	0.3238	[0.1364-0.5380]	0.1042	0.3548	0.6802	0.0476	1	1	0.3333
MinMax_PCC_RFE_6_NB	31	21	10	0.3238	[0.1313-0.5682]	0.1111	0.6774	0	0.9524	0.1	0.6897	0.5
MinMax_PCC_RFE_18_AB	31	21	10	0.3238	[0.1067-0.5815]	0.122	0.6452	0.5455	0.8095	0.3	0.7083	0.4286
MinMax_PCC_RFE_19_AB	31	21	10	0.3238	[0.1067-0.5815]	0.122	0.6452	0.5455	0.8095	0.3	0.7083	0.4286
Zscore_PCA_ANOVA_19_NB	31	21	10	0.3238	[0.1465-0.5286]	0.0983	0.3548	1	0.0476	1	1	0.3333
MinMax_PCC_RFE_5_RF	31	21	10	0.3214	[0.1190-0.5636]	0.1138	0.3548	0.96	0.0476	1	1	0.3333
Zscore_PCA_RFE_13_RF	31	21	10	0.3214	[0.1176-0.5846]	0.1155	0.3548	0.94	0.0476	1	1	0.3333
MinMax_PCA_ANOVA_4_LRLasso	31	21	10	0.319	[0.1360-0.5227]	0.0985	0.3871	0.8773	0.1429	0.9	0.75	0.3333
MinMax_PCA_RFE_8_AB	31	21	10	0.319	[0.1212-0.5556]	0.1137	0.7097	0.4649	1	0.1	0.7	1
MinMax_PCA_RFE_18_NB	31	21	10	0.319	[0.1364-0.5182]	0.0958	0.4516	0.9811	0.2381	0.9	0.8333	0.36
MinMax_PCC_RFE_5_NB	31	21	10	0.319	[0.1190-0.5652]	0.1112	0.6774	0	0.9524	0.1	0.6897	0.5
MinMax_PCC_RFE_17_AB	31	21	10	0.319	[0.1162-0.5409]	0.1087	0.3548	0.851	0.0476	1	1	0.3333
MinMax_PCC_RFE_19_LRLasso	31	21	10	0.319	[0.1429-0.5263]	0.0973	0.3548	0.888	0.0476	1	1	0.3333
MinMax_PCC_RFE_20_LRLasso	31	21	10	0.319	[0.1429-0.5263]	0.0973	0.3548	0.888	0.0476	1	1	0.3333
Zscore_PCA_KW_18_RF	31	21	10	0.319	[0.1357-0.5524]	0.1054	0.3548	0.925	0.0476	1	1	0.3333
MinMax_PCA_RFE_14_DT	31	21	10	0.3167	[0.1452-0.4977]	0.0913	0.3226	2	0	1	0	0.3226
MinMax_PCC_RFE_6_RF	31	21	10	0.3167	[0.1239-0.5433]	0.1078	0.3871	0.925	0.0952	1	1	0.3448
Zscore_PCC_RFE_12_RF	31	21	10	0.3167	[0.1339-0.5219]	0.0996	0.3548	0.95	0.0476	1	1	0.3333
Zscore_PCC_RFE_18_RF	31	21	10	0.3167	[0.1250-0.5278]	0.101	0.3226	1.895	0	1	0	0.3226
MinMax_PCA_KW_4_DT	31	21	10	0.3143	[0.1667-0.4949]	0.0848	0.3226	2	0	1	0	0.3226
MinMax_PCA_RFE_7_LDA	31	21	10	0.3143	[0.1429-0.5185]	0.0951	0.3548	1	0.0476	1	1	0.3333
MinMax_PCA_RFE_8_LDA	31	21	10	0.3143	[0.1413-0.5101]	0.0951	0.4194	0.9986	0.1429	1	1	0.3571
MinMax_PCA_RFE_8_DT	31	21	10	0.3143	[0.1667-0.4949]	0.0855	0.3226	2	0	1	0	0.3226
MinMax_PCC_KW_12_DT	31	21	10	0.3143	[0.1579-0.4900]	0.0842	0.3226	2	0	1	0	0.3226
MinMax_PCC_KW_15_DT	31	21	10	0.3143	[0.1538-0.4833]	0.0844	0.3226	2	0	1	0	0.3226
MinMax_PCC_RFE_16_LRLasso	31	21	10	0.3143	[0.1465-0.5190]	0.0947	0.3548	0.8868	0.0476	1	1	0.3333
MinMax_PCC_RFE_17_LRLasso	31	21	10	0.3143	[0.1465-0.5190]	0.0947	0.3548	0.8867	0.0476	1	1	0.3333
Zscore_PCA_RFE_11_RF	31	21	10	0.3143	[0.1071-0.5808]	0.1162	0.3548	0.955	0.0476	1	1	0.3333
Zscore_PCC_KW_12_DT	31	21	10	0.3143	[0.1579-0.4900]	0.0842	0.3226	2	0	1	0	0.3226
Zscore_PCC_KW_15_DT	31	21	10	0.3143	[0.1538-0.4833]	0.0844	0.3226	2	0	1	0	0.3226
Zscore_PCC_RFE_14_AB	31	21	10	0.3143	[0.1282-0.5298]	0.1022	0.3548	0.706	0.0476	1	1	0.3333
Zscore_PCC_RFE_15_AB	31	21	10	0.3143	[0.1282-0.5298]	0.1022	0.3548	0.706	0.0476	1	1	0.3333
Zscore_PCC_RFE_19_DT	31	21	10	0.3143	[0.1522-0.4848]	0.0835	0.3226	2	0	1	0	0.3226
MinMax_PCA_ANOVA_7_DT	31	21	10	0.3119	[0.1800-0.4667]	0.073	0.3226	2	0	1	0	0.3226
MinMax_PCA_ANOVA_8_DT	31	21	10	0.3119	[0.1739-0.4671]	0.074	0.3226	2	0	1	0	0.3226
MinMax_PCA_KW_15_DT	31	21	10	0.3119	[0.1765-0.4701]	0.0748	0.3226	2	0	1	0	0.3226
MinMax_PCA_RFE_15_RF	31	21	10	0.3119	[0.1218-0.5455]	0.1079	0.3226	1.895	0	1	0	0.3226
MinMax_PCC_RFE_14_DT	31	21	10	0.3119	[0.1705-0.4810]	0.0746	0.3226	2	0	1	0	0.3226
MinMax_PCC_RFE_16_DT	31	21	10	0.3119	[0.1705-0.4810]	0.0746	0.3226	2	0	1	0	0.3226
Zscore_PCC_RFE_11_DT	31	21	10	0.3119	[0.1800-0.4500]	0.0711	0.3226	2	0	1	0	0.3226
MinMax_PCA_ANOVA_6_LDA	31	21	10	0.3095	[0.1250-0.5351]	0.102	0.3871	0.9991	0.0952	1	1	0.3448
MinMax_PCA_KW_7_AB	31	21	10	0.3095	[0.1455-0.5095]	0.0946	0.4516	0.5821	0.2381	0.9	0.8333	0.36
MinMax_PCA_RFE_16_NB	31	21	10	0.3095	[0.1333-0.5048]	0.094	0.4516	0.9796	0.2381	0.9	0.8333	0.36
MinMax_PCA_RFE_20_RF	31	21	10	0.3095	[0.1048-0.5341]	0.1087	0.6774	0.47	0.9524	0.1	0.6897	0.5
MinMax_PCC_RFE_11_SVM	31	21	10	0.3095	[0.1077-0.5536]	0.1186	0.3226	1.9048	0	1	0	0.3226
MinMax_PCC_RFE_18_LRLasso	31	21	10	0.3095	[0.1429-0.5238]	0.0952	0.3548	0.8895	0.0476	1	1	0.3333
Zscore_PCC_RFE_13_RF	31	21	10	0.3095	[0.1250-0.5262]	0.1002	0.3226	1.905	0	1	0	0.3226
MinMax_PCA_KW_20_RF	31	21	10	0.3048	[0.1304-0.5091]	0.0966	0.3548	0.875	0.0476	1	1	0.3333
MinMax_PCA_RFE_4_SVM	31	21	10	0.3048	[0.1238-0.5042]	0.0949	0.4194	0.8497	0.1429	1	1	0.3571
MinMax_PCA_RFE_6_LDA	31	21	10	0.3048	[0.1313-0.5179]	0.0952	0.4516	0.9891	0.2381	0.9	0.8333	0.36
MinMax_PCC_RFE_6_LR	31	21	10	0.3048	[0.1091-0.5652]	0.1145	0.6774	0.2569	0.9524	0.1	0.6897	0.5
MinMax_PCC_RFE_14_AB	31	21	10	0.3048	[0.1190-0.5253]	0.1028	0.3871	0.7913	0.1429	0.9	0.75	0.3333
MinMax_PCA_RFE_17_RF	31	21	10	0.3024	[0.1176-0.5054]	0.0984	0.3548	0.875	0.0476	1	1	0.3333
MinMax_PCC_RFE_10_RF	31	21	10	0.3024	[0.1000-0.5333]	0.1128	0.3226	1.98	0	1	0	0.3226
MinMax_PCA_RFE_4_AB	31	21	10	0.3	[0.1267-0.5000]	0.0936	0.4194	0.6509	0.1429	1	1	0.3571
MinMax_PCA_RFE_7_AB	31	21	10	0.3	[0.1068-0.5273]	0.108	0.7097	0.467	1	0.1	0.7	1
MinMax_PCA_RFE_17_NB	31	21	10	0.3	[0.1238-0.4933]	0.0926	0.3871	0.9993	0.0952	1	1	0.3448
Zscore_PCC_RFE_9_AB	31	21	10	0.3	[0.1125-0.5167]	0.106	0.3548	0.6636	0.0476	1	1	0.3333
Zscore_PCC_RFE_16_AB	31	21	10	0.3	[0.1140-0.5095]	0.0998	0.3548	0.6855	0.0476	1	1	0.3333
MinMax_PCA_ANOVA_5_AB	31	21	10	0.2952	[0.1286-0.4952]	0.0915	0.4194	0.6547	0.1429	1	1	0.3571
MinMax_PCA_KW_9_RF	31	21	10	0.2952	[0.1212-0.5042]	0.0992	0.3226	1.915	0	1	0	0.3226
MinMax_PCA_KW_17_RF	31	21	10	0.2952	[0.1005-0.5354]	0.1116	0.3226	1.895	0	1	0	0.3226
MinMax_PCC_KW_18_AB	31	21	10	0.2952	[0.1000-0.5152]	0.1089	0.3226	1.7697	0	1	0	0.3226
MinMax_PCC_KW_19_AB	31	21	10	0.2952	[0.1000-0.5152]	0.1089	0.3226	1.7697	0	1	0	0.3226
MinMax_PCC_RFE_6_SVM	31	21	10	0.2952	[0.1182-0.5163]	0.102	0.3226	1.7997	0	1	0	0.3226
Zscore_PCA_RFE_14_RF	31	21	10	0.2952	[0.0955-0.5523]	0.1141	0.3548	0.94	0.0476	1	1	0.3333
Zscore_PCC_KW_18_AB	31	21	10	0.2952	[0.1000-0.5152]	0.1089	0.3226	1.7697	0	1	0	0.3226
Zscore_PCC_KW_19_AB	31	21	10	0.2952	[0.1000-0.5152]	0.1089	0.3226	1.7697	0	1	0	0.3226
Zscore_PCC_RFE_17_RF	31	21	10	0.2929	[0.1071-0.5088]	0.102	0.3226	1.9	0	1	0	0.3226
MinMax_PCA_KW_6_DT	31	21	10	0.2905	[0.1452-0.4619]	0.0833	0.3226	2	0	1	0	0.3226
MinMax_PCA_KW_8_DT	31	21	10	0.2905	[0.1400-0.4700]	0.0846	0.3226	2	0	1	0	0.3226
MinMax_PCC_RFE_5_LR	31	21	10	0.2905	[0.0870-0.5467]	0.1153	0.6774	0.27	0.9524	0.1	0.6897	0.5
MinMax_PCC_RFE_7_LR	31	21	10	0.2905	[0.0921-0.5380]	0.1134	0.6774	0.214	0.9524	0.1	0.6897	0.5
MinMax_PCC_RFE_9_SVM	31	21	10	0.2905	[0.0808-0.5542]	0.1224	0.6129	0.3961	0.8095	0.2	0.68	0.3333
MinMax_PCC_RFE_10_SVM	31	21	10	0.2905	[0.0808-0.5542]	0.1224	0.6129	0.3746	0.8095	0.2	0.68	0.3333
MinMax_PCC_RFE_11_RF	31	21	10	0.2905	[0.0867-0.5378]	0.1121	0.3548	0.97	0.0476	1	1	0.3333
Zscore_PCA_KW_20_RF	31	21	10	0.2905	[0.0978-0.5333]	0.1108	0.3548	0.935	0.0476	1	1	0.3333
Zscore_PCC_RFE_4_LRLasso	31	21	10	0.2905	[0.1227-0.4832]	0.0912	0.3548	0.9312	0.0476	1	1	0.3333
Zscore_PCC_RFE_16_RF	31	21	10	0.2905	[0.1167-0.5000]	0.0946	0.3226	1.885	0	1	0	0.3226
MinMax_PCA_ANOVA_5_DT	31	21	10	0.2881	[0.1522-0.4518]	0.0739	0.3226	2	0	1	0	0.3226
MinMax_PCA_KW_16_RF	31	21	10	0.2881	[0.0987-0.5042]	0.1047	0.3548	0.9	0.0476	1	1	0.3333
MinMax_PCA_KW_14_DT	31	21	10	0.2857	[0.1818-0.3947]	0.0551	0.3226	2	0	1	0	0.3226
MinMax_PCA_RFE_4_LDA	31	21	10	0.2857	[0.1095-0.4905]	0.0946	0.4516	0.8975	0.2857	0.8	0.75	0.3478
MinMax_PCC_RFE_15_AB	31	21	10	0.2857	[0.0818-0.5128]	0.1086	0.3548	0.7873	0.0476	1	1	0.3333
MinMax_PCC_RFE_16_AB	31	21	10	0.2857	[0.0818-0.5128]	0.1086	0.3548	0.7873	0.0476	1	1	0.3333
Zscore_PCC_RFE_4_LDA	31	21	10	0.2857	[0.1196-0.4790]	0.0908	0.3548	0.9682	0.0476	1	1	0.3333
MinMax_PCC_RFE_7_RF	31	21	10	0.2833	[0.1000-0.5273]	0.1085	0.3226	1.945	0	1	0	0.3226
Zscore_PCC_RFE_15_RF	31	21	10	0.2833	[0.1091-0.4759]	0.093	0.3548	0.9	0.0476	1	1	0.3333
MinMax_PCA_KW_5_RF	31	21	10	0.281	[0.1068-0.4769]	0.0964	0.3226	1.925	0	1	0	0.3226
MinMax_PCC_RFE_5_SVM	31	21	10	0.281	[0.1045-0.5000]	0.101	0.3226	1.773	0	1	0	0.3226
MinMax_PCC_RFE_13_AB	31	21	10	0.281	[0.0952-0.5143]	0.1067	0.3226	1.9011	0	1	0	0.3226
MinMax_PCA_KW_10_RF	31	21	10	0.2786	[0.1091-0.4861]	0.0973	0.3226	1.895	0	1	0	0.3226
MinMax_PCA_ANOVA_4_LR	31	21	10	0.2762	[0.1010-0.4798]	0.0931	0.3548	0.9994	0.0476	1	1	0.3333
MinMax_PCA_ANOVA_6_AB	31	21	10	0.2762	[0.0909-0.5060]	0.1083	0.3226	1.6442	0	1	0	0.3226
MinMax_PCA_ANOVA_15_RF	31	21	10	0.2762	[0.1000-0.5048]	0.1043	0.3548	0.92	0.0476	1	1	0.3333
MinMax_PCC_RFE_12_LRLasso	31	21	10	0.2762	[0.1000-0.5000]	0.1006	0.3548	0.7742	0.0476	1	1	0.3333
MinMax_PCC_RFE_12_AB	31	21	10	0.2762	[0.0859-0.5190]	0.1093	0.3548	0.8202	0.0476	1	1	0.3333
MinMax_PCC_RFE_13_LRLasso	31	21	10	0.2762	[0.1000-0.5000]	0.1006	0.3548	0.7742	0.0476	1	1	0.3333
MinMax_PCC_RFE_14_LRLasso	31	21	10	0.2762	[0.1000-0.5000]	0.1006	0.3548	0.7742	0.0476	1	1	0.3333
MinMax_PCC_RFE_15_LRLasso	31	21	10	0.2762	[0.1000-0.5000]	0.1006	0.3548	0.7742	0.0476	1	1	0.3333
Zscore_PCA_ANOVA_17_RF	31	21	10	0.2762	[0.0952-0.5214]	0.1083	0.3548	0.975	0.0476	1	1	0.3333
Zscore_PCA_RFE_12_RF	31	21	10	0.2762	[0.0798-0.5357]	0.1172	0.3226	1.94	0	1	0	0.3226
MinMax_PCC_RFE_7_LRLasso	31	21	10	0.2714	[0.0882-0.4747]	0.0962	0.3226	1.7387	0	1	0	0.3226
MinMax_PCC_RFE_8_LRLasso	31	21	10	0.2714	[0.0882-0.4747]	0.0962	0.3226	1.7387	0	1	0	0.3226
MinMax_PCC_RFE_9_LRLasso	31	21	10	0.2714	[0.0882-0.4747]	0.0962	0.3226	1.7387	0	1	0	0.3226
MinMax_PCC_RFE_10_LRLasso	31	21	10	0.2714	[0.0882-0.4747]	0.0962	0.3226	1.7387	0	1	0	0.3226
MinMax_PCC_RFE_11_LRLasso	31	21	10	0.2714	[0.0882-0.4747]	0.0962	0.3226	1.7387	0	1	0	0.3226
Zscore_PCC_RFE_4_SVM	31	21	10	0.2714	[0.1091-0.4464]	0.0882	0.3548	0.9496	0.0476	1	1	0.3333
MinMax_PCA_ANOVA_4_SVM	31	21	10	0.2667	[0.0965-0.4636]	0.0901	0.4194	0.8512	0.1905	0.9	0.8	0.3462
MinMax_PCA_ANOVA_5_NB	31	21	10	0.2667	[0.1033-0.4583]	0.0902	0.3548	0.9985	0.0476	1	1	0.3333
MinMax_PCA_ANOVA_14_RF	31	21	10	0.2667	[0.1000-0.4583]	0.0934	0.3871	0.855	0.1429	0.9	0.75	0.3333
MinMax_PCA_ANOVA_20_RF	31	21	10	0.2667	[0.1053-0.4837]	0.0992	0.3226	1.96	0	1	0	0.3226
MinMax_PCC_RFE_7_SVM	31	21	10	0.2667	[0.0905-0.4773]	0.0995	0.3226	1.9036	0	1	0	0.3226
MinMax_PCC_RFE_9_RF	31	21	10	0.2667	[0.0774-0.4955]	0.1078	0.3548	0.98	0.0476	1	1	0.3333
MinMax_PCC_RFE_9_DT	31	21	10	0.2667	[0.1176-0.4477]	0.0857	0.3226	2	0	1	0	0.3226
Zscore_PCC_RFE_4_LR	31	21	10	0.2667	[0.1048-0.4596]	0.0894	0.3548	0.975	0.0476	1	1	0.3333
MinMax_PCA_ANOVA_4_DT	31	21	10	0.2643	[0.1364-0.4233]	0.073	0.3226	2	0	1	0	0.3226
MinMax_PCA_ANOVA_6_DT	31	21	10	0.2643	[0.1250-0.4143]	0.0721	0.3226	2	0	1	0	0.3226
MinMax_PCC_RFE_15_DT	31	21	10	0.2643	[0.1250-0.4188]	0.0749	0.3226	2	0	1	0	0.3226
MinMax_PCA_ANOVA_4_LDA	31	21	10	0.2619	[0.0940-0.4524]	0.0895	0.3548	0.9997	0.0476	1	1	0.3333
MinMax_PCA_ANOVA_5_LDA	31	21	10	0.2619	[0.0897-0.4649]	0.0936	0.3871	0.9886	0.0952	1	1	0.3448
MinMax_PCA_RFE_4_NB	31	21	10	0.2619	[0.1071-0.4444]	0.0898	0.4516	0.8675	0.2381	0.9	0.8333	0.36
MinMax_PCC_RFE_6_LRLasso	31	21	10	0.2619	[0.0833-0.4744]	0.0993	0.3548	0.6943	0.0476	1	1	0.3333
MinMax_PCA_RFE_12_RF	31	21	10	0.2571	[0.0921-0.4571]	0.0978	0.3226	1.925	0	1	0	0.3226
MinMax_PCC_RFE_12_RF	31	21	10	0.2571	[0.0741-0.4946]	0.1063	0.3548	0.945	0.0476	1	1	0.3333
Zscore_PCC_RFE_11_RF	31	21	10	0.2571	[0.0893-0.4773]	0.0994	0.3226	1.94	0	1	0	0.3226
MinMax_PCA_ANOVA_8_RF	31	21	10	0.2548	[0.0818-0.4409]	0.0942	0.3548	0.905	0.0476	1	1	0.3333
MinMax_PCC_RFE_13_RF	31	21	10	0.2548	[0.0633-0.5000]	0.1116	0.3226	1.9	0	1	0	0.3226
Zscore_PCC_RFE_5_RF	31	21	10	0.2548	[0.0909-0.4571]	0.0941	0.3226	1.95	0	1	0	0.3226
MinMax_PCA_RFE_5_NB	31	21	10	0.2524	[0.0960-0.4242]	0.0864	0.3871	0.9838	0.0952	1	1	0.3448
MinMax_PCA_RFE_9_RF	31	21	10	0.2524	[0.0812-0.4750]	0.1008	0.3226	1.965	0	1	0	0.3226
MinMax_PCA_RFE_18_RF	31	21	10	0.2524	[0.0798-0.4545]	0.0957	0.3548	0.915	0.0476	1	1	0.3333
Zscore_PCC_RFE_17_AB	31	21	10	0.2524	[0.0859-0.4394]	0.0903	0.3871	0.6331	0.0952	1	1	0.3448
Zscore_PCC_RFE_8_AB	31	21	10	0.25	[0.0819-0.4495]	0.0947	0.3871	0.6137	0.0952	1	1	0.3448
MinMax_PCA_RFE_5_SVM	31	21	10	0.2476	[0.0965-0.4293]	0.0864	0.3548	0.9704	0.0476	1	1	0.3333
MinMax_PCA_RFE_5_AB	31	21	10	0.2476	[0.0774-0.4364]	0.0901	0.3226	1.7216	0	1	0	0.3226
MinMax_PCC_RFE_5_LRLasso	31	21	10	0.2476	[0.0758-0.4643]	0.1001	0.3226	1.6953	0	1	0	0.3226
Zscore_PCC_RFE_8_RF	31	21	10	0.2476	[0.0702-0.4714]	0.0995	0.3548	0.935	0.0476	1	1	0.3333
Zscore_PCC_RFE_9_RF	31	21	10	0.2429	[0.0652-0.4714]	0.1015	0.3548	0.955	0.0476	1	1	0.3333
MinMax_PCA_RFE_7_DT	31	21	10	0.2405	[0.1136-0.3887]	0.0714	0.3226	2	0	1	0	0.3226
MinMax_PCA_ANOVA_16_DT	31	21	10	0.2381	[0.1364-0.3500]	0.0554	0.3226	2	0	1	0	0.3226
MinMax_PCA_ANOVA_18_DT	31	21	10	0.2381	[0.1389-0.3478]	0.0562	0.3226	2	0	1	0	0.3226
MinMax_PCA_KW_4_AB	31	21	10	0.2381	[0.0800-0.4511]	0.0985	0.3226	1.6172	0	1	0	0.3226
MinMax_PCC_RFE_20_AB	31	21	10	0.2381	[0.0595-0.4697]	0.1035	0.3548	0.8898	0.0476	1	1	0.3333
Zscore_PCC_RFE_7_RF	31	21	10	0.2357	[0.0714-0.4494]	0.0969	0.3226	1.945	0	1	0	0.3226
MinMax_PCC_RFE_8_RF	31	21	10	0.2333	[0.0543-0.4673]	0.105	0.3548	0.955	0.0476	1	1	0.3333
Zscore_PCC_RFE_14_RF	31	21	10	0.2333	[0.0818-0.4231]	0.0861	0.3226	1.955	0	1	0	0.3226
MinMax_PCA_KW_6_RF	31	21	10	0.2262	[0.0600-0.4095]	0.09	0.3226	1.94	0	1	0	0.3226
MinMax_PCA_ANOVA_19_RF	31	21	10	0.2238	[0.0714-0.4141]	0.0871	0.3226	1.94	0	1	0	0.3226
MinMax_PCC_RFE_16_RF	31	21	10	0.2238	[0.0655-0.4348]	0.0939	0.3226	1.895	0	1	0	0.3226
MinMax_PCA_ANOVA_4_NB	31	21	10	0.219	[0.0727-0.3952]	0.0843	0.3871	0.9447	0.0952	1	1	0.3448
MinMax_PCA_RFE_10_RF	31	21	10	0.219	[0.0707-0.4123]	0.0858	0.3226	1.945	0	1	0	0.3226
MinMax_PCA_RFE_6_DT	31	21	10	0.2167	[0.0909-0.3643]	0.0695	0.3226	2	0	1	0	0.3226
MinMax_PCC_RFE_14_RF	31	21	10	0.2167	[0.0476-0.4429]	0.1017	0.3226	1.91	0	1	0	0.3226
MinMax_PCA_ANOVA_9_RF	31	21	10	0.2143	[0.0543-0.3929]	0.0878	0.3548	0.965	0.0476	1	1	0.3333
MinMax_PCA_ANOVA_17_DT	31	21	10	0.2143	[0.1176-0.3250]	0.0551	0.3226	2	0	1	0	0.3226
Zscore_PCC_RFE_6_RF	31	21	10	0.2143	[0.0452-0.4308]	0.0983	0.3548	0.93	0.0476	1	1	0.3333
MinMax_PCA_KW_4_RF	31	21	10	0.2095	[0.0615-0.3860]	0.0844	0.3226	1.945	0	1	0	0.3226
MinMax_PCA_RFE_11_RF	31	21	10	0.2071	[0.0435-0.3965]	0.0916	0.3226	1.93	0	1	0	0.3226
MinMax_PCA_RFE_5_LDA	31	21	10	0.2048	[0.0619-0.3750]	0.0807	0.3871	0.9832	0.0952	1	1	0.3448
MinMax_PCC_RFE_17_RF	31	21	10	0.2048	[0.0595-0.4077]	0.0906	0.3226	1.91	0	1	0	0.3226
MinMax_PCA_RFE_13_RF	31	21	10	0.2024	[0.0533-0.3818]	0.0861	0.3548	0.93	0.0476	1	1	0.3333
MinMax_PCA_RFE_14_RF	31	21	10	0.2024	[0.0614-0.3772]	0.083	0.3226	1.935	0	1	0	0.3226
MinMax_PCC_RFE_15_RF	31	21	10	0.2024	[0.0435-0.4231]	0.097	0.3226	1.895	0	1	0	0.3226
MinMax_PCA_ANOVA_16_RF	31	21	10	0.2	[0.0667-0.3889]	0.0814	0.3226	1.935	0	1	0	0.3226
MinMax_PCA_ANOVA_18_RF	31	21	10	0.1976	[0.0571-0.3718]	0.0802	0.3226	1.965	0	1	0	0.3226
Zscore_PCC_RFE_20_RF	31	21	10	0.1952	[0.0543-0.3504]	0.0769	0.3548	0.93	0.0476	1	1	0.3333
MinMax_PCC_RFE_19_RF	31	21	10	0.1881	[0.0482-0.3750]	0.0837	0.3548	0.905	0.0476	1	1	0.3333
MinMax_PCA_ANOVA_17_RF	31	21	10	0.1857	[0.0530-0.3533]	0.0771	0.3548	0.93	0.0476	1	1	0.3333
MinMax_PCC_RFE_20_RF	31	21	10	0.1857	[0.0354-0.3976]	0.0912	0.3226	1.94	0	1	0	0.3226
MinMax_PCA_RFE_8_RF	31	21	10	0.181	[0.0476-0.3590]	0.0773	0.3226	1.915	0	1	0	0.3226
MinMax_PCC_RFE_18_RF	31	21	10	0.181	[0.0505-0.3727]	0.0812	0.3226	1.93	0	1	0	0.3226
MinMax_PCA_ANOVA_7_RF	31	21	10	0.1667	[0.0429-0.3233]	0.0743	0.3548	0.915	0.0476	1	1	0.3333
MinMax_PCA_KW_7_RF	31	21	10	0.1619	[0.0357-0.3200]	0.0727	0.3226	1.94	0	1	0	0.3226
MinMax_PCA_RFE_7_RF	31	21	10	0.1214	[0.0143-0.2595]	0.0626	0.3548	0.9	0.0476	1	1	0.3333
MinMax_PCA_RFE_6_RF	31	21	10	0.119	[0.0000-0.2576]	0.0645	0.3548	0.87	0.0476	1	1	0.3333
MinMax_PCA_ANOVA_5_RF	31	21	10	0.1048	[0.0085-0.2391]	0.0579	0.3548	0.99	0.0476	1	1	0.3333
MinMax_PCA_RFE_4_RF	31	21	10	0.1048	[0.0000-0.2391]	0.0619	0.3548	0.98	0.0476	1	1	0.3333
MinMax_PCA_ANOVA_4_RF	31	21	10	0.1024	[0.0119-0.2298]	0.0558	0.3548	0.98	0.0476	1	1	0.3333
MinMax_PCA_ANOVA_6_RF	31	21	10	0.1024	[0.0109-0.2405]	0.0578	0.3226	1.965	0	1	0	0.3226
MinMax_PCA_RFE_5_RF	31	21	10	0.0881	[0.0000-0.2222]	0.0589	0.3226	1.965	0	1	0	0.3226
