# Supplementary material for: Radiogenomics Map Reveals the Landscape of m6A Methylation Modification Pattern in Bladder Cancer
Source: Front Immunol. 2021 Oct 18;12:722642. doi: 10.3389/fimmu.2021.722642 (PMC8559436; doi:10.3389/fimmu.2021.722642)
Supplement: Supplementary Figure S1 — The prognostic value of twenty-five m6a regulators were displayed via K-M survival curves. [file DataSheet_1.zip › table S4.xlsx]

## Sheet: PCA_sort
	original_shape_Elongation	original_shape_Flatness	original_shape_LeastAxisLength	original_shape_MajorAxisLength	original_shape_Maximum2DDiameterColumn	original_shape_Maximum2DDiameterRow	original_shape_Maximum2DDiameterSlice	original_shape_Maximum3DDiameter	original_shape_MeshVolume	original_shape_MinorAxisLength	original_shape_Sphericity	original_shape_SurfaceArea	original_shape_SurfaceVolumeRatio	original_shape_VoxelVolume	original_firstorder_10Percentile	original_firstorder_90Percentile	original_firstorder_Energy	original_firstorder_Entropy	original_firstorder_InterquartileRange	original_firstorder_Kurtosis	original_firstorder_Maximum	original_firstorder_MeanAbsoluteDeviation	original_firstorder_Mean	original_firstorder_Median	original_firstorder_Minimum	original_firstorder_Range	original_firstorder_RobustMeanAbsoluteDeviation	original_firstorder_RootMeanSquared	original_firstorder_Skewness	original_firstorder_TotalEnergy	original_firstorder_Uniformity	original_firstorder_Variance	original_glcm_Autocorrelation	original_glcm_JointAverage	original_glcm_ClusterProminence	original_glcm_ClusterShade	original_glcm_ClusterTendency	original_glcm_Contrast	original_glcm_Correlation	original_glcm_DifferenceAverage	original_glcm_DifferenceEntropy	original_glcm_DifferenceVariance	original_glcm_JointEnergy	original_glcm_JointEntropy	original_glcm_Imc1	original_glcm_Imc2	original_glcm_Idm	original_glcm_Idmn	original_glcm_Id
PCA_feature_1	-0.0123957	-0.0130369	-0.0242031	-0.0160342	-0.0172077	-0.0211632	-0.0145284	-0.0190693	-0.0273593	-0.0232642	-0.0162937	-0.0196819	0.0274214	-0.0273454	0.0076544	0.0265276	-0.0268411	0.0334655	0.0266274	-0.00197525	0.0123083	0.0294111	0.0207437	0.0195069	-0.00549102	0.0120037	0.0269115	0.0210124	0.00258871	-0.0268411	-0.0320104	0.0258561	0.00590317	0.00821438	0.00203439	0.0106302	0.0179848	0.0509035	-0.0291562	0.0521535	0.052044	0.0452682	-0.0374175	0.042216	0.0315259	-0.024991	-0.0505231	-0.0132847	-0.0502339
PCA_feature_2	0.00822748	0.0178409	0.0448419	0.0399738	0.0341248	0.0369588	0.0446922	0.0443292	0.0507108	0.0413943	0.000110246	0.0442331	-0.0318575	0.0507087	0.0214608	0.0175988	0.0510301	0.0095498	0.00131289	0.0399421	0.0413295	0.0109053	0.0208555	0.0213436	-0.0423038	0.0574517	0.00285619	0.021019	-0.023581	0.0510301	-0.00355138	0.0213676	0.0399233	0.0445941	0.0388539	-0.00478611	0.0186846	0.0119406	0.00693267	0.00675683	0.00777656	0.013795	-0.00302129	0.00796593	-0.00607834	0.00456481	-0.00354597	0.0487238	-0.00306439
PCA_feature_3	-0.0232545	-0.0199075	-0.0232354	-0.00907479	-0.0218564	-0.0214107	-0.00729226	-0.0116569	-0.0287624	-0.0221646	0.0113409	-0.0251997	0.00386627	-0.0287675	-0.0194318	0.0140506	-0.0282178	0.029436	0.0268197	3.61718e-05	0.0183302	0.0330568	0.00130938	-0.0025513	-0.00197982	0.0134243	0.028246	0.00196577	0.0172812	-0.0282178	-0.0248169	0.0309821	-0.000663086	0.00193666	0.00974159	0.0241439	0.0336446	-0.0124015	0.0503087	-0.0100911	-0.0054959	-0.012519	-0.0117099	0.0159694	-0.0397983	0.0483162	0.0106876	0.0128614	0.010607
PCA_feature_4	-0.00422654	-0.015927	-0.0265084	-0.0253938	-0.0179266	-0.032327	-0.0137869	-0.0243707	-0.0209289	-0.0225127	-0.00278712	-0.0184059	0.0251798	-0.0209373	0.00340583	-0.0314377	-0.021106	-0.037508	-0.0380096	0.0374408	-0.0103843	-0.0360023	-0.0200783	-0.0131666	-0.0473514	0.0272174	-0.0394314	-0.020241	-0.0492405	-0.021106	0.0409874	-0.0211153	0.0384397	0.0449245	0.0139193	-0.0369865	-0.0225498	-0.00777633	-0.00809682	-0.0383707	-0.0408599	0.0151754	0.048119	-0.0485061	-0.0233459	0.00723668	0.0453382	0.0298881	0.0459745
PCA_feature_5	0.00464672	-0.0201759	0.0101307	0.0190106	0.0369709	0.0088066	0.0137887	0.0186961	0.0203303	0.0258724	-0.0431315	0.0278779	0.0508918	0.02039	0.0449135	0.040719	0.0216283	0.0203462	0.0145446	-0.00210779	0.00393237	0.0245205	0.0444604	0.0413552	0.0220034	-0.0132322	0.0163377	0.0444808	0.00803104	0.0216283	-0.0148402	0.0304859	-0.0198375	-0.0175322	0.0150743	0.0149012	0.0258501	0.0337968	0.0150896	0.00529147	0.0050532	0.0498365	-0.0018161	0.0102051	-0.0260981	0.0339563	0.00518164	0.00743313	0.00600206
PCA_feature_6	0.00378726	0.00465939	-0.021508	-0.0260744	-0.0221451	-0.017893	-0.0201503	-0.0252243	-0.0155528	-0.0204486	0.0766256	-0.0367134	-0.0630143	-0.0156669	0.0294197	0.048622	-0.0154367	0.0278541	0.0302742	-0.0544466	0.0368922	0.0451753	0.0418958	0.0311391	0.0608869	-0.0195847	0.03587	0.0425425	0.0618966	-0.0154367	-0.0165051	0.0589201	-0.0670752	-0.0564821	-0.00112836	0.089965	0.0632627	0.0162687	0.00878268	0.00383572	0.00232605	0.0251623	-0.0135493	0.0172147	-0.0279221	0.0210073	-0.00153213	-0.00169381	-0.00245432
PCA_feature_7	0.00213995	0.0512184	0.0180804	-0.0328217	-0.0313316	-0.0163806	-0.0385901	-0.0261532	0.0184694	-0.0246372	0.0567928	-0.0184331	-0.0320107	0.0183893	-0.0190499	-0.0232037	0.0173418	-0.00882204	-0.00237598	-0.019929	-0.0507889	-0.0215862	-0.0211837	-0.0156245	-0.00294194	-0.0311415	-0.00672519	-0.021752	-0.0195115	0.0173418	-0.00968222	-0.0411134	-0.0110825	0.000572927	-0.0434771	-0.0430836	-0.0448528	0.033206	-0.0357174	0.0287061	0.0255101	0.0332166	-0.0254617	0.0109869	0.0305161	-0.0214117	-0.0273705	-0.0381209	-0.0272529
PCA_feature_8	-0.0409791	-0.0290099	-0.019205	-0.00548195	-0.0263765	-0.016549	-0.0176034	-0.0183965	-0.0202254	-0.0324048	0.0370216	-0.0459899	-0.000736142	-0.0202847	-0.0187022	-0.0332364	-0.0218375	-0.0344468	-0.0312927	0.030907	0.0145169	-0.028534	-0.036677	-0.042696	-0.0223508	0.0255617	-0.0307697	-0.0364973	-0.0032042	-0.0218375	0.0346893	-0.0158022	0.024817	0.0165683	0.00439278	-0.0174091	-0.0181295	0.0308906	-0.0331706	0.01092	0.0088859	0.0437635	0.0143796	-0.0158641	0.0283009	-0.0244732	-0.00579412	-0.0120156	-0.00594673
PCA_feature_9	-0.0170822	-0.00793685	-0.0119109	-0.01992	-0.0235176	-0.0343107	-0.0239396	-0.0246374	0.0113537	-0.026354	0.0443916	-0.0103359	-0.0318232	0.0112689	-0.0056604	0.0463873	0.0127117	0.0631773	0.0683629	0.061017	-0.0439547	0.0626055	0.0315317	0.033536	-0.0568997	0.012096	0.0682838	0.0322724	-0.0705934	0.0127117	-0.0662293	0.0537747	0.0725676	0.0598047	0.079546	-0.0378231	0.0591858	0.010151	0.0597678	0.00837388	0.00828262	0.0139043	-0.0527618	0.0492662	-0.0549568	0.0664206	-0.0102644	-0.0271601	-0.0111271
PCA_feature_10	-0.0207048	0.010169	0.00628514	-0.00678953	-0.0127156	-0.0108061	-0.0014442	-0.00757664	-0.00201148	-0.0230311	0.0169023	-0.016118	-0.0176145	-0.00208471	0.0374491	-0.0161748	-0.00216709	-0.0604202	-0.0650964	0.0373829	-0.052923	-0.0426664	-0.00671381	-0.0174117	-0.0304585	-0.0127712	-0.0615011	-0.00679499	-0.0528424	-0.00216709	0.073201	-0.00622353	0.0346972	0.0297392	0.0450698	0.00613413	-0.0151054	-0.00155642	-0.0434263	-0.0101782	-0.00800594	0.00678739	0.0563814	-0.0494054	0.0559956	-0.0568745	0.0123908	-0.027475	0.0116444
PCA_feature_11	-0.0021558	0.00490181	-0.0221653	-0.0356394	-0.00431813	-0.0402065	-0.0296976	-0.0455381	0.000939773	-0.0286728	0.0280965	-0.0264177	0.0164952	0.0008943	0.0747621	0.0476807	0.00205858	-0.0178353	-0.0105937	0.032602	0.00609007	0.00392028	0.0512924	0.03263	0.00152351	0.0028931	-0.00668694	0.0510866	0.00367445	0.00205858	0.0274297	0.0262801	0.0249524	0.00404981	0.0494206	0.0386327	0.0165925	0.00852052	-0.00207664	-0.0019699	-0.0134435	-0.00118161	0.047406	-0.0256609	-0.00475755	-0.0199192	0.0154639	-0.0277836	0.0188821
PCA_feature_12	0.033375	0.0382949	0.0123356	-0.013685	0.00318689	0.00309424	-0.0117958	-0.00444406	-0.0161546	0.00329952	0.0237329	0.00390181	-0.0590511	-0.0161526	0.0375844	0.0187978	-0.0155745	-0.0148414	-0.0264153	-0.00997501	-0.0215175	-0.00804783	0.0370841	0.048769	-0.0167719	-0.00204023	-0.0232912	0.0364554	-0.0116726	-0.0155745	0.0233933	-0.00436358	0.0152694	0.0183125	-0.0175986	-0.00753128	-0.0166218	0.0167828	0.005798	0.00341502	0.00102093	0.0125026	0.0354557	-0.0159293	-0.000122008	-0.000919453	0.0100036	0.0172893	0.0132165
PCA_feature_13	-0.00586884	0.0318304	-0.00785564	-0.0384593	-0.018923	-0.0607664	-0.0229816	-0.0254381	-0.00473355	-0.0431181	0.0570429	-0.044817	-0.000132748	-0.0048144	-0.0121332	0.0274057	-0.00430877	0.0401048	0.0653772	0.0091429	0.016312	0.0437933	0.0090165	-0.00304868	-0.00509965	0.0143441	0.0611392	0.00966754	0.0233859	-0.00430877	-0.0354957	0.0356528	0.0113366	0.00610022	0.0324817	0.0275016	0.0529928	-0.014215	0.0229176	0.00805596	0.0124964	-0.0300023	-0.0274594	0.0407663	-0.0245694	0.021125	-0.0123437	-0.0325677	-0.0114866
PCA_feature_14	-0.0093396	0.0115617	-0.00406365	-0.0298288	-0.0726731	-0.00157273	-0.0137148	-0.0309789	0.00905845	-0.0312787	0.022146	-0.0157481	-0.00948755	0.00893694	-0.0406304	-0.0498597	0.00824904	-0.0277214	-0.0439799	0.0272763	0.0167637	-0.0411632	-0.0450052	-0.0356343	0.039046	-0.0170738	-0.0445421	-0.0454787	-0.00104096	0.00824904	0.0183896	-0.0525308	-0.0376146	-0.0437356	-0.00772578	-0.0536343	-0.0616181	0.00879272	-0.0140738	0.0119614	0.0136423	0.00554637	0.0131387	-0.0144635	0.0405161	-0.0199196	-0.0116465	-0.0444265	-0.011239
PCA_feature_15	-0.0150481	-0.0600736	-0.0413215	-0.00355121	-0.00917387	0.00264523	-0.00451416	0.00794496	0.0126996	-0.0011099	0.00745107	-0.00946802	0.0135752	0.0126098	0.00619835	0.0278459	0.0124169	0.0274677	0.0169421	-0.0712654	0.0133292	0.0251733	0.0254033	0.0286066	0.00618672	0.00428308	0.0224399	0.0254005	0.0331986	0.0124169	-0.0262764	0.0169766	-0.02281	-0.00336516	-0.0638991	0.0530696	0.0121157	-0.00121851	-0.00427036	-0.0064558	-0.00890271	0.00237396	-0.00364675	0.00581409	-0.0207398	0.00931095	0.00647362	0.0228127	0.0063491
PCA_feature_16	0.000345719	0.0250178	0.0302483	0.0190338	0.0554431	-0.0120598	0.0578783	0.0453289	-0.00834361	0.0132834	-0.0102199	0.00646971	-0.0300749	-0.00832859	-0.0169713	-0.020217	-0.00943804	-0.00907591	-0.0103176	-0.025717	0.0407405	-0.01556	-0.0206276	-0.021407	0.00278153	0.0246773	-0.0126462	-0.0208844	0.0305197	-0.00943804	-0.00311459	-0.0257317	0.0135417	-0.00676243	-0.057641	0.0187843	-0.0341569	-0.00739113	0.00226624	0.00743651	0.0105632	-0.0140049	-0.0110709	0.00155552	0.0267062	-0.00361663	-0.0133021	-0.00145039	-0.0140842
PCA_feature_17	0.0483803	0.0471824	0.0312599	-0.0141865	0.00832012	0.0221787	-0.00781781	-0.00131289	0.00463301	0.0220925	-0.0282806	0.032663	-0.00177948	0.00469546	0.118451	0.0596491	0.00715365	-0.00662967	0.0147022	0.0268131	0.0550297	-0.0130956	0.0965886	0.102542	0.0246121	0.0183506	0.00786521	0.0947632	0.00161465	0.00715365	-0.0114659	-0.0202492	-0.00116245	-0.0132301	0.00266075	-0.0223514	-0.0216592	0.00927129	-0.0358509	0.00940436	0.00463632	0.0108893	-0.022404	0.00281744	0.0242731	-0.0240842	-0.0125294	-0.0296598	-0.0138729
PCA_feature_18	-0.0792979	-0.0896451	-0.034818	0.0689717	0.0321881	0.0274479	0.0403077	0.0477585	-0.0114459	-0.00660831	-0.00221994	-0.0111093	-0.0127496	-0.0114838	-0.000666356	0.00294707	-0.0123143	0.0134412	0.0215326	0.0369753	-0.0435833	0.0135854	-0.00218127	-0.0029032	-0.0350967	-0.00332387	0.017594	-0.00175365	-0.0605066	-0.0123143	-0.00385146	0.0175881	0.0378222	0.0336455	0.0551895	-0.0289751	0.021208	0.0060516	-0.0270117	0.0158513	0.0160063	-0.00014967	0.00657255	0.012717	0.0227378	-0.0328844	-0.0197042	-0.0410425	-0.018358
PCA_feature_19	0.0759352	0.0543124	0.0277724	0.0024298	-0.0183946	0.0395683	-0.0355037	-0.0207488	-0.00672492	0.0405657	0.00729874	0.00121248	-0.0217358	-0.0067298	0.0753942	0.0555362	-0.00510842	0.00716612	-0.0178254	0.0322103	0.00666052	0.022186	0.0747306	0.0791575	0.00409346	0.0014204	-0.00889676	0.0747055	0.00375814	-0.00510842	0.0223875	0.0496479	0.000530958	0.00330202	0.0500831	0.0337152	0.0396255	0.0141832	0.00884568	0.00653997	0.00927363	0.0154403	0.0293281	-0.00335269	0.00377154	-0.00766812	-0.000296919	-0.00214409	-3.84422e-05
PCA_feature_20	-0.0195262	0.00183007	-0.00840829	-0.0107626	-0.092745	0.0201812	-0.0441464	-0.0308515	0.00362601	-0.0272382	0.0568301	0.000675826	-0.00861791	0.00353847	-0.0371389	-0.0238139	0.00312061	-0.000580703	-0.0199409	0.0330645	0.0327356	-0.000127591	-0.0357371	-0.0406344	0.00807064	0.0156363	-0.0153223	-0.034942	-0.00902459	0.00312061	0.017351	0.012634	-0.00167375	-0.0117621	0.0367887	-0.0130014	0.0139401	-0.00108302	0.00613935	-0.00280163	-0.00323747	0.00360776	0.0141645	-0.00498725	-0.0104529	-0.000984545	0.00052587	0.0242372	-0.000238219
PCA_feature_21	-0.0525732	-0.040971	0.00219154	0.0242696	-0.00212704	-0.00215562	0.0189213	0.0108633	0.0115155	-0.00444921	-0.0292149	0.0431309	0.0134396	0.0116019	0.0645875	0.0590023	0.0141494	0.0111071	0.0281298	-0.0112162	-0.0327138	0.0173688	0.0638737	0.0567951	0.0142967	-0.0316905	0.0290973	0.0631355	-0.0105047	0.0141494	-0.0212902	0.00906446	0.00318933	-0.0093798	0.0137447	-0.000250734	0.00955119	-0.00179422	-0.00392413	-0.00633548	-0.00314644	0.00616467	-0.0218358	0.00801755	-0.00939091	0.00443406	0.00461069	-0.0553015	0.00355513
PCA_feature_22	0.0424501	0.0527852	0.0314596	-0.0114037	0.0174119	0.0203895	-0.000716096	0.00252125	0.00786048	0.0174032	-0.0190923	0.022349	-0.000617791	0.00794174	0.0221222	0.0280152	0.00916443	0.0209966	-0.0115937	-0.02362	-0.0368351	0.0108593	0.0304187	0.0328692	-0.0123056	-0.0152782	-0.00280856	0.0299048	-0.0295751	0.00916443	-0.0296336	-0.00302712	0.000874405	0.0143818	-0.0210371	-0.0024331	-0.00235896	-0.015963	0.0388335	-0.0131767	-0.0044531	-0.00959929	-0.0303157	0.013784	-0.034477	0.0490439	0.0082388	-0.00656204	0.00629259
PCA_feature_23	-0.0496246	-0.0905107	-0.054378	0.0262945	-0.0100581	0.0389049	0.0124964	0.0124722	0.0126911	-0.0107575	0.00444745	-0.0116662	-0.0111743	0.0125991	-0.0259207	-0.0404387	0.0107769	-0.0243015	-0.0377859	-0.011592	0.0287525	-0.0255938	-0.0482416	-0.0559444	-0.0138827	0.0287994	-0.035998	-0.0477654	0.02688	0.0107769	0.0284362	-0.0101503	0.000168179	0.00892671	-0.0264295	0.0202224	-0.0129066	-0.00953485	-0.0182728	-0.00660918	-0.00397421	-0.00475455	0.0080166	-0.0184928	0.0261792	-0.0232224	0.0025479	0.0348873	0.000837141
PCA_feature_24	-0.072391	-0.00261673	0.0188402	0.0554959	0.0306047	0.0200893	0.0362257	0.0337468	0.00329482	-0.0144902	-0.0158333	0.0140911	0.00864693	0.00339385	-0.0184402	0.0024995	0.00118339	0.00421681	0.014648	-0.0196489	-0.024846	0.0115454	-0.0145129	-0.022375	-0.0223543	-0.000209297	0.0186341	-0.0141301	-0.0216118	0.00118339	-0.0216372	0.00991062	0.0128479	0.0198738	-0.00758022	0.02076	0.0111023	0.00198411	-0.0219367	0.0133712	0.00174766	-0.00719848	-0.0369717	0.00925491	0.0058787	-0.0236077	-0.0200188	-0.0355163	-0.0210301
PCA_feature_25	-0.0685314	-0.0758482	0.00942007	0.0816073	0.0481494	0.0329288	0.0634643	0.0539437	-0.00454699	0.0307604	-0.0739344	0.0111	0.0134974	-0.0044917	0.00643209	-0.00978439	-0.0048787	-0.0110902	0.00475548	0.0220566	0.0199455	-0.00621918	-0.00517124	-0.00427061	0.0137581	0.00317604	-0.00215618	-0.00507212	0.00618946	-0.0048787	0.0163552	0.00149177	-0.0132437	-0.0135333	0.0252233	-0.0116607	0.00537233	-0.00481179	-0.0108875	-0.00726886	-0.00137437	-0.00349981	0.0151189	-0.00687485	0.00604171	-0.0109448	0.0115786	-0.0163306	0.0132975
PCA_feature_26	-0.0260793	-0.0371215	0.0128122	0.0621856	0.00293108	0.0744862	0.0914846	0.0698767	0.00629184	0.0354846	-0.0390517	0.0170437	-0.00231119	0.00640218	0.00173775	-0.0307367	0.00618957	-0.0289024	-0.0607123	0.00106284	0.0068861	-0.0299822	-0.0314216	-0.0467644	-0.00782979	0.0101336	-0.0577811	-0.0308327	0.0394367	0.00618957	0.0362807	0.00847999	0.00602798	0.00124309	0.0301832	0.0629367	0.0111918	-0.0130965	-0.0192933	-0.00741614	0.00158101	-0.0116623	0.000441973	-0.0147877	0.0257715	-0.0391817	0.00479447	-0.00969493	0.00315371
PCA_feature_27	0.057958	0.059097	-0.00485913	-0.0716176	-0.0756506	-0.0540908	-0.0861714	-0.077673	-0.00354416	-0.0262885	0.0283506	-0.033552	-0.000879066	-0.00367136	0.0747402	0.0415626	0.000893281	-0.0190649	0.014697	0.00615287	0.0260937	0.00174319	0.0524431	0.0398558	0.0327206	-0.00642075	0.0102705	0.0518574	0.0177343	0.000893281	0.0184744	0.00909111	-0.00549622	-0.0258885	0.0112296	0.0295817	0.00845509	-0.021196	-0.0194281	-0.00814923	-0.00878717	-0.0239708	0.00856367	-0.0161382	0.0355485	-0.0337006	-0.000821859	-0.0372845	-0.00236585
PCA_feature_28	-0.00256497	0.0046347	0.0303526	0.0506476	-0.00786531	0.0512064	0.00734367	0.0158343	0.00205347	0.0357782	-0.0523242	0.0348323	0.00342742	0.00211734	-0.0607927	-0.00536213	0.00161619	0.0165796	0.0141703	0.00901029	0.00410074	0.0233357	-0.0360697	-0.0438626	0.0206112	-0.0121218	0.022728	-0.0349984	-0.0220111	0.00161619	-0.00578214	0.025494	-0.0123056	-0.0226537	0.02353	-0.00778862	0.03137	0.00598723	0.00108794	-0.00404885	-0.0117303	0.00775081	0.00618227	0.00896564	-0.0263907	0.00979311	0.00689405	-0.0121966	0.00702936
PCA_feature_29	-0.0895007	-0.0696256	0.000149797	0.0491007	0.0277281	0.010681	0.0569129	0.0564342	0.00280673	-0.00717451	-0.0126079	0.0106683	0.01422	0.00285788	-0.0530815	-0.0438938	0.00180952	-0.00832646	0.0212103	-0.0223526	-0.0451037	0.00334921	-0.0830895	-0.119964	0.00995374	-0.0366831	0.0073503	-0.0814739	0.0261469	0.00180952	0.00528788	0.0220176	-0.0137778	-0.018438	0.0213219	0.0760242	0.0246748	0.00292646	-0.03766	0.00158123	0.000140064	0.00170043	-0.0104559	-0.0035855	0.00588195	-0.0468471	-0.000319211	-0.054194	-5.8411e-05
PCA_feature_30	-0.0460575	-0.078466	-0.0520812	0.0409154	0.0074948	-0.00286035	0.0043009	0.0121891	0.00766115	-0.012774	0.0369412	-0.0169512	-0.0148859	0.007551	0.0115794	-0.0114438	0.00791517	-0.00828515	0.00592546	-6.40345e-05	0.0154697	-0.0131932	-0.0081433	-0.0111661	-0.0140433	0.0202176	-0.00301807	-0.00850579	0.0168538	0.00791517	0.00413645	-0.0227004	0.00887722	0.0121322	-0.0226322	0.00286347	-0.024324	-0.0108743	0.00304247	-0.022218	-0.0192994	-0.00184253	0.0202206	-0.0206364	-0.0270316	0.0103034	0.0252542	-0.00163166	0.02581
PCA_feature_31	-0.0221182	0.0286159	0.0490068	0.0333223	0.0128074	0.0469118	0.057519	0.043848	0.00334836	0.010969	-0.0252085	0.0413617	0.0100349	0.00342406	-0.0149554	-0.000979512	-0.00120937	-0.00823321	0.0372282	-0.0103179	-0.0303336	0.00928075	-0.0165757	-0.0240041	-0.0121495	-0.0111334	0.028971	-0.0165864	-0.0445732	-0.00120937	0.00432318	-0.0116982	0.00162418	0.00832088	-0.0310249	-0.0252542	-0.0010543	-0.00425091	0.0516497	-0.0110052	-0.0201974	-0.00711331	0.0188752	-0.00446615	-0.0281312	0.0602297	0.0154936	-0.00630092	0.0164389
PCA_feature_32	-0.076552	-0.0613981	-0.030008	0.0405137	0.00589957	0.0276715	-0.0252919	-0.00883884	-0.000212548	-0.012407	0.0317871	-0.0321078	-0.00729587	-0.000283098	0.0107988	0.00481155	-0.000686628	0.00896455	-0.031544	0.000161873	0.0296735	-0.0163051	0.00756336	0.00116014	-0.0218817	0.0351488	-0.0230464	0.00704083	0.0202701	-0.000686628	-0.0282273	-0.0196892	0.00704522	0.019388	-0.00660889	-0.00918919	-0.0233678	0.00914166	-6.63893e-05	0.0118871	0.00603075	7.90859e-05	-0.0286031	0.0131278	-0.0146422	0.00546543	-0.00729533	0.0499486	-0.00467368
PCA_feature_33	0.0120561	0.115273	0.0638812	-0.0255522	0.0344809	-0.0142945	-0.017712	0.0236041	-0.000206059	-0.00345024	0.0130076	0.0314276	-0.0046512	-0.000129838	-0.0222516	-0.00738258	-0.00158557	0.012404	0.0130511	-0.00977884	-0.0550935	-0.00326227	-0.00465282	-0.00182663	-0.0102813	-0.0286875	0.0090123	-0.00491863	0.0308199	-0.00158557	-0.0244956	-0.0163732	0.00334564	0.00860767	-0.0243464	-0.0175094	-0.0161076	-0.00789942	-0.0114661	0.000337269	-0.00442981	-0.00955536	-0.0322587	0.0123796	-0.00421681	-0.00498435	-0.00679951	-0.0608866	-0.00850406
PCA_feature_34	0.051481	-0.016881	0.0151698	0.0663923	0.0333112	0.0564106	0.0434182	0.00892741	0.00495672	0.0844449	-0.0484164	0.0548589	0.00149451	0.00505081	-0.0540623	-0.020524	0.00422096	0.0148275	0.0328046	0.00207134	0.0559283	0.0215994	-0.0412207	-0.0492441	0.00369051	0.0339688	0.0311895	-0.040302	-0.00650843	0.00422096	-0.00371617	0.0155655	-0.000557839	-0.0109832	0.00211452	0.00140589	0.0139221	0.00573894	0.000565632	0.00731009	0.0075076	0.00333976	-0.00552963	0.0102441	-0.0182501	-0.00333689	-0.00670216	0.0157458	-0.00741994
PCA_feature_35	0.137352	0.10872	0.0164171	-0.058664	0.0159182	-0.077478	-0.0255544	-0.0354096	0.00616708	0.0213957	0.0152955	-0.0162875	-0.0111751	0.00613108	0.019803	0.0143948	0.00757106	-0.01418	0.0225124	-0.0367558	0.0265535	-0.00574772	0.0262633	0.0316572	0.0358376	-0.0083589	0.0174723	0.0257945	0.0112533	0.00757106	0.0264835	-0.00431323	-0.0177749	-0.0301158	-0.0278481	0.00015808	-0.000472877	0.0179082	-0.033395	0.00835749	-0.000629541	0.0153565	0.0300715	-0.00491173	0.0363775	-0.0128769	-0.00181774	-0.0258913	-0.0023866
PCA_feature_36	0.0979522	-0.0376526	-0.0564511	-0.0400223	0.0430466	-0.0185952	-0.0315536	-0.02663	-0.00286318	0.0256198	0.0109992	0.00355485	0.00923788	-0.00284093	-0.0191561	0.0112826	-0.00154964	-0.000199817	0.0266311	-0.0188275	-0.0722371	0.0327067	-0.0175095	-0.0319308	-0.0433054	-0.0161884	0.025673	-0.0163961	-0.0596206	-0.00154964	0.032443	0.0413438	0.0135458	0.0396464	0.0090046	0.0205554	0.0509589	0.0133432	-0.0128762	0.00983105	0.00335257	0.00350339	0.0398205	-0.000906994	-0.0132761	-0.0198056	-0.00293864	-0.0529993	-0.000516841
PCA_feature_37	0.181891	0.0439947	0.00170495	-0.0767288	-0.0173617	0.0266277	-0.0697785	-0.0621549	-0.0102242	0.0389148	-0.0095446	0.00318853	0.0200503	-0.0101388	0.0653852	0.0115181	-0.0117497	-0.0184659	-0.00791031	0.0388692	0.0369317	-0.0330491	0.0256004	0.00203716	-0.0223663	0.0402493	-0.0159162	0.0246709	0.110269	-0.0117497	-0.00971239	-0.0267302	0.0199581	0.0232951	0.0169973	0.0563812	-0.0251597	-0.00266258	-0.0167813	0.000181454	0.00195097	0.000121496	-0.0250654	-0.00375442	0.0128744	-0.0161133	-0.00245402	0.00829059	-0.00348936
PCA_feature_38	0.0784263	-0.0205508	-0.00342593	0.052704	0.038722	-0.00189831	-0.0303799	-0.0012783	0.00377975	0.0604709	-0.0475517	-0.0204649	-0.0143364	0.00376685	-0.0858887	-0.0326756	0.0026211	0.00987399	0.0283907	0.005013	-0.0102652	0.0245524	-0.0578937	-0.0629418	-0.0263238	0.0121894	0.026633	-0.0564511	0.00858481	0.0026211	0.00962928	0.0275922	0.0143981	0.0183673	0.0188937	-0.00136821	0.0315411	-0.012581	0.000894917	-0.00942791	-0.00309527	-0.00455515	0.0153762	0.00482995	0.00929865	0.00295109	0.00291472	0.00829642	0.00144233
PCA_feature_39	-0.027904	0.00693906	-0.00585406	-0.0334672	0.0174455	-0.0493603	-0.023731	-0.0109151	-0.00266496	-0.0366923	0.0911981	0.00473985	0.00860784	-0.00258773	0.0306873	-0.00072405	-0.00165125	0.00549288	-0.0434691	0.0198828	0.0603551	-0.0208786	0.0325143	0.0500008	0.00599138	0.0352144	-0.0358516	0.0317904	0.027811	-0.00165125	-0.00667894	-0.0140986	0.0044368	0.000181978	0.00715232	-0.0192319	-0.0154679	-0.0216961	0.00180791	-0.00794714	0.000112832	-0.0149911	-0.0136324	0.00626632	0.0114184	0.00141529	-0.00443907	0.0182343	-0.00633952
PCA_feature_40	0.0126775	-0.00239308	-0.0260777	0.00527283	-0.0256663	0.0294095	0.0218293	0.0172258	-0.0029883	-0.0248442	-0.0484122	-0.036	0.0121495	-0.00303676	-0.0495519	-0.0267861	-0.0051823	0.00372215	0.0334162	0.0278779	0.0180846	0.00311966	-0.0328365	-0.0301444	0.00587962	0.00761733	0.0229912	-0.0327538	0.00605935	-0.0051823	-0.0250792	-0.019491	0.00105745	-0.00962727	0.011931	-0.0351715	-0.0105831	-0.00589412	0.0178088	-0.00425946	9.49944e-05	-0.00358058	-0.0180464	0.00463425	-0.0112334	0.0137262	0.00318281	0.00871542	0.00272521
PCA_feature_41	0.055197	-0.0196515	-0.021219	-0.0231644	0.0549523	-0.067975	0.0577598	-0.00502015	0.00370492	0.0110519	0.0303635	0.00789931	-0.0118845	0.00360603	-0.0564502	-0.020617	0.00445475	0.014862	-0.0085423	-0.00754024	0.0284497	0.00319476	-0.0174972	0.00301088	0.00448006	0.0154095	-0.000825735	-0.0173517	-0.00163989	0.00445475	-0.00866294	-0.00598719	-0.00771722	-0.00502318	-0.0187118	-0.0180546	-0.00805932	0.00249162	0.0396832	0.00203767	-0.00818171	-0.005921	0.00990244	0.00684834	-0.0331202	0.0449321	0.00111687	-0.0220993	0.00296229
PCA_feature_42	-0.119152	0.00950246	0.0398659	0.070156	-0.0431032	0.0277839	0.071471	0.0604926	-0.0064737	-0.0383137	0.00316198	0.0140497	0.00241881	-0.00657381	0.0263158	0.0107525	-0.00385037	-0.00987833	-0.0210578	-0.0266361	-0.0254184	-0.00960023	0.0281641	0.0489538	0.018009	-0.0295805	-0.0159531	0.0276619	-0.0806934	-0.00385037	0.0135985	-0.00428808	-0.0103834	-0.0189066	-0.00201996	-0.0414462	-0.000491749	-0.0140932	-0.00600049	-0.00283547	-0.0128887	-0.0197382	0.00849753	-0.00752157	0.0148146	-0.0042184	-0.00422021	0.0304289	-0.00520963
PCA_feature_43	0.0502931	-0.0162497	0.0315012	0.0751704	0.0228959	0.0563013	0.0584501	0.0327839	-0.00893906	0.0866382	-0.0278333	-0.017607	0.015333	-0.0089385	0.0294806	-0.00194438	-0.00991427	-0.0243155	-0.0262536	0.00340425	0.0167641	-0.0230324	0.0166899	0.0176521	-0.00574412	0.0151031	-0.0250211	0.0163706	-0.0332785	-0.00991427	0.0281831	-0.00257147	0.0100324	0.00865789	0.0224077	-0.0089377	0.00544032	-0.00288739	-0.0253154	-0.00637318	-0.0093387	-9.44317e-05	0.0053456	-0.0132181	0.0189586	-0.0290522	0.00726296	0.0504408	0.00542133
PCA_feature_44	0.0910205	0.0497208	0.00911407	-0.0672456	-0.0045975	0.0601171	0.0140315	-0.0326718	0.00585018	0.0229747	-0.00132799	0.0334845	-0.000830129	0.00597249	-0.0191801	-0.0130994	0.00625933	0.00107979	-0.0121963	-0.0470729	-0.00691052	0.0187021	-0.0138058	0.00355127	-0.0321651	0.0185823	-0.00719937	-0.0129946	-0.0602882	0.00625933	0.0290605	0.0293935	-0.000141899	0.0259546	-0.0235586	0.0201378	0.0278289	-0.00232561	-0.00154927	-0.00234934	-0.00300938	-0.00311306	0.0444753	-0.012831	-0.00260394	-0.0187424	0.00174142	-0.0113384	0.00342573
PCA_feature_45	-0.0915442	0.146814	0.0966306	0.0118319	-0.121948	0.0908395	0.00934878	0.000533552	-0.00471802	-0.0504778	-0.0398211	0.0384006	0.0141919	-0.00469311	-0.023926	0.00556611	-0.00286279	0.00622285	-0.0198647	0.0536063	0.0456196	0.0205506	-0.000901375	0.0119162	0.0272441	0.0102984	-0.0127181	-0.000168496	0.025484	-0.00286279	0.0283046	0.031924	-0.011875	-0.0288006	0.0231676	-0.0107626	0.0263937	0.00711795	0.0633306	0.00340287	0.00556379	0.00382027	0.0277994	-0.00268087	-0.0136973	0.031469	0.000168538	0.0270809	0.000294422
PCA_feature_46	0.0876142	0.0354643	-0.0114879	-0.0532946	-0.0201303	-0.0197136	-0.032471	-0.0770587	-0.00594005	0.0280882	-0.00435939	-0.0033817	0.00578739	-0.00607409	0.00404047	0.00800633	-0.00357285	0.000518498	-0.017271	-0.0131922	-0.0282661	0.0127185	0.00186672	0.0128574	-0.0187817	-0.00501522	-0.00676233	0.00219526	-0.0875046	-0.00357285	0.00503241	0.0176647	0.00160466	0.00928967	-0.00256137	-0.0202599	0.0146012	0.00532405	0.00811888	0.00493242	0.00354768	0.00088721	0.000670108	-0.00261652	0.000983994	0.00268125	-0.00287403	-0.0373328	-0.00282449
PCA_feature_47	-0.0751251	-0.08268	-0.0298517	0.0651807	-0.00351268	0.0930704	-0.00197319	0.0315461	0.0106198	0.00705564	-0.0156794	0.0431785	0.0043709	0.0107513	0.0216228	-0.0012193	0.0100977	-0.0205999	0.016064	0.0136943	0.0172655	-0.0117703	0.00731348	0.00256266	0.00769223	0.00577888	0.00538757	0.00712428	0.0709363	0.0100977	0.036248	-0.00259916	-0.00897273	-0.007429	0.00288534	0.0488587	-0.00973345	0.0142295	-0.0287593	0.0143133	0.0109402	0.00388597	0.0436562	-0.0070492	0.0371343	-0.0282097	-0.00900856	-0.0188443	-0.00646843
PCA_feature_48	-0.0646286	-0.0923872	-0.0334849	0.0553053	-0.0743245	0.0168429	-0.0215497	0.0185781	-0.00988292	-0.014156	-0.0239066	-0.00797049	-0.0149338	-0.0099216	0.0641092	0.0280816	-0.0091494	-0.00878398	-0.0294553	-0.0138476	-0.000150891	-0.0180285	0.0262389	0.00757266	0.0121154	-0.00880233	-0.0219162	0.0255012	0.0482068	-0.0091494	-0.0278053	-0.013865	-0.0220635	-0.0219294	-0.0159204	0.057566	-0.0191183	0.0119195	0.034054	-0.000425452	-0.014868	0.00968265	-0.0500408	-0.000941302	-0.0161432	0.0342949	0.00570497	-0.0399026	0.00368129
PCA_feature_49	-0.00699274	0.0302607	0.0236259	-0.00392999	-0.0357714	0.0454146	-0.0624377	-0.0203432	-0.00762625	-0.0221557	-0.0175954	-0.00846172	-0.00484914	-0.00757454	-0.0135161	-0.0109187	-0.00808925	-0.00679514	-0.0206534	0.021047	0.00157355	-0.0129202	-0.0197744	-0.0261894	0.0300996	-0.0205929	-0.0179603	-0.0196188	-0.0145469	-0.00808925	0.0260611	-0.00745927	-0.0124086	-0.0332603	0.00913455	-0.0288485	-0.000124644	-0.00167527	0.0302898	-0.00387363	-0.00988086	0.000475879	0.0302629	-0.000587612	-0.00181091	0.0180869	0.00330822	-0.0134599	0.00252323
PCA_feature_50	-0.00656785	0.0274182	-0.00757216	0.0247054	-0.0455095	0.00178775	0.054732	0.0170702	-0.00769875	0.00779008	0.0302908	0.0144204	-0.0101749	-0.00781141	-0.0166812	-0.0244578	-0.00503025	-0.0129076	-0.0120173	0.000624425	-0.00196582	-0.0173521	-0.0137817	0.00066836	-0.00658778	0.00344543	-0.0152746	-0.014013	0.00193279	-0.00503025	-0.0315609	-0.0202127	0.00602916	0.0107059	-0.0113224	-0.0150521	-0.0308694	4.25422e-05	-0.0385179	0.0038095	0.00326374	0.00619691	-0.0630614	-0.00391411	0.0330069	-0.0293546	-0.0116533	-0.0539825	-0.0135616
PCA_feature_51	0.0170555	-0.0519166	-0.0207724	-0.000320468	-0.0213278	0.0042627	-0.0900303	-0.0191602	-0.000319484	0.0247025	0.0178355	0.0309096	-0.00194128	-0.000286087	0.0643721	0.0107804	0.00324476	-0.0108683	0.00700741	-0.0261861	-0.0329294	-0.0276319	0.0265893	0.0147689	0.0173922	-0.0340554	-0.00376109	0.0256637	-0.00754072	0.00324476	-0.0119454	-0.0221939	-0.0142822	-0.0162589	9.34054e-05	0.00557859	-0.0205647	-0.0142506	-0.0564024	-0.00745549	-0.00771484	-0.0138069	-0.0337029	-0.00163979	0.0392094	-0.0332444	0.00180802	-0.0115315	-0.000398519
PCA_feature_52	-0.000373298	0.0561285	0.0024163	-0.0286213	-0.0211437	0.0201148	0.0157423	-0.0167924	-0.00211134	-0.0326883	-0.0492593	-0.00764673	-0.0127337	-0.00210835	-0.0355811	-0.000710579	-0.00651419	0.00247043	0.00693433	0.0245776	0.0652566	0.0136798	-0.0292326	-0.0538607	0.00837205	0.0367135	0.0120407	-0.0282112	0.00987489	-0.00651419	-0.00813519	0.0296778	0.00609468	-0.00737314	0.053691	0.032472	0.0302967	0.0160577	-0.0150294	0.0166437	0.00326699	0.0117003	-0.0123682	0.001598	0.0126876	-0.0157093	-0.0190194	0.0523772	-0.0199979
PCA_feature_53	0.170258	0.0416175	-0.0602325	-0.125273	-0.0855093	0.0490638	-0.0627722	-0.0542404	0.00358038	-0.0226475	0.0100014	0.00757246	-0.0128796	0.00358407	-0.00513588	-0.00416107	-0.00292919	0.00121569	-0.046528	-0.000625181	0.0123181	-0.00312781	-0.02473	-0.0447924	0.01441	-0.00228646	-0.0401896	-0.0239943	-0.0395434	-0.00292919	-0.00301598	0.0203278	-0.00902414	-0.0160255	0.0448213	0.0176016	0.0149423	0.0021664	-0.00418898	-0.00173482	-0.002019	0.0048495	-0.0147598	-0.00417981	0.0189356	0.00182267	0.00171842	0.0172953	-0.000649716
PCA_feature_54	0.245084	-0.0404266	-0.077099	-0.027462	-0.0381364	0.0460031	0.0557638	0.0283416	0.0064465	0.104398	-0.000918342	0.0225726	-0.00943475	0.00631955	-0.00867283	0.0114283	0.00505827	0.0187286	0.0379842	-0.0394504	-0.0210229	0.0234189	-0.0189694	-0.044647	0.00466107	-0.0171136	0.0356668	-0.0185623	-0.0431494	0.00505827	0.00594382	0.00732258	-0.00969697	-0.012822	-0.0158048	-0.019305	0.0115528	-0.00573821	-0.0157863	-0.000292459	0.00434463	-0.00854864	0.0284931	0.0147372	-0.0163915	0.00374162	-0.000961428	0.0292468	0.00182404
PCA_feature_55	0.066473	0.0248861	0.0424207	0.0334148	0.0278047	0.00984384	-0.0318759	-0.00204322	0.00299664	0.0681058	-0.0311197	-0.0219231	0.00863521	0.00298197	-0.0300994	-0.0168826	0.00400283	0.00891507	-0.0411366	-0.00818726	0.00158626	0.00347523	-0.0378011	-0.0497613	0.0090435	-0.00545811	-0.025663	-0.036606	0.0194294	0.00400283	-0.0081187	0.031452	-0.00705613	-0.0153751	0.0243538	0.0441766	0.026813	0.00875019	-0.0277083	0.0034414	0.00964579	0.00926688	-0.0216112	0.00306063	-0.00872422	-0.0384347	0.00302205	0.00559287	0.00413916
PCA_feature_56	-0.0131772	-0.0196191	0.0164194	0.0401736	0.13626	-0.087158	-0.0145137	-0.0178774	-0.00673886	0.0060368	-0.0890281	-0.0175738	0.000764529	-0.0068225	0.0167256	0.00731704	-0.00936721	0.0147457	0.00651531	-0.0124573	0.00199938	0.00116874	0.00128899	-0.0177117	0.0165438	-0.0105757	-0.000265257	0.0014142	0.00547642	-0.00936721	-0.00950387	0.00704122	-0.010129	-0.023523	0.0162381	0.0337184	0.0131482	0.00609671	-0.000697355	0.010697	0.0106624	0.000239028	0.00273063	0.0112572	-0.0049858	0.0337601	-0.00990955	-0.0363838	-0.00870924
PCA_feature_57	-0.00627805	0.0279956	0.0194322	-0.0362404	0.066864	-0.0760259	-0.110448	-0.0500682	0.00797849	-0.0264533	0.0281799	0.0364991	0.00794828	0.0080533	0.0738018	0.0360934	0.00782962	-0.0108558	-0.0153639	0.00285202	0.0177046	-0.000134228	0.032874	0.014531	-0.00401814	0.014479	-0.01296	0.0328006	0.025574	0.00782962	0.0112739	0.0176184	-0.000124084	0.00610704	0.0216628	0.0299329	0.0239315	-0.010629	0.0023537	-0.00383789	-0.00454258	-0.00686732	-0.0178245	-0.0069489	0.009011	-0.0144841	-0.00474382	0.0288391	-0.00873311
PCA_feature_58	0.0162362	0.0124895	0.0346927	0.0277984	0.0786434	-0.0314364	-0.000283852	-0.0200537	-0.00289646	0.0370427	-0.00879249	-0.00988408	0.00231188	-0.00286992	0.0658622	0.0025316	-0.00363367	-0.00470625	-0.0358775	0.00936341	0.00794732	-0.0293356	0.00264362	-0.0169781	-0.0221669	0.0211281	-0.0355831	0.00210719	-0.0205399	-0.00363367	-0.0124529	-0.0221178	0.0128769	0.0235646	-0.0047763	0.0223972	-0.0296041	0.0123996	0.0495924	-0.00127928	-0.00920178	0.0122746	-0.0150107	-0.00025477	-0.0196482	0.0496643	0.0100023	0.0865634	0.011583
PCA_feature_59	0.042954	-0.0490298	-0.0697678	0.0291918	0.045539	-0.0290963	-0.0112037	-0.0282147	-0.000984045	0.035803	0.076077	0.00861389	0.0022849	-0.000767381	-0.031258	-0.0130006	0.000356879	-0.00263885	-0.0175287	0.0292009	0.0151427	0.000178914	-4.50131e-05	0.0117236	0.0149967	-0.000858508	-0.0124739	0.000311336	0.01372	0.000356879	0.00757963	0.01654	-0.00866219	-0.0115039	0.0192586	-0.0163465	0.012627	-0.00382503	-0.0405284	-0.0027981	0.00521096	-9.6933e-05	0.00209636	-0.0104468	0.0295025	-0.0502789	0.00227995	0.032123	0.00260354
PCA_feature_60	-0.156358	-0.0646691	0.00815156	0.0749585	0.124024	-0.07285	0.09972	0.0906596	-0.00469502	-0.0164287	-0.095267	-0.00522602	-0.00244884	-0.00478845	0.0314248	0.0140483	-0.0059922	0.0183009	-0.0174304	-0.010384	0.00662947	-0.00795661	-0.00243419	-0.0265414	0.00716229	-0.000804551	-0.0145499	-0.00260464	0.00626646	-0.0059922	-0.0193534	-0.00928141	-0.00576327	-0.0101859	-0.0044395	0.0152106	-0.00944673	0.00649212	-0.0350581	0.00630925	0.00595192	0.00484843	-0.0134333	0.0127399	0.00743093	-0.0184036	-0.00557604	0.0187917	-0.00591587
PCA_feature_61	0.0589089	0.0460023	0.019197	-0.070659	0.108025	-0.107266	0.0770574	0.0215647	0.00168606	-0.00537317	0.0148413	-0.0353652	0.0086946	0.00152706	-0.0586547	-0.0183806	0.000232032	0.0136729	-0.0262998	0.00188882	0.0307509	0.0086234	-0.0107109	0.00934563	0.0156882	0.00886446	-0.0162915	-0.0102556	0.0138371	0.000232032	0.0154999	0.0141015	-0.00455311	-0.0138955	-0.00149237	-0.02878	0.0059213	0.00985559	0.0292014	0.00226198	0.0017605	0.00897627	0.0311881	0.00653621	-0.00493692	0.0457428	0.00395786	-0.00751327	0.00449244
PCA_feature_62	-0.0049542	-0.00928406	0.0091785	-0.0591525	-0.0156507	0.0654072	0.0804154	0.0512168	-0.000500855	-0.00468584	0.0238752	-0.00852907	-0.00972982	-0.000488063	0.0812581	0.0334982	-0.00156811	-0.00181901	-0.0498605	0.00819157	-0.0304116	-0.00769244	0.0104524	-0.0242228	0.00381816	-0.0226554	-0.0325861	0.0102844	-0.0414882	-0.00156811	0.00983564	0.000443658	0.0065455	0.00765871	0.00353071	0.00271089	-0.004965	0.0155493	0.0248983	0.00856872	0.00265868	0.015224	-0.0009395	-0.00341269	-0.0084003	0.0107983	-0.00549403	0.0547865	-0.00647614
PCA_feature_63	-0.071361	-0.00439247	-0.0367352	0.00953509	-0.00259208	0.0303496	0.0450148	-0.0545768	0.00255514	-0.0736136	0.102237	0.00888548	0.00814977	0.00268557	0.0331822	0.0172486	0.00256165	0.0149697	0.0226572	-0.0160566	-0.0169209	-0.0107517	-0.0251006	-0.0761717	-4.63933e-05	-0.0110459	-0.00127885	-0.0251554	-0.0273302	0.00256165	-0.00239896	-0.0187692	-0.000681277	0.00342631	-0.0119607	0.0394535	-0.0145114	-0.00103972	-0.00631777	-0.00299551	-0.0027485	-0.00070764	0.00941933	0.0116713	-0.00330493	0.018033	0.00262924	0.0356377	0.00306225
PCA_feature_64	-0.0452109	-0.00049022	0.00748707	-0.0306735	-0.00370186	0.0551026	-0.0150858	0.00494194	0.00157687	-0.0457805	0.0309038	-0.012916	-0.0128798	0.00155574	0.0178148	-0.00229936	0.000986026	-0.0249227	-0.0128737	0.0179864	-0.0340163	-0.0126761	0.00370093	-0.00269804	0.0162815	-0.0339692	-0.0148751	0.00382631	-0.0194931	0.000986026	0.0110826	0.00755986	-0.00356348	-0.00703485	0.0247289	-0.00102697	0.0081141	0.0114989	-0.0365856	0.0105878	0.0095225	0.00791826	-0.0100419	-0.0150035	0.0485343	-0.0576241	-0.00708249	0.0119277	-0.0071896
PCA_feature_65	-0.0199834	-0.0281111	-0.0270488	-0.0278147	0.00448908	0.1105	0.0212399	-0.0166514	-0.00788585	-0.0363155	0.0423418	-0.00144743	-0.011883	-0.00790734	-0.064385	0.0289848	-0.00604768	0.0131143	0.0688954	-0.0160959	-0.0405986	0.041297	0.0322843	0.0532621	-0.0113125	-0.0184559	0.0705353	0.0319955	0.0443968	-0.00604768	-0.00867711	0.00593539	0.00825954	0.0313836	-0.0422233	-0.05129	0.0193716	-0.0108566	-0.0181493	-0.0125479	-0.0185889	-0.00609158	0.014008	-0.0022232	-0.0350872	-0.0174525	0.00953233	-0.00323751	0.00790543
PCA_feature_66	0.0964967	-0.0841345	-0.0337072	0.000603458	0.12112	0.0542078	0.00166559	0.0692636	-0.000911777	0.0626837	0.0387801	-0.00442423	-0.00131034	-0.000781988	0.0260428	0.0143869	0.00127814	-0.0254999	-0.0315241	-0.00921607	-0.0220748	-0.0110493	0.0245896	0.0300307	-0.00239484	-0.0127334	-0.0145306	0.0243256	-0.0133345	0.00127814	0.014995	0.0055281	0.0158747	0.0250889	0.00730932	0.00965623	0.00513748	-0.020316	-0.0382839	-0.0146744	-0.0174189	-0.022763	-0.00610944	-0.0141924	0.0175186	-0.0445517	0.0098116	0.0155857	0.00923424
PCA_feature_67	-0.00972552	-0.00723327	0.170405	-0.0567097	-0.181323	-0.00790325	0.0284459	0.203251	-0.0985713	0.165004	-0.0324246	-0.208755	0.175958	-0.477923	-0.375811	-0.0841784	-0.231316	-0.025933	-0.103335	0.0418775	0.0707477	0.150761	-0.0131624	0.16595	-0.115588	-0.0856903	-0.0704669	0.119701	0.0388329	0.023777	-0.0338655	0.0314342	-0.14571	0.000929422	-0.0297607	-0.0651636	0.0149748	-0.0108276	-0.045759	0.022251	0.026568	-0.00247251	-0.0188196	-0.0219382	-0.00618879	-0.0207876	-0.0133319	-0.0067139	0.0250333
[truncated: 1,169 more columns]
